# Supplementary material for: Domain-based prediction of the human isoform interactome provides insights into the functional impact of alternative splicing
Source: PLoS Comput Biol. 2017 Aug 28;13(8):e1005717. doi: 10.1371/journal.pcbi.1005717 (PMC5591010; doi:10.1371/journal.pcbi.1005717)
Supplement: S1 Table — All interactions in the HI-II-14 domain-resolved reference interactome with their DDI annotations. (XLSX) [file pcbi.1005717.s001.xlsx]

## Sheet: HI-II-14_domainResolved_interac
HI-II-14 domain-resolved reference interactome
Protein_1_UniProt_ID	Protein_2_UniProt_ID	Mapping_DDIs
Q9NYB9	A7KAX9	PF00018-PF00018, PF00018-PF07653, PF07653-PF00018, PF07653-PF07653, PF14604-PF14604
Q9NYB9	O43281	PF00018-PF00018, PF00018-PF07653, PF07653-PF00018, PF07653-PF07653, PF14604-PF14604
Q9NYB9	P25791	PF00018-PF00412
Q9NYB9	O43639	PF00018-PF00017, PF00018-PF00018, PF00018-PF07653, PF07653-PF00017, PF07653-PF00018, PF07653-PF07653, PF14604-PF14604
Q9NYB9	Q13131	PF00018-PF07714, PF14604-PF07714
Q9NYB9	P54646	PF00018-PF07714, PF14604-PF07714
Q9NYB9	O00560	PF07653-PF00595
Q9NYB9	O75886	PF00018-PF00018, PF00018-PF07653, PF07653-PF00018, PF07653-PF07653, PF14604-PF14604
Q9NYB9	Q15654	PF00018-PF00412
Q9P2A4	P62993	PF00018-PF00017, PF00018-PF00018, PF00018-PF07653, PF07653-PF00017, PF07653-PF00018, PF07653-PF07653, PF14604-PF14604
Q9P2A4	Q63ZY3	PF00018-PF00023, PF00018-PF12796, PF14604-PF12796
Q9P2A4	O43639	PF00018-PF00017, PF00018-PF00018, PF00018-PF07653, PF07653-PF00017, PF07653-PF00018, PF07653-PF07653, PF14604-PF14604
O94929	Q9UKT9	PF00412-PF00096
Q969K4	Q13618	PF00651-PF00888
P60709	P63261	PF00022-PF00022
P60709	P23528	PF00022-PF00241
P60709	Q9Y281	PF00022-PF00241
P60709	P60981	PF00022-PF00241
P63261	P23528	PF00022-PF00241
P63261	Q9Y281	PF00022-PF00241
P63261	P60981	PF00022-PF00241
P12814	Q08043	PF00036-PF00036, PF00036-PF00307, PF00036-PF00435, PF00036-PF08726, PF00307-PF00036, PF00307-PF00307, PF00307-PF00435, PF00307-PF08726, PF00435-PF00036, PF00435-PF00307, PF00435-PF00435, PF00435-PF08726, PF08726-PF00036, PF08726-PF00307, PF08726-PF00435, PF13499-PF00036, PF13499-PF00307, PF13499-PF08726
P12814	Q8IY33	PF00036-PF00307, PF00307-PF00307, PF00435-PF00307, PF08726-PF00307, PF13499-PF00307
P35609	Q8IY33	PF00036-PF00307, PF00307-PF00307, PF00435-PF00307, PF08726-PF00307
P35609	P00540	PF00036-PF00069, PF00307-PF07714
Q08043	O43707	PF00036-PF00036, PF00036-PF00307, PF00036-PF00435, PF00036-PF08726, PF00036-PF13499, PF00307-PF00036, PF00307-PF00307, PF00307-PF00435, PF00307-PF08726, PF00307-PF13499, PF00435-PF00036, PF00435-PF00307, PF00435-PF00435, PF00435-PF08726, PF08726-PF00036, PF08726-PF00307, PF08726-PF00435, PF08726-PF13499
Q08043	Q9H7P9	PF11971-PF00169
Q96HD9	P45381	PF04952-PF04952
Q9BZ11	Q9BXN2	PF08516-PF00059
Q6UY14	Q6ZMM2	PF00090-PF00090
Q16186	Q9Y5K5	PF16550-PF01088
Q13155	P14868	PF16780-PF00152
Q13155	Q15046	PF16780-PF00152
P04075	P09972	PF00274-PF00274
Q9BS18	Q9UJX2	PF05839-PF04049, PF05839-PF13181
O43747	P56377	PF01602-PF01217
Q9Y6Q5	P63010	PF00928-PF01602, PF01217-PF01602
P63010	P52292	PF00514-PF00514, PF00514-PF01749, PF00514-PF13646, PF00514-PF16186, PF02985-PF00514, PF02985-PF01749, PF02985-PF13646, PF13646-PF00514, PF13646-PF13646
Q92624	Q496Y0	PF00515-PF07719, PF00515-PF13414, PF13374-PF13414, PF13424-PF13414
Q9UKG1	Q8NEU8	PF00169-PF00169, PF00169-PF16746, PF00640-PF00640, PF16746-PF00169, PF16746-PF16746
Q9UKG1	Q8TAI7	PF00169-PF00025, PF00169-PF00071
Q8NEU8	Q9UL26	PF00169-PF00025, PF00169-PF00071
Q8NEU8	P51148	PF00169-PF00025, PF00169-PF00071
P10398	P01116	PF00069-PF00071, PF02196-PF00071
P18085	Q9H190	PF00071-PF00595
Q8N6T3	P36406	PF01412-PF00025
Q8IWW6	Q15642	PF00018-PF00018, PF00018-PF00611, PF00169-PF00018, PF14604-PF00611, PF14604-PF14604
A7KAX9	O43639	PF00018-PF00017, PF00018-PF00018, PF00018-PF07653, PF07653-PF00017, PF07653-PF00018, PF07653-PF07653, PF14604-PF14604
Q9BRR9	P62993	PF00169-PF00018, PF14604-PF14604
P52565	P61586	PF02115-PF00071
O94989	Q14847	PF00621-PF00018, PF00621-PF07653, PF00621-PF14604
Q5VV41	Q92734	PF00018-PF00564
Q9NR81	P36406	PF00621-PF00071, PF00621-PF00503
Q0P5N6	O43924	PF00025-PF05351
P36404	Q9Y2Y0	PF00025-PF11527
P36404	O43924	PF00025-PF05351
P36404	Q9BZK7	PF00503-PF00400
P36404	Q13432	PF00025-PF05351
O00327	Q16665	PF00010-PF00989, PF00989-PF00989, PF00989-PF08447, PF00989-PF13426, PF00989-PF14598, PF08447-PF00989, PF08447-PF08447, PF08447-PF14598, PF13426-PF00989, PF13426-PF13426, PF14598-PF00989, PF14598-PF08447, PF14598-PF14598
O43150	Q96B97	PF00018-PF00018, PF00018-PF07653, PF00023-PF00018, PF00169-PF00018, PF07653-PF00018, PF07653-PF07653, PF12796-PF00018, PF12796-PF14604, PF14604-PF14604
Q8TDY4	Q04864	PF00023-PF00554, PF00023-PF16179, PF12796-PF16179, PF13637-PF16179
Q6XD76	Q99081	PF00010-PF00010
Q6XD76	P15884	PF00010-PF00010
Q9Y294	P62805	PF04729-PF15511
Q9BZE9	P55072	PF00789-PF02359, PF00789-PF02933
P15336	P01100	PF00170-PF00170, PF00170-PF07716, PF07716-PF00170, PF07716-PF07716
P18848	Q13515	PF00170-PF00038
P18848	P53567	PF00170-PF00170, PF00170-PF07716, PF07716-PF00170, PF07716-PF07716
Q8WYN0	Q9H0R8	PF03416-PF02991
P25705	P06576	PF00006-PF00006, PF00006-PF00306, PF00006-PF02874, PF00306-PF00006, PF00306-PF00306, PF00306-PF02874, PF02874-PF00006, PF02874-PF00306, PF02874-PF02874
Q96A05	O75348	PF01991-PF03179
O14977	Q9UMX2	PF00278-PF02100, PF02784-PF02100
Q96A70	Q9UMX2	PF00278-PF02100, PF02784-PF02100
Q92934	Q07817	PF10514-PF00452
Q99933	P11142	PF02179-PF00012
Q99933	Q13200	PF00240-PF01851
Q99933	P36406	PF00240-PF13445
Q99933	P14373	PF00240-PF13445, PF00240-PF13920
O95817	P11142	PF02179-PF00012
P46379	Q9BV68	PF00240-PF12678, PF00240-PF13639, PF00240-PF13920, PF00240-PF14369
P46379	O43765	PF00240-PF16546
Q9UQB8	Q12929	PF07653-PF00018, PF07653-PF07653, PF14604-PF14604
Q9UQB8	Q13625	PF07653-PF00018, PF07653-PF07653, PF14604-PF12796, PF14604-PF14604
Q16611	Q16548	PF00452-PF00452
Q16611	Q92843	PF00452-PF00452, PF00452-PF02180
Q16520	P17275	PF00170-PF00170, PF00170-PF03131, PF00170-PF07716, PF03131-PF00170, PF03131-PF03131, PF07716-PF00170, PF07716-PF07716
Q9UIF8	Q96MF2	PF00628-PF00130
O75815	Q14511	PF00017-PF00018, PF00017-PF07653, PF00617-PF12026
Q9H165	P25800	PF00096-PF00412
Q9H165	O43167	PF00096-PF00096, PF00096-PF13465, PF13465-PF00096, PF13465-PF13465, PF13894-PF13894
Q07817	Q96LC9	PF00452-PF15185
Q92843	Q96LC9	PF00452-PF15185
P41182	Q8N143	PF00096-PF00096, PF00096-PF13465, PF00651-PF00651, PF13465-PF00096, PF13465-PF13465
P41182	O15156	PF00096-PF00096, PF00096-PF13465, PF00651-PF00651, PF13465-PF00096, PF13465-PF13465, PF13894-PF13894
Q6W2J9	Q3KNV8	PF16553-PF16207
Q6W2J9	Q86SE9	PF16553-PF16207
O14503	Q08AM6	PF00010-PF02985
Q13490	Q96CA5	PF00619-PF13920, PF00653-PF00653, PF00653-PF13920, PF13920-PF00653, PF13920-PF13920
Q13490	P55211	PF00619-PF00619, PF00653-PF00656, PF13920-PF00619
Q13490	Q8N3J5	PF00653-PF00481
Q96CA5	P55211	PF00653-PF00656, PF13920-PF00619
Q96P09	P55211	PF00653-PF00656, PF13920-PF00619
P51451	Q8N5R6	PF00017-PF00168
P51451	O43281	PF00017-PF00018, PF00017-PF07653, PF00018-PF00018, PF00018-PF07653, PF07653-PF00018, PF07653-PF07653, PF07714-PF00018, PF07714-PF14604, PF14604-PF14604
P51451	P40763	PF00017-PF00017, PF00017-PF02864, PF00018-PF00017, PF07653-PF00017, PF07714-PF00017
P35226	Q06587	PF00097-PF00097, PF13639-PF13639, PF13920-PF13920, PF13923-PF13923, PF16207-PF16207
P51813	P40763	PF00017-PF00017, PF00017-PF02864, PF07714-PF00017
Q12983	O60238	PF06553-PF06553
Q9Y3E2	O76003	PF01722-PF00462
Q8N9W6	Q8WVV9	PF00076-PF00076, PF00076-PF13893, PF13893-PF00076, PF13893-PF13893
Q8N9W6	O43251	PF00076-PF00076, PF00076-PF13893, PF13893-PF00076, PF13893-PF13893
Q8N9W6	Q93062	PF00076-PF00076, PF13893-PF00076
P62324	Q9UFF9	PF07742-PF04857
P78543	Q9UIV1	PF07742-PF04857
P78543	Q9UFF9	PF07742-PF04857
O43683	O43684	PF08311-PF00400
Q9P1Z2	P60520	PF07888-PF02991
Q13137	Q9H0R8	PF07888-PF02991
Q13137	P60520	PF07888-PF02991
P62158	Q9H0B3	PF00036-PF00612, PF13405-PF00612, PF13499-PF00612
P27482	Q9H0B3	PF00036-PF00612, PF13405-PF00612, PF13499-PF00612
Q13554	P61225	PF00069-PF00071
Q13554	O43251	PF00069-PF00076
Q13554	Q93062	PF00069-PF00076
Q13557	Q5JZY3	PF00069-PF00041, PF00069-PF00069, PF00069-PF00536, PF00069-PF07714, PF07714-PF00069, PF07714-PF07714, PF07714-PF14575, PF08332-PF00069
Q13557	P68106	PF00069-PF00254, PF07714-PF00254
Q13557	Q53EP0	PF00069-PF00041
Q9H257	P63165	PF00619-PF00240
O14936	O14910	PF00595-PF00595, PF00625-PF00595, PF02828-PF02828, PF07653-PF00595
O14936	Q9H788	PF00018-PF00017, PF07653-PF00017, PF07714-PF00017
Q92851	P98170	PF00656-PF00653
P42575	P78560	PF00619-PF00531, PF00619-PF00619
P55211	P98170	PF00619-PF13920, PF00656-PF00653
P45973	O43463	PF00385-PF00385
P45973	Q9H5I1	PF00385-PF00385
Q8N5R6	O43639	PF00168-PF00017
Q8N5R6	Q13882	PF00168-PF00017
Q8N5R6	O75558	PF00168-PF00804
P32239	Q9P121	PF00001-PF07686
P24863	P49336	PF00134-PF00069
P24385	P11802	PF00134-PF00069, PF02984-PF00069
P24385	P38936	PF00134-PF02234
P24385	P46527	PF00134-PF02234
P30279	Q00535	PF00134-PF00069, PF02984-PF00069
P30279	P38936	PF00134-PF02234
P30281	P11802	PF00134-PF00069, PF02984-PF00069
P30281	Q00534	PF00134-PF00069, PF02984-PF00069
P30281	P38936	PF00134-PF02234
P51959	Q9P286	PF00134-PF00069
Q13042	Q8NHZ8	PF00515-PF10471, PF13176-PF10471, PF13424-PF10471
Q86Y33	P36406	PF00400-PF00503
Q9UJX2	P63000	PF00515-PF00071, PF07719-PF00071, PF13181-PF00071
Q7L3B6	P08238	PF08565-PF00183, PF08565-PF02518
P60953	O14613	PF00071-PF00786
P60953	Q13177	PF00071-PF00069, PF00071-PF00786
P60953	Q9BYG5	PF00071-PF00595
P06493	P61024	PF00069-PF01111
P11802	P42773	PF00069-PF00023, PF00069-PF12796, PF00069-PF13637, PF00069-PF13857, PF01636-PF00023, PF01636-PF12796
P11802	P55273	PF00069-PF12796, PF00069-PF13637, PF00069-PF13857, PF01636-PF12796
Q00534	P42772	PF00069-PF12796, PF00069-PF13637, PF00069-PF13857, PF01636-PF12796
Q00534	P42773	PF00069-PF00023, PF00069-PF12796, PF00069-PF13637, PF00069-PF13857, PF01636-PF00023, PF01636-PF12796
Q00534	P55273	PF00069-PF12796, PF00069-PF13637, PF00069-PF13857, PF01636-PF12796
P42773	Q04864	PF00023-PF00554, PF00023-PF16179, PF12796-PF16179, PF13637-PF16179
P23528	Q9Y281	PF00241-PF00241
Q9Y281	P60981	PF00241-PF00241
P15882	O43639	PF00017-PF00017, PF00017-PF00018, PF00017-PF07653, PF00130-PF00017
Q9NRG0	Q9NRF9	PF00808-PF00808
Q14011	P38159	PF00076-PF00076, PF00076-PF13893, PF13893-PF00076, PF13893-PF13893
Q14011	P0DJD3	PF00076-PF00076, PF00076-PF13893, PF13893-PF00076, PF13893-PF13893
Q14011	Q15415	PF00076-PF00076, PF00076-PF13893, PF13893-PF00076, PF13893-PF13893
Q14011	P09012	PF00076-PF00076, PF00076-PF13893, PF00076-PF16842, PF13893-PF00076, PF13893-PF13893
A5D8T8	Q7Z3S9	PF00059-PF00008
P49760	P49761	PF00069-PF00069, PF00069-PF07714, PF07714-PF00069, PF07714-PF07714
P49760	Q8N684	PF00069-PF00076
P49760	Q14498	PF00069-PF00076
P49760	Q15287	PF00069-PF00076
P49760	Q8TAD8	PF00069-PF00498
P49760	P78362	PF00069-PF00069, PF00069-PF07714, PF07714-PF00069, PF07714-PF07714
P49761	P38159	PF00069-PF00076
P49761	P0DJD3	PF00069-PF00076
P49761	Q15415	PF00069-PF00076
P49761	P78362	PF00069-PF00069, PF00069-PF07714, PF07714-PF00069, PF07714-PF07714
P54105	Q9Y333	PF03517-PF01423
P54105	P62310	PF03517-PF01423
P54105	P62312	PF03517-PF01423
P54105	P62314	PF03517-PF01423
P54105	P62316	PF03517-PF01423
P54105	P62308	PF03517-PF01423
Q969H4	O43739	PF00169-PF00169
Q969H4	Q9UIA0	PF00169-PF00169
Q9UIV1	Q14106	PF04857-PF07742
Q9UFF9	Q14106	PF04857-PF07742
Q9Y5P4	P78368	PF00169-PF00069, PF00169-PF07714
Q8N684	O43809	PF00076-PF13869
Q02930	P01100	PF00170-PF00170, PF00170-PF07716, PF07716-PF00170, PF07716-PF07716
Q02930	P15407	PF00170-PF00170, PF07716-PF00170
Q02930	P15408	PF00170-PF00170, PF00170-PF07716, PF07716-PF00170, PF07716-PF07716
Q02930	P19012	PF00170-PF00038
Q02930	Q6A162	PF00170-PF00038
Q14194	Q14195	PF01979-PF01979, PF07969-PF07969
P02489	P02511	PF00011-PF00011, PF00011-PF00525, PF00525-PF00011, PF00525-PF00525
P05813	P53674	PF00030-PF00030
P05813	P26998	PF00030-PF00030
P48730	Q9C026	PF00069-PF00041
P68400	Q96MF2	PF00069-PF00130, PF07714-PF00018, PF07714-PF14604
Q13363	P56545	PF00389-PF00389, PF00389-PF02826, PF02826-PF00389, PF02826-PF02826
P08311	Q7Z3S9	PF00089-PF00008, PF00089-PF07645
Q13618	Q96IK5	PF00888-PF00651
Q13618	Q53G59	PF00888-PF00651, PF00888-PF07707
Q13618	O95198	PF00888-PF00651, PF00888-PF07707
Q13618	Q9UH77	PF00888-PF00651, PF00888-PF07707
Q13618	Q13829	PF00888-PF00651
Q93034	Q9UBF6	PF00888-PF12678, PF00888-PF12861, PF10557-PF12678
O75553	Q8TBB1	PF00640-PF00595
Q9UJU6	Q9H788	PF00018-PF00017, PF07653-PF00017
Q9NPI6	Q9NPJ4	PF06058-PF15365
Q8WTU0	P61086	PF00240-PF00179, PF00240-PF00627
Q9NUU7	A9UHW6	PF00270-PF02854, PF00271-PF02854
Q9UMR2	A9UHW6	PF00270-PF02854, PF00271-PF02854
P26196	Q96F86	PF00271-PF09532
P26196	Q9NRA8	PF00271-PF10477
Q9H4E7	Q05397	PF00169-PF00069, PF00169-PF07714
P11532	O60941	PF00397-PF09068, PF09068-PF09069, PF09069-PF09068
Q96EY1	O75716	PF00226-PF00069
O96015	Q96FJ2	PF01221-PF01221
Q92608	P36406	PF06920-PF00071
Q92785	Q8TBB1	PF00628-PF00097
Q16555	Q14195	PF01979-PF01979, PF07969-PF07969
Q16555	Q9BPU6	PF01979-PF01979, PF07969-PF07969
Q01658	Q9NRF9	PF00808-PF00808
Q01658	P20226	PF00808-PF00352
Q14919	P25208	PF00808-PF00808
Q14919	Q9NRF9	PF00808-PF00808
Q9Y295	Q9H446	PF01926-PF16543, PF02824-PF16543, PF16897-PF16543
Q9Y295	Q8WU90	PF01926-PF16543, PF02824-PF16543, PF16897-PF16543
P55039	Q9H446	PF01926-PF16543, PF02824-PF16543, PF16897-PF16543
Q8N9I9	P61086	PF00097-PF00179, PF13639-PF00179, PF13920-PF00179, PF13923-PF00179
O14640	O43639	PF00595-PF07653
Q8WWB3	P56597	PF05186-PF05186
Q9NR20	O15344	PF00069-PF00041
O75461	Q14186	PF02319-PF02319, PF16421-PF08781
O75461	Q14188	PF02319-PF02319, PF16421-PF08781
O43281	P06241	PF00018-PF00017, PF00018-PF00018, PF00018-PF07653, PF00018-PF07714, PF07653-PF00017, PF07653-PF00018, PF07653-PF07653, PF14604-PF07714, PF14604-PF14604
O43281	Q92882	PF00018-PF00018, PF00018-PF00023, PF00018-PF07653, PF00018-PF12796, PF07653-PF00018, PF07653-PF07653, PF14604-PF12796, PF14604-PF14604
O43281	O94875	PF00018-PF00018, PF00018-PF07653, PF07653-PF00018, PF07653-PF07653, PF14604-PF14604
O43281	Q9BXA7	PF00018-PF07714, PF14604-PF07714
Q9H6Z9	Q16665	PF13640-PF11413
P49770	Q9UI10	PF01008-PF01008
Q9UBQ5	Q9Y262	PF10075-PF10255
Q14240	Q53EL6	PF00270-PF02847, PF00271-PF02847
P38919	Q53EL6	PF00270-PF02847, PF00271-PF02847
P06730	Q13541	PF01652-PF05456
P06730	Q13542	PF01652-PF05456
P06730	O60516	PF01652-PF05456
P06730	Q9NRA8	PF01652-PF10477
Q8TC92	Q16206	PF00076-PF00076
Q16206	P55198	PF00076-PF00628
Q16206	P09012	PF00076-PF00076, PF00076-PF13893, PF00076-PF16842
Q12929	P62993	PF00018-PF00017, PF00018-PF00018, PF00018-PF07653, PF07653-PF00017, PF07653-PF00018, PF07653-PF07653, PF14604-PF14604
P18074	Q6P1K8	PF13307-PF04056
P62508	P51843	PF00104-PF00104, PF00105-PF00104
Q9Y3B2	Q9NQT4	PF10447-PF01138, PF14382-PF01138, PF14382-PF03725
Q9NQT4	Q96B26	PF01138-PF01138, PF01138-PF03725, PF03725-PF01138, PF03725-PF03725
Q96EL1	Q9P286	PF15342-PF00069
Q8WUP2	Q8TAP4	PF00412-PF00412
P09467	O00757	PF00316-PF00316
Q9UKA1	P63208	PF00646-PF01466, PF12937-PF01466
Q96CD0	P63208	PF00646-PF01466, PF12937-PF01466
Q86XK2	P63208	PF00646-PF01466, PF12937-PF01466
Q96EF6	P63208	PF00646-PF01466, PF04300-PF01466, PF12937-PF01466
Q9UK22	P63208	PF00646-PF01466, PF04300-PF01466, PF12937-PF01466
Q9H4M3	P63208	PF00646-PF01466, PF04300-PF01466, PF12937-PF01466
Q9Y3I1	Q92530	PF11566-PF11566
O14526	Q13882	PF00611-PF00018, PF00611-PF14604
Q96RJ6	P15884	PF00010-PF00010
Q14192	Q63ZY3	PF00412-PF00023, PF00412-PF12796
Q14192	O43699	PF00412-PF07686
Q14192	Q02086	PF00412-PF00096
Q14192	P52739	PF00412-PF00096
Q14192	Q8TAU3	PF00412-PF00096
Q13643	P23769	PF00412-PF00320
Q13643	Q6UWL6	PF00412-PF07686
Q13643	P57682	PF00412-PF00096
Q13643	P25791	PF00412-PF00412
Q13643	O95297	PF00412-PF07686
Q13643	Q8TAU3	PF00412-PF00096
Q13643	Q96KM6	PF00412-PF00096
P26885	Q9UMX0	PF00254-PF11976
Q9Y680	O43765	PF00254-PF00515
Q06787	P51116	PF00013-PF00013, PF05641-PF05641
P02751	Q9UMX0	PF00041-PF11976
P01100	P17275	PF00170-PF00170, PF00170-PF03131, PF00170-PF07716, PF07716-PF00170, PF07716-PF07716
P98177	Q04864	PF00250-PF00554
P42685	Q15427	PF00069-PF00076
A1L4K1	O95835	PF00041-PF00069
A1L4K1	Q92569	PF00041-PF00017
A1L4K1	Q9H788	PF00041-PF00017
P02794	P02792	PF00210-PF00210
Q96I24	Q96PU8	PF00013-PF00013, PF00013-PF16544
Q9UQC2	P62993	PF00169-PF00018
P60520	Q9GZZ9	PF02991-PF00899
Q06547	P25800	PF00023-PF00412, PF12796-PF00412
Q06547	P61968	PF00023-PF00412, PF12796-PF00412
Q8WXI9	O95983	PF16563-PF14048
P55040	Q6P597	PF00071-PF00515, PF00071-PF07719
P55040	Q59EK9	PF00071-PF02759
Q8WXD5	Q9H840	PF06372-PF11095
P14136	P13646	PF00038-PF00038
P14136	P19012	PF00038-PF00038
Q9Y248	Q9BRT9	PF05916-PF05916, PF05916-PF16922
O76003	O60336	PF02114-PF00400
Q96IJ6	Q9Y5P6	PF00132-PF00132, PF00132-PF00483, PF00132-PF12804, PF00483-PF00132, PF00483-PF00483, PF12804-PF00132, PF12804-PF12804
P63096	Q9Y4H4	PF00503-PF02188
P63096	Q9UGC6	PF00503-PF00615
P04899	Q9Y4H4	PF00503-PF02188
P04899	O76081	PF00503-PF00615
P08754	Q9Y4H4	PF00503-PF02188
P08754	Q9UGC6	PF00503-PF00615
Q08379	Q9H8Y8	PF15070-PF04495
Q9HD26	P08631	PF00595-PF07653
Q9HD26	Q15746	PF00595-PF00041, PF00595-PF07686
Q9HD26	Q7Z2X4	PF00595-PF00640
Q9HD26	P17081	PF00595-PF00071
Q9H8Y8	P49796	PF13180-PF00595
O14653	Q12846	PF12352-PF05739
O14653	O43752	PF12352-PF05739
O95872	P36406	PF13637-PF00071
O75791	Q13094	PF00017-PF00017, PF00018-PF00017, PF07653-PF00017
P62993	Q13094	PF00017-PF00017, PF00018-PF00017, PF07653-PF00017
P62993	P25791	PF00018-PF00412
P62993	Q8TBB1	PF07653-PF00595
P62993	Q13625	PF00017-PF00018, PF00017-PF07653, PF00018-PF00018, PF00018-PF00023, PF00018-PF07653, PF00018-PF12796, PF07653-PF00018, PF07653-PF07653, PF14604-PF12796, PF14604-PF14604
Q14451	Q9NQ86	PF00017-PF00041
P09210	O15217	PF00043-PF00043, PF00043-PF02798, PF02798-PF00043, PF02798-PF02798
P21266	Q03013	PF00043-PF00043, PF00043-PF02798, PF00043-PF14497, PF02798-PF00043, PF02798-PF02798, PF02798-PF14497, PF14497-PF00043, PF14497-PF02798, PF14497-PF14497
P21266	P46439	PF00043-PF00043, PF00043-PF02798, PF00043-PF14497, PF02798-PF00043, PF02798-PF02798, PF02798-PF14497, PF14497-PF00043, PF14497-PF02798, PF14497-PF14497
P52655	P52657	PF03153-PF02268, PF03153-PF02751
Q6P1K8	Q13889	PF04056-PF03850
P61296	P15884	PF00010-PF00010
P02042	P09105	PF00042-PF00042
P02042	P02008	PF00042-PF00042
Q9Y450	Q9BRX2	PF00009-PF03463, PF00009-PF03464, PF03143-PF03464, PF03143-PF03465, PF03144-PF03463, PF03144-PF03464
P14317	Q9H788	PF00018-PF00017, PF07653-PF00017
O14964	P63165	PF00790-PF00240
P07910	Q86SE5	PF00076-PF00076, PF00076-PF13893, PF13893-PF00076, PF13893-PF13893
P07910	Q96IZ5	PF00076-PF00076, PF13893-PF00076
P52597	P52272	PF00076-PF00076, PF00076-PF13893, PF08080-PF00076
P52597	O43251	PF00076-PF00076, PF00076-PF13893, PF08080-PF00076
P55795	Q96DH6	PF00076-PF00076, PF00076-PF13893, PF08080-PF00076, PF13893-PF00076, PF13893-PF13893
P61978	Q96PU8	PF00013-PF00013, PF00013-PF16544
Q8WVV9	Q93062	PF00076-PF00076, PF13893-PF00076
Q86YM7	Q9NSC5	PF00568-PF00568
P49639	P40425	PF00046-PF00046
P00492	Q9NRG1	PF00156-PF00156
Q9UBY9	Q9UJY1	PF00011-PF00011
Q05084	P61019	PF06456-PF00025, PF06456-PF00071
Q05084	Q8WUD1	PF06456-PF00025, PF06456-PF00071
Q02535	Q99081	PF00010-PF00010
Q02535	P15923	PF00010-PF00010
Q02535	P15884	PF00010-PF00010
P09914	O14879	PF00515-PF00515, PF00515-PF07719, PF00515-PF13181, PF00515-PF13414, PF00515-PF13424, PF00515-PF13432, PF07719-PF00515, PF07719-PF13181, PF07719-PF13432, PF07719-PF14559, PF13176-PF13176, PF13176-PF13181, PF13176-PF13424, PF13181-PF00515, PF13181-PF07719, PF13181-PF13176, PF13181-PF13181, PF13181-PF13414, PF13181-PF13424, PF13181-PF13428, PF13181-PF13432, PF13414-PF00515, PF13414-PF13181, PF13414-…
P08069	Q9Y2W7	PF00069-PF00036, PF00069-PF10591, PF00069-PF13405, PF00069-PF13499
Q13422	Q8TAP4	PF00096-PF00412
Q13422	Q13330	PF00096-PF00320
Q13422	Q8TAU3	PF00096-PF00096, PF00096-PF13465, PF13465-PF00096, PF13465-PF13465
Q13422	Q9P0T4	PF00096-PF00096, PF00096-PF13465, PF00096-PF13909, PF13465-PF00096, PF13465-PF13465
Q9UKT9	P25800	PF00096-PF00412
Q9UKT9	P25791	PF00096-PF00412
P40189	Q9UMX0	PF00041-PF11976
Q13418	Q9NVD7	PF07714-PF00307
Q13418	Q9HBI0	PF07714-PF00307
P29218	O14732	PF00459-PF00459
Q9NXR8	Q9BYV2	PF00628-PF00097
Q8WYH8	Q9NQC1	PF00628-PF00628
P05161	P41226	PF00240-PF00899, PF00240-PF09358, PF00240-PF10585, PF11976-PF00899, PF11976-PF10585
P05161	Q9UMW8	PF00240-PF00443
P05107	Q7Z3S9	PF00362-PF07974, PF07965-PF07974
P18084	Q7Z3S9	PF00362-PF07974, PF07965-PF07974
Q63ZY3	P25800	PF00023-PF00412, PF12796-PF00412
Q63ZY3	P25791	PF00023-PF00412, PF12796-PF00412
Q63ZY3	P61968	PF00023-PF00412, PF12796-PF00412
Q63ZY3	Q99469	PF00023-PF00018, PF12796-PF00018, PF12796-PF14604
Q719H9	Q96SI1	PF02214-PF02214
Q8WZ19	Q13829	PF02214-PF02214
Q14145	Q9UH77	PF00651-PF00651, PF00651-PF07707, PF01344-PF01344, PF01344-PF13418, PF01344-PF13964, PF07707-PF00651, PF13418-PF01344, PF13418-PF13418, PF13964-PF01344
Q9BVG8	Q7Z6G3	PF00225-PF13833
Q9UIH9	O43167	PF00096-PF00096, PF00096-PF13465, PF13465-PF00096, PF13465-PF13465, PF13894-PF13894
P57682	Q68G74	PF00096-PF00412
Q53G59	Q9UH77	PF00651-PF00651, PF00651-PF07707, PF01344-PF01344, PF01344-PF13418, PF01344-PF13964, PF07707-PF00651, PF13418-PF01344, PF13418-PF13418, PF13964-PF01344
Q9Y5K2	Q06418	PF00089-PF07686
O60259	Q7Z3S9	PF00089-PF00008, PF00089-PF07645
P52294	Q9UKX7	PF00514-PF08911, PF16186-PF08911
P52292	Q7Z6G3	PF13646-PF13499
P52292	Q9UKX7	PF00514-PF08911, PF16186-PF08911
O00505	Q9UKX7	PF00514-PF08911, PF16186-PF08911
O00629	Q9UKX7	PF00514-PF08911, PF16186-PF08911
O15131	Q9UKX7	PF00514-PF08911, PF16186-PF08911
O60684	Q9UKX7	PF00514-PF08911, PF16186-PF08911
P13646	P35908	PF00038-PF00038
P13646	P35900	PF00038-PF00038
P13646	P02538	PF00038-PF00038
P13646	P04259	PF00038-PF00038
P13646	P48668	PF00038-PF00038
P13646	Q3SY84	PF00038-PF00038
P13646	Q5XKE5	PF00038-PF00038
P13646	P05787	PF00038-PF00038
P19012	P35900	PF00038-PF00038
P19012	P13647	PF00038-PF00038
P19012	P02538	PF00038-PF00038
P19012	P04259	PF00038-PF00038
P19012	P48668	PF00038-PF00038
P19012	Q3SY84	PF00038-PF00038
P19012	Q86Y46	PF00038-PF00038
P19012	Q7Z794	PF00038-PF00038
P19012	Q5XKE5	PF00038-PF00038
P19012	P05787	PF00038-PF00038
P19012	Q6KB66	PF00038-PF00038
P19012	O43790	PF00038-PF00038
P19012	P07196	PF00038-PF00038
P08727	P35908	PF00038-PF00038
P35908	Q15323	PF00038-PF00038
P35908	O76015	PF00038-PF00038
P35908	Q6A162	PF00038-PF00038
P35900	Q6A162	PF00038-PF00038
P35900	Q6KB66	PF00038-PF00038
P35900	P08670	PF00038-PF00038
Q15323	P13647	PF00038-PF00038
Q15323	P02538	PF00038-PF00038
Q15323	P04259	PF00038-PF00038
Q15323	P48668	PF00038-PF00038
Q15323	Q3SY84	PF00038-PF00038
Q15323	Q7Z794	PF00038-PF00038
Q15323	Q5XKE5	PF00038-PF00038
Q15323	P05787	PF00038-PF00038
Q15323	Q14533	PF00038-PF00038
Q15323	P78385	PF00038-PF00038
Q14525	Q5XKE5	PF00038-PF00038
O76015	P13647	PF00038-PF00038
O76015	P02538	PF00038-PF00038
O76015	P04259	PF00038-PF00038
O76015	P48668	PF00038-PF00038
O76015	Q3SY84	PF00038-PF00038
O76015	Q5XKE5	PF00038-PF00038
O76015	P05787	PF00038-PF00038
O76015	Q14533	PF00038-PF00038
O76015	P78385	PF00038-PF00038
Q6A162	P13647	PF00038-PF00038
Q6A162	P02538	PF00038-PF00038
Q6A162	P48668	PF00038-PF00038
Q6A162	Q3SY84	PF00038-PF00038
Q6A162	Q14CN4	PF00038-PF00038
Q6A162	P05787	PF00038-PF00038
Q6A162	Q14533	PF00038-PF00038
Q96JM7	P45984	PF00536-PF00069
Q96JM7	Q8IXK0	PF00536-PF00536, PF00536-PF07647, PF07647-PF00536, PF07647-PF07647
Q96JM7	Q13131	PF00536-PF00069
Q96JM7	P54646	PF00536-PF00069
Q9Y2Q5	Q9UHA4	PF03259-PF08923
Q14847	P15884	PF00412-PF00010
Q13094	O43639	PF00017-PF00017, PF00017-PF00018, PF00017-PF07653
Q13094	O75886	PF00017-PF00018, PF00017-PF07653
Q86U70	Q9UPM6	PF01803-PF00412
Q86U70	Q68G74	PF01803-PF00412
Q86U70	P25800	PF01803-PF00412
Q86U70	P25791	PF01803-PF00412
Q86U70	P61968	PF01803-PF00412
Q86U70	O60663	PF01803-PF00412
P00338	P07195	PF00056-PF00056, PF00056-PF02866, PF02866-PF00056, PF02866-PF02866
Q8WVC0	Q8N7H5	PF04004-PF03985
P49917	Q13426	PF00533-PF06632, PF11411-PF06632
O14910	Q14168	PF00595-PF00595, PF00595-PF00625, PF00595-PF07653, PF02828-PF02828
O14910	Q13368	PF00595-PF00595, PF00595-PF00625, PF02828-PF02828
O14910	Q8N3R9	PF00595-PF00595, PF00595-PF00625, PF00595-PF07653, PF00595-PF13180, PF02828-PF02828
P25800	O60711	PF00412-PF00412
P25800	P15884	PF00412-PF00010
P25800	O43298	PF00412-PF00096
P25800	Q9P2Y4	PF00412-PF00096
P25791	Q15654	PF00412-PF00412
P25791	P17028	PF00412-PF00096
Q8TAP4	Q02446	PF00412-PF00096
P61968	P15884	PF00412-PF00010
P61968	Q13625	PF00412-PF00018, PF00412-PF00023, PF00412-PF12796
P61968	O43298	PF00412-PF00096
P61968	Q8NF99	PF00412-PF00096
Q8TBB1	O43639	PF00595-PF07653
Q8TBB1	Q96MS0	PF00595-PF00041, PF00595-PF07686, PF13180-PF07686
Q8TBB1	Q6ZMT1	PF00595-PF07653
Q8TBB1	Q9HCM9	PF00097-PF00097, PF00097-PF14835, PF13920-PF13920
Q8TBB1	Q9BYV2	PF00097-PF00097
Q17RB8	O14933	PF00097-PF00179, PF13445-PF00179, PF13639-PF00179, PF13920-PF00179, PF13923-PF00179, PF15227-PF00179
Q17RB8	P98170	PF13920-PF00653, PF13920-PF13920, PF13923-PF13923
A6PVS8	O43639	PF12799-PF00018
O15116	P62310	PF01423-PF01423
Q9Y333	P62310	PF01423-PF01423
P62310	P62312	PF01423-PF01423
Q9Y4Y9	P62312	PF01423-PF01423
Q9Y4Y9	Q9UK45	PF01423-PF01423
Q9Y4Y9	P62306	PF01423-PF01423
Q13257	Q15013	PF02301-PF06581
P61326	Q9Y5S9	PF02792-PF00076
Q96A72	Q9Y5S9	PF02792-PF00076
Q96A72	P38159	PF02792-PF00076
Q16659	Q8IW41	PF00069-PF00069, PF00069-PF07714, PF07714-PF00069, PF07714-PF07714
P45984	Q15427	PF00069-PF00076
O60336	O76081	PF00400-PF00615
Q15691	Q15555	PF00307-PF00307, PF03271-PF03271
Q15691	Q9UPY8	PF00307-PF00307, PF03271-PF03271
P31153	Q9NZL9	PF02772-PF04321, PF02773-PF04321
O15232	Q7Z3S9	PF00008-PF00008, PF00008-PF07645, PF07645-PF00008, PF07645-PF07645, PF07645-PF12947, PF14670-PF00008, PF14670-PF07645
P61244	P50539	PF00010-PF00010
P49736	Q14566	PF00493-PF00493, PF01078-PF01078, PF14551-PF14551
O15151	Q9Y4L5	PF13920-PF13920
Q9BUE0	Q9H944	PF09637-PF08612
Q9UBP6	P57081	PF02390-PF00400
O15344	Q9UJV3	PF00041-PF00041, PF00097-PF00097, PF00622-PF00622, PF00643-PF00643, PF13765-PF00622, PF13920-PF13920
O15344	Q16512	PF00041-PF00069
O15344	P51668	PF00097-PF00179, PF13920-PF00179, PF15227-PF00179
O15344	P61077	PF00097-PF00179, PF13920-PF00179, PF15227-PF00179
O15344	Q96LR5	PF00097-PF00179, PF13920-PF00179, PF15227-PF00179
O15344	Q969T4	PF00097-PF00179, PF13920-PF00179, PF15227-PF00179
O15344	Q9HAC8	PF00041-PF11976, PF13920-PF00240
Q9UJV3	P00540	PF00041-PF00069
Q9UJV3	Q14995	PF00041-PF00104
Q9UJV3	O00560	PF00041-PF00595
Q9UJV3	P14373	PF00097-PF00097, PF00622-PF00622, PF00622-PF13765, PF00643-PF00643, PF13920-PF13920
Q9UJV3	Q8IWZ5	PF00041-PF00041, PF00643-PF00643
Q9UJV3	Q9BYV2	PF00097-PF00097, PF00643-PF00643
Q9UJV3	P51668	PF00097-PF00179, PF13920-PF00179, PF15227-PF00179
Q9UJV3	Q9Y2X8	PF00097-PF00179, PF13920-PF00179, PF15227-PF00179
Q9UJV3	Q96LR5	PF00097-PF00179, PF13920-PF00179, PF15227-PF00179
Q9UJV3	Q9HAC8	PF00041-PF11976, PF13920-PF00240
Q9NYP9	O43482	PF03226-PF03226
Q9H000	P51668	PF13639-PF00179
Q9H000	Q9Y2X8	PF13639-PF00179
Q13064	Q96IZ5	PF00642-PF00076, PF16131-PF00076
Q13064	P51668	PF00097-PF00179, PF13639-PF00179, PF13923-PF00179
P40692	P20585	PF13589-PF00488, PF13589-PF05188, PF13589-PF05192
P55198	Q9BZ95	PF00628-PF00628
Q9UBU8	Q96QT6	PF05712-PF16737
Q6PF18	Q8WYR4	PF02493-PF02493
Q13368	Q9NY99	PF00595-PF00595, PF00625-PF00595
Q15777	Q08AM6	PF00149-PF02985
Q9Y217	Q96QG7	PF06602-PF06602
Q9Y216	Q96QG7	PF06602-PF06602
Q969V5	Q9C026	PF13920-PF13920
Q8WY64	Q8WWW0	PF00373-PF00788
Q99457	Q9UJ04	PF00956-PF00956
Q9H115	O14662	PF14938-PF00804, PF14938-PF05739
Q9H115	Q13277	PF14938-PF00804, PF14938-PF05739
Q9H115	Q12846	PF14938-PF00804, PF14938-PF05739
Q9H115	Q13190	PF14938-PF05739
Q9H115	O43752	PF14938-PF05739
O43639	Q13153	PF00017-PF07714, PF00018-PF07714, PF14604-PF07714
O43639	O94875	PF00017-PF00018, PF00017-PF07653, PF00018-PF00018, PF00018-PF07653, PF07653-PF00018, PF07653-PF07653, PF14604-PF14604
O43639	Q92752	PF00017-PF00041
O43639	Q15654	PF00018-PF00412
Q9NZQ3	O60504	PF00018-PF00018, PF00018-PF07653, PF07653-PF00018, PF07653-PF07653, PF14604-PF14604
Q7Z6G3	Q9HC98	PF00036-PF00069, PF13405-PF00069, PF13499-PF00069
Q7Z6G3	P54646	PF00036-PF00069, PF13405-PF00069, PF13499-PF00069
Q14511	P25963	PF00018-PF00023, PF00018-PF12796, PF14604-PF12796
Q14511	Q15654	PF00018-PF00412
Q9HC98	Q07912	PF00069-PF00069, PF00069-PF07714, PF07714-PF00069, PF07714-PF07714, PF07714-PF11555, PF07714-PF14604, PF14531-PF14531
Q9HC98	P36406	PF00069-PF00071
Q92886	P15884	PF00010-PF00010
Q9Y4Z2	Q99081	PF00010-PF00010
P23511	P25208	PF02045-PF00808
P25208	Q9NR33	PF00808-PF00808
Q96IV0	P54725	PF03835-PF09280
Q96IV0	P54727	PF03835-PF09280
Q9NX24	Q9NPE3	PF01248-PF04135
P15531	Q13232	PF00334-PF00334
P15531	O00746	PF00334-PF00334
Q15233	P54646	PF00076-PF00069
Q15233	Q8WXF1	PF00076-PF00076, PF00076-PF08075, PF08075-PF00076, PF08075-PF08075, PF13893-PF00076
Q7Z3S9	Q92824	PF00008-PF00082
Q7Z3S9	P15151	PF00008-PF07686, PF12947-PF07686
Q7Z3S9	Q92692	PF00008-PF07686, PF12947-PF07686
Q7Z3S9	Q9NQS3	PF00008-PF07686, PF12947-PF07686
Q86UR1	Q9UFD9	PF00018-PF00018, PF00018-PF07653, PF00564-PF00018, PF14604-PF14604
P06748	Q86SE8	PF03066-PF03066
Q86SE8	O75607	PF03066-PF03066
P51843	Q13285	PF00104-PF00104, PF00104-PF00105
P55055	P48443	PF00104-PF00104, PF00104-PF00105, PF00105-PF00104, PF00105-PF00105
Q13133	P28702	PF00104-PF00104, PF00104-PF00105, PF00105-PF00104, PF00105-PF00105
Q13133	P48443	PF00104-PF00104, PF00104-PF00105, PF00105-PF00104, PF00105-PF00105
Q9UNZ2	P55072	PF00789-PF02359, PF00789-PF02933
Q7Z3B4	P37198	PF13874-PF05064
Q7Z3B4	Q9BVL2	PF13874-PF15967
P37198	Q9BVL2	PF05064-PF15967
P61970	P62826	PF02136-PF00071
Q9H4D5	Q9UKK6	PF02136-PF02136
Q9H4D5	Q9NPJ8	PF02136-PF02136
Q9NPJ8	P36406	PF02136-PF00071
Q9UMX2	P11926	PF02100-PF00278, PF02100-PF02784
Q96CV9	Q15025	PF16516-PF16516
Q92882	Q04864	PF00023-PF00554, PF00023-PF16179, PF12796-PF16179, PF13637-PF16179
Q92882	O00560	PF07653-PF00595
Q96FW1	P61077	PF10275-PF00179
Q96FW1	Q9Y2X8	PF10275-PF00179
Q9BY11	Q9UNF0	PF00018-PF00018, PF00018-PF00611, PF00018-PF07653, PF00611-PF00018, PF00611-PF00611, PF00611-PF14604, PF07653-PF00018, PF07653-PF07653, PF14604-PF00611, PF14604-PF14604
Q9BY11	Q9UKS6	PF00018-PF00018, PF00018-PF00611, PF00018-PF07653, PF00611-PF00018, PF00611-PF00611, PF00611-PF14604, PF07653-PF00018, PF07653-PF07653, PF14604-PF00611, PF14604-PF14604
Q13177	Q9H4E5	PF00069-PF00071, PF00786-PF00071
Q13177	O60504	PF07714-PF00018, PF07714-PF14604
Q9NQU5	Q9H4E5	PF00069-PF00071, PF00786-PF00071
Q9P286	O60504	PF07714-PF00018, PF07714-PF14604
Q9NPB6	P41743	PF00564-PF00069, PF00564-PF00564
Q9BYG5	P41743	PF00564-PF00069, PF00564-PF00564
Q9BYG5	Q9H4E5	PF00595-PF00071
Q86SE9	Q12933	PF00097-PF00097
O75340	Q9UBV8	PF00036-PF00036, PF00036-PF13202, PF00036-PF13499, PF00036-PF13833, PF13202-PF00036, PF13202-PF13202, PF13202-PF13499, PF13202-PF13833, PF13405-PF13499, PF13405-PF13833, PF13499-PF00036, PF13499-PF13202, PF13499-PF13405, PF13499-PF13499, PF13499-PF13833, PF13833-PF00036, PF13833-PF13202, PF13833-PF13405, PF13833-PF13499, PF13833-PF13833
P09619	Q15654	PF07686-PF00412
Q96HC4	Q15942	PF00412-PF00412
Q9NQP4	P61758	PF01920-PF02996
Q96JS3	P57086	PF02023-PF02023
Q96JS3	P17028	PF02023-PF02023
Q96JS3	Q9NWS9	PF02023-PF02023
Q96JS3	P10073	PF02023-PF02023
Q8IXK0	Q13131	PF00536-PF00069
Q8IXK0	O00560	PF00536-PF00595
Q8IXK0	Q9UHJ3	PF00536-PF00536, PF00536-PF07647, PF07647-PF00536, PF07647-PF07647
O43189	Q93062	PF00628-PF00076
O75928	P63165	PF02891-PF11976
O75928	P63279	PF02891-PF00179, PF14324-PF00179
O00459	P36406	PF00620-PF00071
Q96CS7	O75886	PF00169-PF00018
O15160	Q9Y2S0	PF01000-PF01193, PF01193-PF01193, PF01193-PF13656
O15160	P52435	PF01000-PF01193, PF01193-PF01193, PF01193-PF13656
O75817	Q8N5L8	PF01918-PF01918, PF12328-PF01918
P67775	Q08AM6	PF00149-PF02985
Q08209	P63098	PF00149-PF00036, PF00149-PF13499
Q13131	O43741	PF00069-PF04739, PF00069-PF16561, PF16579-PF04739, PF16579-PF16561
Q13131	P54619	PF16579-PF00571
Q13131	Q93062	PF00069-PF00076
Q13131	Q9UFD9	PF07714-PF00018, PF07714-PF14604
P54646	O43741	PF00069-PF04739, PF00069-PF16561, PF16579-PF04739, PF16579-PF16561
P54646	P54619	PF16579-PF00571
P54646	Q93062	PF00069-PF00076
O43741	P54619	PF04739-PF00571, PF16561-PF00571
O75569	Q15633	PF00035-PF00035, PF16482-PF16482
Q99873	Q9NR22	PF06325-PF06325, PF08241-PF08241, PF13847-PF13847
P60891	P11908	PF00156-PF00156, PF00156-PF13793, PF13793-PF00156, PF13793-PF13793, PF13793-PF14572, PF14572-PF13793, PF14572-PF14572
P60891	Q14558	PF00156-PF00156, PF00156-PF13793, PF13793-PF00156, PF13793-PF13793, PF13793-PF14572, PF14572-PF13793, PF14572-PF14572
P11908	Q14558	PF00156-PF00156, PF00156-PF13793, PF13793-PF00156, PF13793-PF13793, PF13793-PF14572, PF14572-PF13793, PF14572-PF14572
P79522	P38159	PF00642-PF00076
P79522	P0DJD3	PF00642-PF00076
P79522	Q15415	PF00642-PF00076
P25786	P25788	PF00227-PF00227, PF00227-PF10584, PF10584-PF00227, PF10584-PF10584
P25786	P55072	PF00227-PF00004, PF00227-PF07724
P25788	P60900	PF00227-PF00227, PF00227-PF10584, PF10584-PF00227, PF10584-PF10584
P25788	P28070	PF00227-PF00227, PF10584-PF00227
P17980	P62333	PF00004-PF00004, PF00004-PF07724, PF00004-PF13191, PF07728-PF07728
O00487	P51665	PF01398-PF01398, PF01398-PF13012, PF13012-PF01398, PF13012-PF13012
Q13200	Q8WVY7	PF01851-PF00240
O43242	P60896	PF01399-PF05160
O43586	O00560	PF07653-PF00595
O43586	Q9H788	PF00018-PF00017, PF07653-PF00017
P26599	P09012	PF00076-PF00076, PF00076-PF13893, PF00076-PF16842, PF13893-PF00076, PF13893-PF13893, PF16842-PF00076
Q05397	O14543	PF07714-PF00017
Q05397	P07947	PF00069-PF00069, PF00069-PF07714, PF00373-PF07714, PF07714-PF00017, PF07714-PF00018, PF07714-PF00069, PF07714-PF07714, PF07714-PF14604
Q13882	O00401	PF00069-PF00786
Q9UHX1	Q05519	PF00076-PF00076, PF13893-PF00076
Q9UHX1	P26368	PF00076-PF00076, PF00076-PF13893, PF13893-PF00076, PF13893-PF13893
P11216	P06737	PF00343-PF00343
O00194	Q8TDW5	PF00071-PF02318
Q96DA2	Q96T51	PF00071-PF02759
P20336	Q96QF0	PF00071-PF06428
P20336	P47224	PF00071-PF04421
Q8TBN0	Q96QF0	PF06428-PF06428
Q9UJ41	P0CG48	PF01754-PF00240
P63000	Q9Y6N9	PF00071-PF00595
P54725	Q9BYV2	PF00240-PF13445, PF00240-PF13639
P54725	Q9UHP3	PF00240-PF00443, PF00627-PF00443
O75771	O43543	PF08423-PF08423
Q86SE5	Q96IZ5	PF00076-PF00076, PF13893-PF00076
P61224	Q8WWW0	PF00071-PF00788
P61225	Q8WWW0	PF00071-PF00788
P61225	Q59EK9	PF00071-PF02759
P10276	P48443	PF00104-PF00104, PF00104-PF00105, PF00105-PF00104, PF00105-PF00105
P10826	P28702	PF00104-PF00104, PF00104-PF00105, PF00105-PF00104, PF00105-PF00105
P10826	P48443	PF00104-PF00104, PF00104-PF00105, PF00105-PF00104, PF00105-PF00105
P50749	Q8WWW0	PF00788-PF00788, PF16517-PF16517
P50749	Q13188	PF16517-PF00069, PF16517-PF11629
Q9H2L5	Q13188	PF16517-PF00069, PF16517-PF11629
Q9BYM8	O14933	PF13445-PF00179, PF13639-PF00179
Q9NWB1	Q93062	PF00076-PF00076, PF13893-PF00076
P98179	P38159	PF00076-PF00076, PF00076-PF13893, PF13893-PF00076, PF13893-PF13893
P98179	P0DJD3	PF00076-PF00076, PF00076-PF13893, PF13893-PF00076, PF13893-PF13893
P98179	Q15415	PF00076-PF00076, PF00076-PF13893, PF13893-PF00076, PF13893-PF13893
P98179	P09012	PF00076-PF00076, PF00076-PF13893, PF00076-PF16842, PF13893-PF00076, PF13893-PF13893
Q14498	O00422	PF00076-PF06487
Q14498	Q15427	PF00076-PF00076, PF00076-PF13893, PF13893-PF00076, PF13893-PF13893
Q14498	P78362	PF00076-PF00069
Q14498	Q05519	PF00076-PF00076, PF13893-PF00076
P38159	P0DJD3	PF00076-PF00076, PF00076-PF13893, PF13893-PF00076, PF13893-PF13893
P38159	Q15415	PF00076-PF00076, PF00076-PF13893, PF13893-PF00076, PF13893-PF13893
P38159	P09012	PF00076-PF00076, PF00076-PF13893, PF00076-PF16842, PF13893-PF00076, PF13893-PF13893
Q93062	Q01974	PF00076-PF00069
Q93062	P35590	PF00076-PF00069
Q93062	Q96K80	PF00076-PF00642, PF00076-PF16131
Q04864	Q04206	PF00554-PF00554, PF00554-PF16179, PF16179-PF00554, PF16179-PF16179
P35249	P40937	PF00004-PF00004, PF00004-PF05496, PF00004-PF08542, PF00004-PF13177, PF00004-PF13191, PF00004-PF16193, PF08542-PF00004, PF08542-PF08542, PF08542-PF13177, PF13177-PF00004, PF13177-PF08542, PF13177-PF13177, PF13191-PF00004, PF16193-PF00004, PF16193-PF16193
O75679	P63279	PF15227-PF00179
Q9H4E5	O00401	PF00071-PF00786
O43353	P98170	PF00619-PF13920
Q6ZNA4	P51668	PF00097-PF00179, PF13639-PF00179, PF13920-PF00179, PF13923-PF00179
Q6ZNA4	P61077	PF00097-PF00179, PF13639-PF00179, PF13920-PF00179, PF13923-PF00179
Q6ZNA4	P63279	PF00097-PF00179, PF13639-PF00179, PF13920-PF00179, PF13923-PF00179
Q9Y4L5	P51668	PF00097-PF00179, PF12678-PF00179, PF13639-PF00179, PF13920-PF00179, PF13923-PF00179
Q9Y4L5	P61077	PF00097-PF00179, PF12678-PF00179, PF13639-PF00179, PF13920-PF00179, PF13923-PF00179
Q9Y4L5	Q9Y2X8	PF00097-PF00179, PF12678-PF00179, PF13639-PF00179, PF13920-PF00179, PF13923-PF00179
Q9BV68	P51668	PF00097-PF00179, PF12678-PF00179, PF13639-PF00179, PF13920-PF00179, PF13923-PF00179
Q8WVD3	P61086	PF00097-PF00179, PF13445-PF00179, PF13639-PF00179, PF13920-PF00179, PF13923-PF00179, PF15227-PF00179
Q9UBS8	P51668	PF05773-PF00179
Q9UBS8	Q9Y2X8	PF05773-PF00179
Q96GF1	Q99942	PF00097-PF00097, PF13445-PF13445, PF13639-PF13639, PF13920-PF13920, PF13923-PF13923
Q96GF1	Q969T4	PF00097-PF00179, PF13445-PF00179, PF13639-PF00179, PF13920-PF00179, PF13923-PF00179
O75150	P63279	PF00097-PF00179, PF13920-PF00179
Q99942	P51668	PF00097-PF00179, PF13445-PF00179, PF13639-PF00179, PF13920-PF00179, PF13923-PF00179
Q99942	P61077	PF00097-PF00179, PF13445-PF00179, PF13639-PF00179, PF13920-PF00179, PF13923-PF00179
Q99942	Q9Y2X8	PF00097-PF00179, PF13445-PF00179, PF13639-PF00179, PF13920-PF00179, PF13923-PF00179
Q99942	Q96LR5	PF00097-PF00179, PF13445-PF00179, PF13639-PF00179, PF13920-PF00179, PF13923-PF00179
Q99942	Q969T4	PF00097-PF00179, PF13445-PF00179, PF13639-PF00179, PF13920-PF00179, PF13923-PF00179
Q99942	P61086	PF00097-PF00179, PF13445-PF00179, PF13639-PF00179, PF13920-PF00179, PF13923-PF00179
Q99942	Q96B02	PF00097-PF00179, PF13445-PF00179, PF13639-PF00179, PF13920-PF00179, PF13923-PF00179
Q15287	P78362	PF00076-PF00069
Q9UHP6	P15884	PF02985-PF00010
Q9Y265	Q9Y230	PF00004-PF00004, PF00004-PF05496, PF00004-PF13191, PF05496-PF00004, PF05496-PF05496, PF05496-PF06068, PF06068-PF03796, PF06068-PF05496, PF06068-PF06068, PF13191-PF00004
P23297	P29034	PF00036-PF01023, PF01023-PF01023, PF13202-PF01023
P23297	P04271	PF00036-PF00036, PF00036-PF01023, PF00036-PF13499, PF01023-PF00036, PF01023-PF01023, PF13202-PF00036, PF13202-PF01023, PF13202-PF13499, PF13499-PF00036, PF13499-PF13499
Q9HCY8	Q96FQ6	PF01023-PF01023, PF01023-PF13202
P29034	P04271	PF01023-PF00036, PF01023-PF01023
P26447	P04271	PF01023-PF00036, PF01023-PF01023, PF13499-PF00036, PF13499-PF13499
P04271	P25815	PF00036-PF01023, PF01023-PF01023
P57086	Q969J2	PF02023-PF02023
P57086	Q9P0L1	PF02023-PF02023
P57086	Q6P9G9	PF02023-PF02023
P55735	Q96JE7	PF00400-PF12931
Q15437	O94855	PF00626-PF00626, PF00626-PF04811, PF00626-PF04815, PF00626-PF08033, PF04810-PF04810, PF04810-PF08033, PF04811-PF00626, PF04811-PF04811, PF04811-PF04815, PF04811-PF08033, PF04815-PF00626, PF04815-PF04811, PF04815-PF08033, PF08033-PF00626, PF08033-PF04810, PF08033-PF04811, PF08033-PF04815
Q9HC62	P61956	PF02902-PF00240, PF02902-PF11976
Q9HC62	P55854	PF02902-PF00240, PF02902-PF11976
Q8WYJ6	Q8IYM1	PF00009-PF01926, PF00735-PF00735, PF01926-PF01926
Q8WYJ6	Q99719	PF00009-PF01926, PF00735-PF00735, PF01926-PF01926, PF03193-PF03193
Q8WYJ6	Q14141	PF00735-PF00735
Q9P0V9	Q99719	PF00735-PF00735
Q9P0V9	Q16181	PF00735-PF00735
Q15019	Q99719	PF00735-PF00735, PF01926-PF01926
Q15019	Q14141	PF00735-PF00735
Q9UH03	Q14141	PF00735-PF00735
Q99719	Q14141	PF00735-PF00735
Q14141	Q9UHD8	PF00735-PF00735
O43765	Q71RG4	PF16546-PF00240
O60880	Q07912	PF00017-PF07714
Q9NP31	P43405	PF00017-PF00017, PF00017-PF07714
Q9H788	Q99961	PF00017-PF00018, PF00017-PF07653
Q9H788	Q86WV1	PF00017-PF00018, PF00017-PF07653
Q9H788	O94875	PF00017-PF00018, PF00017-PF07653
Q9H788	O60504	PF00017-PF00018, PF00017-PF07653
Q9H788	O75886	PF00017-PF00018, PF00017-PF07653
Q5HYK7	Q96HL8	PF00018-PF00018, PF00018-PF07653, PF07653-PF00018, PF07653-PF07653, PF14604-PF14604
Q99961	Q99962	PF00018-PF00018, PF00018-PF07653, PF03114-PF03114, PF07653-PF00018, PF07653-PF07653, PF14604-PF14604
Q9Y371	Q9NR46	PF00018-PF00018, PF00018-PF07653, PF03114-PF03114, PF07653-PF00018, PF07653-PF07653, PF14604-PF14604
Q96B97	Q9ULZ2	PF00018-PF00169
P78324	P14373	PF07654-PF00622, PF07654-PF13765
Q14BN4	Q13188	PF00498-PF00069
O00161	O95183	PF00835-PF00957
Q96H20	Q9BRG1	PF04157-PF05871
P09012	P09661	PF00076-PF14580, PF13893-PF14580
P09012	P26368	PF00076-PF00076, PF00076-PF13893, PF13893-PF00076, PF13893-PF13893, PF16842-PF00076
Q13596	Q86XE0	PF00787-PF00787, PF09325-PF09325
O14543	P07947	PF00017-PF00017, PF00017-PF00018, PF00017-PF07653, PF00017-PF07714
Q8WXA9	Q05519	PF00076-PF00076, PF13893-PF00076
P40763	P43405	PF00017-PF00017, PF00017-PF07714, PF02864-PF00017
O75716	Q8IWZ5	PF00069-PF00041
Q96SI9	Q15633	PF00035-PF00035
O75558	P61764	PF00804-PF00995
Q86Y82	Q12846	PF00804-PF00804, PF00804-PF05739, PF05739-PF00804, PF05739-PF05739
O14662	Q12846	PF00804-PF00804, PF00804-PF05739, PF05739-PF00804, PF05739-PF05739
O14662	O95183	PF00804-PF00957, PF05739-PF00957
Q8N4C7	P61764	PF00804-PF00995
Q13277	Q12846	PF00804-PF00804, PF00804-PF05739, PF05739-PF00804, PF05739-PF05739
Q12846	Q13190	PF00804-PF05739, PF05739-PF05739
Q12846	O43752	PF00804-PF05739, PF05739-PF05739
Q12846	O15400	PF00804-PF00804, PF00804-PF05739, PF05739-PF00804, PF05739-PF05739
Q12846	Q9UNK0	PF00804-PF05739, PF05739-PF05739
Q12846	P23763	PF00804-PF00957, PF05739-PF00957
Q12846	P63027	PF00804-PF00957, PF05739-PF00957
Q12846	Q15836	PF00804-PF00957, PF05739-PF00957
Q12846	O75379	PF00804-PF00957, PF05739-PF00957
Q12846	O95183	PF00804-PF00957, PF05739-PF00957
Q12846	Q9UEU0	PF05739-PF05008, PF05739-PF12352
P50225	O00204	PF00685-PF00685, PF13469-PF13469
O43704	Q06520	PF00685-PF00685, PF13469-PF13469
O43704	O00204	PF00685-PF00685, PF13469-PF13469
P63165	Q9BUZ4	PF00240-PF13445
P63165	Q9UBT2	PF00240-PF00899, PF00240-PF10585, PF11976-PF00899, PF11976-PF10585
P63165	P63279	PF00240-PF00179, PF11976-PF00179
P61956	Q9UHP3	PF00240-PF00443
Q9Y6J9	Q16594	PF02969-PF02291
Q9Y6J9	Q9HBM6	PF02969-PF02291
Q16559	P15884	PF00010-PF00010
P26639	A2RTX5	PF00587-PF00587, PF00587-PF03129, PF00587-PF07973, PF02824-PF02824, PF02824-PF07973, PF03129-PF00587, PF03129-PF03129, PF07973-PF00587, PF07973-PF02824, PF07973-PF07973
Q9NU19	P36406	PF00566-PF00071
Q96SF7	O95231	PF00907-PF00046
Q9Y458	O95231	PF00907-PF00046
Q15369	Q15370	PF03931-PF00240
Q99081	Q8WVJ9	PF00010-PF00010
P15884	Q8WVJ9	PF00010-PF00010
Q71RG4	Q9UMX0	PF00240-PF00240, PF00240-PF00627
Q15025	Q96KP6	PF16516-PF16516
P02585	P19429	PF00036-PF00992, PF13499-PF00992, PF13833-PF00992
P13805	P09493	PF00992-PF00261
P13805	P06753	PF00992-PF00261
Q13625	P57075	PF12796-PF14604, PF14604-PF14604
P09493	P67936	PF00261-PF00261, PF12718-PF12718
Q12933	Q9Y4K3	PF00097-PF00097
Q9BUZ4	P11441	PF13445-PF00240
Q9BUZ4	Q8N7F7	PF13445-PF00240
Q9UL33	O43617	PF04099-PF04051, PF04628-PF04051
O43617	O75865	PF04051-PF04051
Q9Y577	Q9HCM9	PF00097-PF00097, PF00097-PF14835, PF00622-PF00622, PF00622-PF13765, PF00643-PF00643, PF13445-PF13445, PF13639-PF13639, PF13923-PF13923
P19474	Q9HCM9	PF00097-PF00097, PF00097-PF14835, PF00622-PF00622, PF00622-PF13765, PF00643-PF00643, PF13445-PF13445, PF13639-PF13639, PF13765-PF00622, PF13765-PF13765, PF13920-PF13920, PF13923-PF13923, PF14835-PF00097
P19474	P63279	PF00097-PF00179, PF13445-PF00179, PF13639-PF00179, PF13920-PF00179, PF13923-PF00179, PF15227-PF00179
P36406	P63279	PF13445-PF00179
P36406	Q64LD2	PF00503-PF00400
P14373	Q8IWZ5	PF00643-PF00643
Q13049	Q5VVX9	PF00097-PF00179, PF13445-PF00179, PF13639-PF00179, PF13923-PF00179
Q13049	Q9UMX0	PF13445-PF00240, PF13639-PF00240
O00635	P63279	PF00097-PF00179, PF13445-PF00179, PF15227-PF00179
Q9HCM9	P51668	PF00097-PF00179, PF13445-PF00179, PF13639-PF00179, PF13920-PF00179, PF13923-PF00179, PF15227-PF00179
Q9HCM9	P61077	PF00097-PF00179, PF13445-PF00179, PF13639-PF00179, PF13920-PF00179, PF13923-PF00179, PF15227-PF00179
Q9HCM9	Q9Y2X8	PF00097-PF00179, PF13445-PF00179, PF13639-PF00179, PF13920-PF00179, PF13923-PF00179, PF15227-PF00179
Q9HCM9	Q96LR5	PF00097-PF00179, PF13445-PF00179, PF13639-PF00179, PF13920-PF00179, PF13923-PF00179, PF15227-PF00179
Q9HCM9	Q969T4	PF00097-PF00179, PF13445-PF00179, PF13639-PF00179, PF13920-PF00179, PF13923-PF00179, PF15227-PF00179
Q9HCM9	P61086	PF00097-PF00179, PF13445-PF00179, PF13639-PF00179, PF13920-PF00179, PF13923-PF00179, PF15227-PF00179
Q9HCM9	Q9HAC8	PF13445-PF00240, PF13639-PF00240, PF13920-PF00240
Q9HCM9	Q8WUN7	PF13445-PF00240, PF13639-PF00240, PF13920-PF00240
Q9C026	Q96PN8	PF00041-PF00069
Q99816	Q9UK41	PF09454-PF03997
Q99816	Q8NEZ2	PF09454-PF07200
Q99816	A5D8V6	PF09454-PF07200
P0CG47	Q05086	PF00240-PF00632
P0CG47	Q9UMX0	PF00240-PF00240, PF00240-PF00627, PF11976-PF11976
P0CG48	Q9UMX0	PF00240-PF00240, PF00240-PF00627, PF11976-PF11976
P63279	Q04323	PF00179-PF00627
Q13404	Q9UMX0	PF00179-PF00240, PF00179-PF00627, PF00179-PF11976
Q9UMX0	Q04323	PF00240-PF00627, PF00627-PF00627
Q04323	P55072	PF00789-PF02359, PF00789-PF02933
Q14CS0	P55072	PF00789-PF02359, PF00789-PF02933
Q9H9C1	Q9H267	PF04840-PF00995
Q9UBQ0	Q96QK1	PF12850-PF03635
P42768	O43516	PF02205-PF02205
O00401	O43516	PF02205-PF02205
Q9Y2K1	Q8TAU3	PF00096-PF00096, PF00096-PF13465, PF13465-PF00096, PF13465-PF13465
Q9Y2K1	Q7Z3I7	PF00096-PF00096, PF00096-PF13465, PF13465-PF00096, PF13465-PF13465
Q96DT7	Q8TAU3	PF13465-PF00096, PF13465-PF13465
O43167	O43298	PF00096-PF00096, PF00096-PF13465, PF00651-PF00651, PF13465-PF00096, PF13465-PF13465
O43167	Q96BR9	PF00096-PF00096, PF00096-PF13465, PF00651-PF00651, PF13465-PF00096, PF13465-PF13465
Q9HCK0	Q15916	PF00096-PF00096, PF00096-PF13465, PF00651-PF00651, PF13465-PF00096, PF13465-PF13465, PF13894-PF13894
P10074	Q96BR9	PF00096-PF00096, PF00096-PF13465, PF00651-PF00651, PF13465-PF00096, PF13465-PF13465
Q6ZSB9	Q96BR9	PF00096-PF00096, PF00096-PF13465, PF00651-PF00651, PF13465-PF00096, PF13465-PF13465
O15062	O15156	PF00651-PF00651, PF13465-PF00096, PF13465-PF13465
Q96BR9	P52744	PF00096-PF00096, PF00096-PF13465, PF13465-PF00096, PF13465-PF13465
Q96BR9	Q8N554	PF00096-PF00096, PF00096-PF13465, PF13465-PF00096, PF13465-PF13465
Q96BR9	Q8TAU3	PF00096-PF00096, PF00096-PF13465, PF13465-PF00096, PF13465-PF13465
Q96BR9	Q96SQ5	PF00096-PF00096, PF00096-PF13465, PF13465-PF00096, PF13465-PF13465
P17029	Q9NX65	PF00096-PF00096, PF00096-PF13465, PF02023-PF02023, PF13465-PF00096, PF13465-PF13465
Q969J2	Q9P0L1	PF00096-PF00096, PF00096-PF13465, PF02023-PF02023, PF13465-PF00096, PF13465-PF13465, PF13894-PF13894
Q969J2	Q96IT1	PF00096-PF00096, PF00096-PF13465, PF02023-PF02023, PF13465-PF00096, PF13465-PF13465
Q969J2	Q9NX65	PF00096-PF00096, PF00096-PF13465, PF02023-PF02023, PF13465-PF00096, PF13465-PF13465, PF13894-PF13894
Q9P0L1	Q9NWS9	PF00096-PF00096, PF02023-PF02023, PF13465-PF00096
Q9P0L1	Q9Y5A6	PF00096-PF00096, PF00096-PF13465, PF02023-PF02023, PF13465-PF00096, PF13465-PF13465, PF13894-PF13894
Q8IZC7	P17020	PF00096-PF00096, PF00096-PF13465, PF13465-PF00096, PF13465-PF13465, PF13894-PF13894
P49910	Q9NWS9	PF00096-PF00096, PF02023-PF02023, PF13465-PF00096
Q9Y473	P15622	PF00096-PF00096, PF00096-PF13465, PF13465-PF00096, PF13465-PF13465, PF13894-PF13894
Q9Y473	O43296	PF00096-PF00096, PF00096-PF13465, PF13465-PF00096, PF13465-PF13465, PF13894-PF13894
Q9UNY5	Q9NWS9	PF00096-PF00096, PF02023-PF02023, PF13465-PF00096
P17028	Q96N95	PF00096-PF00096, PF00096-PF13465, PF02023-PF02023, PF13465-PF00096, PF13465-PF13465
P17028	Q9NWS9	PF00096-PF00096, PF02023-PF02023, PF13465-PF00096
P17028	Q8TF39	PF00096-PF00096, PF00096-PF13465, PF02023-PF02023, PF13465-PF00096, PF13465-PF13465
P17028	Q9Y5A6	PF00096-PF00096, PF00096-PF13465, PF02023-PF02023, PF13465-PF00096, PF13465-PF13465
P17028	Q9NX65	PF00096-PF00096, PF00096-PF13465, PF02023-PF02023, PF13465-PF00096, PF13465-PF13465
P15622	Q14592	PF00096-PF00096, PF00096-PF13465, PF13465-PF00096, PF13465-PF13465, PF13894-PF13894
P15622	Q8WTR7	PF00096-PF00096, PF00096-PF13465, PF13465-PF00096, PF13465-PF13465, PF13894-PF13894
Q96N95	Q9NWS9	PF00096-PF00096, PF02023-PF02023, PF13465-PF00096
Q96N95	Q9NX65	PF00096-PF00096, PF00096-PF13465, PF02023-PF02023, PF13465-PF00096, PF13465-PF13465
Q8NF99	Q86VK4	PF00096-PF00096, PF00096-PF13465, PF13465-PF00096, PF13465-PF13465, PF13894-PF13894
Q8NF99	Q9NWS9	PF00096-PF00096, PF02023-PF02023, PF13465-PF00096
Q9H9D4	Q3KQV3	PF00096-PF00096, PF00096-PF13465, PF13465-PF00096, PF13465-PF13465, PF13894-PF13894
Q8TAU3	Q96SQ5	PF00096-PF00096, PF00096-PF13465, PF13465-PF00096, PF13465-PF13465, PF13894-PF13894
Q9NWS9	Q96IT1	PF00096-PF00096, PF00096-PF13465, PF02023-PF02023
Q9NWS9	Q9H4T2	PF00096-PF00096, PF00096-PF13465, PF02023-PF02023
Q9NWS9	Q9Y5A6	PF00096-PF00096, PF00096-PF13465, PF02023-PF02023
Q9NWS9	P10073	PF00096-PF00096, PF00096-PF13465, PF02023-PF02023
Q9NWS9	Q9NX65	PF00096-PF00096, PF00096-PF13465, PF02023-PF02023
Q9NWS9	O15535	PF00096-PF00096, PF00096-PF13465, PF02023-PF02023
Q8WTR7	Q3KQV3	PF00096-PF00096, PF00096-PF13465, PF13465-PF00096, PF13465-PF13465, PF13894-PF13894
Q8TF39	Q96IT1	PF00096-PF00096, PF00096-PF13465, PF02023-PF02023, PF13465-PF00096, PF13465-PF13465
Q8TF39	P10073	PF00096-PF00096, PF00096-PF13465, PF02023-PF02023, PF13465-PF00096, PF13465-PF13465, PF13894-PF13894
Q96IT1	Q9Y5A6	PF00096-PF00096, PF00096-PF13465, PF02023-PF02023, PF13465-PF00096, PF13465-PF13465
Q96IT1	P10073	PF00096-PF00096, PF00096-PF13465, PF02023-PF02023, PF13465-PF00096, PF13465-PF13465
P10073	Q9NX65	PF00096-PF00096, PF00096-PF13465, PF02023-PF02023, PF13465-PF00096, PF13465-PF13465, PF13894-PF13894
