# Supplementary material for: Domain-based prediction of the human isoform interactome provides insights into the functional impact of alternative splicing
Source: PLoS Comput Biol. 2017 Aug 28;13(8):e1005717. doi: 10.1371/journal.pcbi.1005717 (PMC5591010; doi:10.1371/journal.pcbi.1005717)
Supplement: S2 Table — All interactions in the IntAct domain-resolved reference interactome with their DDI annotations. (XLSX) [file pcbi.1005717.s002.xlsx]

## Sheet: IntAct_domainResolved_interac
IntAct domain-resolved reference interactome
Protein_1_UniProt_ID	Protein_2_UniProt_ID	Protein_1_IntAct_ID	Protein_2_IntAct_ID	Mapping_DDIs
A0AVK6	Q96AV8	EBI-10696468	EBI-49776	PF02319-PF02319
A0FGR8	A0FGR9	EBI-1059204	EBI-10188461	PF00168-PF00168, PF00168-PF17047, PF17047-PF00168, PF17047-PF17047
A0FGR8	Q9BSJ8	EBI-1059204	EBI-2009373	PF00168-PF00168, PF00168-PF17047, PF17047-PF00168, PF17047-PF17047
A0FGR9	Q9BSJ8	EBI-10188461	EBI-2009373	PF00168-PF00168, PF00168-PF17047, PF17047-PF00168, PF17047-PF17047
A1A4S6	P78314	EBI-8651919	EBI-2115950	PF00018-PF00017, PF00018-PF00169, PF00169-PF00169, PF16746-PF00169
A1A4S6	Q6P5Z2	EBI-8651919	EBI-714091	PF00018-PF07714, PF00169-PF00069, PF00169-PF07714, PF14604-PF07714
A1L4K1	Q9H788	EBI-10171567	EBI-2932548	PF00041-PF00017
A2RTX5	P26639	EBI-2963271	EBI-366505	PF00587-PF00587, PF00587-PF03129, PF00587-PF07973, PF02824-PF02824, PF02824-PF07973, PF03129-PF00587, PF03129-PF03129, PF07973-PF00587, PF07973-PF02824, PF07973-PF07973
A5D8T8	Q7Z3S9	EBI-5282516	EBI-2681313	PF00059-PF00008
A5D8V6	Q99816	EBI-3184170	EBI-2462271	PF07200-PF09454
A5PKW4	P62330	EBI-394430	EBI-2795168	PF00169-PF00025, PF00169-PF00071, PF01369-PF00025
A5YKK6	O75175	EBI-2850901	EBI-11039712	PF04054-PF04153
A5YKK6	Q9NZN8	EBI-2850901	EBI-3933105	PF04054-PF04153
A5YKK6	Q9UFF9	EBI-2850901	EBI-10488976	PF16415-PF04857
A5YKK6	Q9UIV1	EBI-2850901	EBI-372318	PF16415-PF04857
A6NCE7	Q9GZQ8	EBI-2554898	EBI-10240775	PF02991-PF02991, PF04110-PF04110
A6PVS8	O43639	EBI-6570796	EBI-9512801	PF12799-PF00018
A7KAX9	O43639	EBI-10171552	EBI-9512801	PF00018-PF00017, PF00018-PF00018, PF00018-PF07653, PF07653-PF00017, PF07653-PF00018, PF07653-PF07653, PF14604-PF14604
A7KAX9	P06241	EBI-10171552	EBI-9995672	PF00018-PF00017, PF00018-PF00018, PF00018-PF07653, PF00018-PF07714, PF07653-PF00017, PF07653-PF00018, PF07653-PF07653, PF14604-PF07714, PF14604-PF14604
A7KAX9	Q9NYB9	EBI-10171552	EBI-3923565	PF00018-PF00018, PF00018-PF07653, PF07653-PF00018, PF07653-PF07653, PF14604-PF14604
A8MT69	Q8N2Z9	EBI-3843564	EBI-347088	PF09415-PF15630
A9UHW6	Q9NUU7	EBI-720553	EBI-8860038	PF02854-PF00270, PF02854-PF00271
A9UHW6	Q9UMR2	EBI-720553	EBI-10253759	PF02854-PF00270, PF02854-PF00271
B2RNN3	P0C862	EBI-10171826	EBI-2625825	PF00386-PF00386, PF01391-PF01391
B2RTY4	P60953	EBI-2682520	EBI-4324738	PF00620-PF00071, PF00788-PF00071
D6RGH6	O75496	EBI-10171988	EBI-11035642	PF07412-PF07412
O00124	P55072	EBI-10172018	EBI-2823523	PF00789-PF02359, PF00789-PF02933
O00161	Q15836	EBI-10172778	EBI-1645856	PF00835-PF00957
O00167	Q15475	EBI-10172867	EBI-296058	PF00702-PF16878
O00170	P00533	EBI-5661036	EBI-2322142	PF00254-PF00069, PF00254-PF07714
O00189	Q9UPM8	EBI-2481776	EBI-465930	PF00928-PF01602
O00189	Q9Y587	EBI-2481776	EBI-1059174	PF00928-PF01217
O00194	Q8TDW5	EBI-7954052	EBI-399831	PF00071-PF02318
O00204	O43704	EBI-6911547	EBI-9513097	PF00685-PF00685, PF13469-PF13469
O00204	P50225	EBI-6911547	EBI-3926040	PF00685-PF00685, PF13469-PF13469
O00206	P58753	EBI-8012047	EBI-714770	PF13676-PF13676
O00206	Q9Y6Y9	EBI-8012047	EBI-945833	PF13855-PF02221
O00213	P05067	EBI-9357021	EBI-7358493	PF00640-PF10515
O00220	O14763	EBI-10962614	EBI-10188497	PF00020-PF00020, PF00531-PF00531
O00220	P50591	EBI-10962614	EBI-458391	PF00020-PF00229
O00220	Q13158	EBI-10962614	EBI-2869495	PF00531-PF00531
O00221	Q00653	EBI-2557907	EBI-2561541	PF00023-PF00023, PF00023-PF00554, PF00023-PF12796, PF00023-PF13857, PF00023-PF16179, PF12796-PF00023, PF12796-PF12796, PF12796-PF13606, PF12796-PF13637, PF12796-PF13857, PF12796-PF16179, PF13637-PF12796, PF13637-PF13606, PF13637-PF13637, PF13637-PF13857, PF13637-PF16179, PF13857-PF00023, PF13857-PF12796, PF13857-PF13606, PF13857-PF13637, PF13857-PF13857
O00221	Q04206	EBI-2557907	EBI-989638	PF00023-PF00554, PF00023-PF16179, PF12796-PF16179, PF13637-PF16179
O00221	Q04864	EBI-2557907	EBI-749514	PF00023-PF00554, PF00023-PF16179, PF12796-PF16179, PF13637-PF16179
O00221	Q8IWZ3	EBI-2557907	EBI-473850	PF00023-PF00023, PF00023-PF12796, PF00023-PF13857, PF12796-PF00023, PF12796-PF12796, PF12796-PF13606, PF12796-PF13637, PF12796-PF13857, PF13637-PF12796, PF13637-PF13606, PF13637-PF13637, PF13637-PF13857, PF13857-PF00023, PF13857-PF12796, PF13857-PF13606, PF13857-PF13637, PF13857-PF13857
O00231	O00487	EBI-9512329	EBI-7838486	PF01399-PF01398, PF01399-PF13012
O00232	O00487	EBI-1059363	EBI-7838486	PF01399-PF01398, PF01399-PF13012
O00232	P60228	EBI-1059363	EBI-712740	PF01399-PF01399, PF01399-PF09440
O00233	P19320	EBI-10173002	EBI-8635106	PF13180-PF07686
O00238	P12643	EBI-10173019	EBI-2692789	PF01064-PF00019
O00238	P43026	EBI-10173019	EBI-375033	PF01064-PF00019
O00257	Q9HC52	EBI-10179719	EBI-2681773	PF00385-PF00385
O00267	P24928	EBI-1056629	EBI-7195102	PF03439-PF04997
O00267	P63272	EBI-1056629	EBI-2211322	PF00467-PF06093, PF03439-PF06093
O00273	O76075	EBI-10173151	EBI-11117732	PF02017-PF02017
O00303	Q14152	EBI-9088215	EBI-351257	PF01398-PF01399, PF13012-PF01399
O00303	Q7L2H7	EBI-9088215	EBI-7532268	PF01398-PF01399, PF13012-PF01399
O00329	P01112	EBI-2848096	EBI-5238811	PF00454-PF00071, PF00794-PF00071
O00329	P27986	EBI-2848096	EBI-2799016	PF00454-PF00017, PF00454-PF16454, PF00613-PF00017, PF00792-PF00017, PF00792-PF16454, PF02192-PF16454
O00339	O00555	EBI-3894123	EBI-2559305	PF00092-PF00520, PF00092-PF08016
O00401	O43516	EBI-10173275	EBI-11017209	PF02205-PF02205
O00401	P60953	EBI-10173275	EBI-4324738	PF00786-PF00071
O00401	Q13882	EBI-10173275	EBI-3904795	PF00786-PF00069
O00401	Q9H4E5	EBI-10173275	EBI-1996072	PF00786-PF00071
O00422	Q14498	EBI-5453796	EBI-1049597	PF06487-PF00076
O00425	P67809	EBI-10173415	EBI-1761505	PF00076-PF00313
O00459	O15357	EBI-8307749	EBI-10173104	PF00017-PF00017, PF16454-PF00017
O00459	P00533	EBI-8307749	EBI-2322142	PF00017-PF07714
O00459	P04626	EBI-8307749	EBI-603272	PF00017-PF07714
O00459	P08581	EBI-8307749	EBI-709735	PF00017-PF07714
O00459	P10721	EBI-8307749	EBI-8643838	PF00017-PF07714
O00459	P21860	EBI-8307749	EBI-2514459	PF00017-PF07714
O00459	P29353	EBI-8307749	EBI-1053821	PF00017-PF00017, PF16454-PF00017
O00459	P36406	EBI-8307749	EBI-524171	PF00620-PF00071
O00459	P42336	EBI-8307749	EBI-2824328	PF00017-PF00454, PF00017-PF00613, PF00017-PF00792, PF16454-PF00454, PF16454-PF00792, PF16454-PF02192
O00459	P42338	EBI-8307749	EBI-10192648	PF00017-PF00454, PF00017-PF00613, PF00017-PF00792, PF16454-PF00454, PF16454-PF00792, PF16454-PF02192
O00459	P46108	EBI-8307749	EBI-986224	PF00017-PF00017, PF00017-PF00018, PF00017-PF07653, PF16454-PF00017
O00459	P62993	EBI-8307749	EBI-357469	PF00017-PF00017, PF00017-PF00018, PF00017-PF07653, PF16454-PF00017
O00470	P31314	EBI-1383533	EBI-9057804	PF00046-PF00046
O00487	O43242	EBI-7838486	EBI-10988240	PF01398-PF01399, PF13012-PF01399, PF13012-PF08375
O00487	P48556	EBI-7838486	EBI-1034839	PF13012-PF10075
O00487	P51665	EBI-7838486	EBI-300173	PF01398-PF01398, PF01398-PF13012, PF13012-PF01398, PF13012-PF13012
O00487	Q15008	EBI-7838486	EBI-946830	PF01398-PF01399, PF13012-PF01399
O00487	Q99460	EBI-7838486	EBI-714410	PF01398-PF01851, PF13012-PF13646
O00487	Q9UNM6	EBI-7838486	EBI-7642575	PF01398-PF01399, PF13012-PF01399
O00499	Q9UBW5	EBI-6050557	EBI-6449130	PF03114-PF03114
O00505	P42858	EBI-6901861	EBI-594824	PF00514-PF02985, PF00514-PF13646, PF01749-PF02985, PF02985-PF02985, PF02985-PF13646, PF13646-PF02985, PF13646-PF13646
O00505	Q14974	EBI-6901861	EBI-1050560	PF00514-PF00514, PF00514-PF02985, PF00514-PF13646, PF01749-PF00514, PF01749-PF02985, PF01749-PF03810, PF01749-PF13513, PF02985-PF00514, PF02985-PF02985, PF02985-PF03810, PF02985-PF13646, PF13513-PF13513, PF13646-PF00514, PF13646-PF02985, PF13646-PF13646, PF16186-PF00514
O00506	Q14BN4	EBI-6050533	EBI-295890	PF00069-PF00498
O00506	Q8WZ74	EBI-6050533	EBI-2214818	PF00069-PF00023, PF00069-PF12796, PF00069-PF13637, PF00069-PF13857
O00506	Q9P289	EBI-6050533	EBI-2130449	PF00069-PF00069, PF00069-PF07714, PF07714-PF00069, PF07714-PF07714
O00506	Q9Y376	EBI-6050533	EBI-2859943	PF00069-PF08569
O00506	Q9Y6E0	EBI-6050533	EBI-719898	PF00069-PF00069, PF00069-PF07714, PF07714-PF00069, PF07714-PF07714
O00512	P35222	EBI-9512851	EBI-1001132	PF11502-PF00514
O00560	O43586	EBI-8466445	EBI-11602867	PF00595-PF07653
O00560	P19320	EBI-8466445	EBI-8635106	PF00595-PF07686, PF13180-PF07686
O00560	Q15223	EBI-8466445	EBI-2903663	PF00595-PF07686, PF13180-PF07686
O00560	Q8IXK0	EBI-8466445	EBI-355546	PF00595-PF00536
O00560	Q92882	EBI-8466445	EBI-523590	PF00595-PF07653
O00560	Q9NYB9	EBI-8466445	EBI-3923565	PF00595-PF07653
O00567	Q9Y2X3	EBI-2361962	EBI-10486136	PF01798-PF01798
O00571	O95786	EBI-11337896	EBI-2615458	PF00270-PF00270, PF00270-PF00271, PF00270-PF11648, PF00271-PF00270, PF00271-PF00271, PF00271-PF04851, PF00271-PF11648
O00571	Q04637	EBI-11337896	EBI-1759540	PF00270-PF02847, PF00270-PF02854, PF00271-PF02847, PF00271-PF02854
O00629	Q9UKX7	EBI-1222758	EBI-10252800	PF00514-PF08911, PF16186-PF08911
O00716	P06400	EBI-2968158	EBI-8796785	PF16421-PF08934
O00743	P78318	EBI-9476839	EBI-3905109	PF00149-PF04177
O00746	P15531	EBI-1047240	EBI-311420	PF00334-PF00334
O00750	P16333	EBI-11323217	EBI-1046024	PF00168-PF00017, PF00454-PF00017, PF00613-PF00017, PF00792-PF00017
O00750	P62993	EBI-11323217	EBI-357469	PF00168-PF00017, PF00454-PF00017, PF00613-PF00017, PF00792-PF00017
O00757	P09467	EBI-6873760	EBI-1794265	PF00316-PF00316
O00763	P50747	EBI-11353503	EBI-953955	PF00364-PF02237, PF00364-PF03099
O14490	P78352	EBI-6873205	EBI-2372758	PF03359-PF00595
O14503	Q08AM6	EBI-11322711	EBI-3909751	PF00010-PF02985
O14508	P10721	EBI-10988529	EBI-8643838	PF00017-PF07714
O14508	P19235	EBI-10988529	EBI-740402	PF00017-PF00041
O14508	Q15369	EBI-10988529	EBI-357520	PF07525-PF03931
O14512	O60504	EBI-3959572	EBI-11076046	PF00017-PF00018, PF00017-PF07653
O14512	Q8IZP0	EBI-3959572	EBI-297993	PF00017-PF00018, PF00017-PF07653
O14522	P62993	EBI-2954795	EBI-357469	PF00041-PF00017, PF00102-PF00017
O14522	Q16849	EBI-2954795	EBI-3505706	PF00102-PF00102, PF00782-PF00102
O14526	Q13882	EBI-2880232	EBI-3904795	PF00611-PF00018, PF00611-PF14604
O14543	P07947	EBI-10979602	EBI-299118	PF00017-PF00017, PF00017-PF00018, PF00017-PF07653, PF00017-PF07714
O14543	P10721	EBI-10979602	EBI-8643838	PF00017-PF07714
O14543	P20936	EBI-10979602	EBI-8015455	PF00017-PF00017, PF00017-PF00018, PF00017-PF00168
O14543	Q9NP31	EBI-10979602	EBI-10292791	PF00017-PF00017
O14544	P08581	EBI-5652866	EBI-709735	PF00017-PF07714
O14544	P10721	EBI-5652866	EBI-8643838	PF00017-PF07714
O14544	Q7Z7G1	EBI-5652866	EBI-286450	PF00017-PF00017, PF07525-PF00017
O14558	Q9UJY1	EBI-6871122	EBI-1052566	PF00011-PF00011, PF00525-PF00011
O14559	P06241	EBI-11322722	EBI-9995672	PF00018-PF00017, PF00018-PF00018, PF00018-PF07653, PF00018-PF07714, PF07653-PF00017, PF07653-PF00018, PF07653-PF07653, PF14604-PF07714, PF14604-PF14604
O14602	O60841	EBI-6912267	EBI-3959936	PF01176-PF11987
O14613	P60953	EBI-2561671	EBI-4324738	PF00786-PF00071
O14640	O14641	EBI-749549	EBI-2512262	PF00595-PF00595, PF00778-PF00778
O14640	P25054	EBI-749549	EBI-743272	PF00595-PF05937
O14640	Q92997	EBI-749549	EBI-4279548	PF00595-PF00595, PF00778-PF00778
O14641	P25054	EBI-2512262	EBI-743272	PF00595-PF05937
O14641	Q155Q3	EBI-2512262	EBI-954480	PF00778-PF00778
O14641	Q5S007	EBI-2512262	EBI-2907478	PF00595-PF00071
O14653	O43752	EBI-6870232	EBI-10176148	PF12352-PF05739
O14653	Q12846	EBI-6870232	EBI-3904559	PF12352-PF05739
O14662	O95183	EBI-308663	EBI-11322380	PF00804-PF00957, PF05739-PF00957
O14662	Q12846	EBI-308663	EBI-3904559	PF00804-PF00804, PF00804-PF05739, PF05739-PF00804, PF05739-PF05739
O14662	Q9H115	EBI-308663	EBI-2804292	PF00804-PF14938, PF05739-PF14938
O14686	O15550	EBI-717456	EBI-10175974	PF00628-PF02373
O14686	Q9UBL3	EBI-717456	EBI-954686	PF00856-PF00622
O14727	P55211	EBI-2339607	EBI-1057359	PF00619-PF00619, PF00931-PF00619
O14727	P99999	EBI-2339607	EBI-2556915	PF00400-PF00034
O14732	P29218	EBI-3452689	EBI-2880203	PF00459-PF00459
O14733	O43318	EBI-10174172	EBI-9096391	PF00069-PF00069, PF00069-PF07714, PF07714-PF00069, PF07714-PF07714
O14733	P27986	EBI-10174172	EBI-2799016	PF07714-PF00017, PF07714-PF00018
O14733	P45983	EBI-10174172	EBI-5605520	PF00069-PF00069, PF00069-PF07714, PF07714-PF00069, PF07714-PF07714
O14733	Q5S007	EBI-10174172	EBI-2907478	PF00069-PF00069, PF00069-PF00071, PF00069-PF07714, PF07714-PF00069, PF07714-PF07714
O14733	Q9UQF2	EBI-10174172	EBI-11343474	PF07714-PF00018, PF07714-PF14604
O14744	Q9BQA1	EBI-9357094	EBI-1244971	PF05185-PF00400
O14745	P09619	EBI-9512343	EBI-2557276	PF00595-PF07686, PF13180-PF07686
O14745	P15311	EBI-9512343	EBI-1023301	PF09007-PF00373, PF09007-PF00769, PF09007-PF09380
O14745	P26038	EBI-9512343	EBI-1752674	PF09007-PF00373, PF09007-PF00769, PF09007-PF09380
O14757	P06493	EBI-9357406	EBI-2691047	PF00069-PF00069, PF00069-PF07714, PF07714-PF00069, PF07714-PF07714
O14757	P08238	EBI-9357406	EBI-1551512	PF00069-PF00183
O14757	P30307	EBI-9357406	EBI-948613	PF00069-PF00581
O14757	P67870	EBI-9357406	EBI-10197617	PF00069-PF01214
O14757	Q9UJM3	EBI-9357406	EBI-2841978	PF07714-PF11555
O14763	P50591	EBI-10188497	EBI-458391	PF00020-PF00229
O14763	Q13158	EBI-10188497	EBI-2869495	PF00531-PF00531
O14777	Q8NBT2	EBI-2555614	EBI-9004309	PF03801-PF08286
O14777	Q9BZD4	EBI-2555614	EBI-2822665	PF03801-PF03800
O14786	P15692	EBI-1774242	EBI-717614	PF00754-PF14554
O14786	P35968	EBI-1774242	EBI-6172806	PF00431-PF07686, PF00629-PF00047, PF00754-PF07686
O14793	Q13705	EBI-10322710	EBI-1044810	PF00019-PF01064
O14793	Q96NZ8	EBI-10322710	EBI-2829953	PF00019-PF07686
O14796	P08581	EBI-9985419	EBI-709735	PF00017-PF07714
O14796	P10721	EBI-9985419	EBI-8643838	PF00017-PF07714
O14796	P16885	EBI-9985419	EBI-3920273	PF00017-PF00017, PF00017-PF00018, PF00017-PF00168, PF00017-PF07653
O14796	P19174	EBI-9985419	EBI-7969075	PF00017-PF00017, PF00017-PF00018, PF00017-PF00168, PF00017-PF07653
O14796	Q14765	EBI-9985419	EBI-752230	PF00017-PF00017, PF00017-PF02864
O14807	P55196	EBI-10174327	EBI-983038	PF00071-PF00595, PF00071-PF00788, PF00071-PF01843
O14818	P25786	EBI-3930998	EBI-1047039	PF00227-PF00227, PF00227-PF10584, PF10584-PF00227, PF10584-PF10584
O14818	P25787	EBI-3930998	EBI-714732	PF00227-PF00227, PF00227-PF10584, PF10584-PF00227, PF10584-PF10584
O14818	P25788	EBI-3930998	EBI-356062	PF00227-PF00227, PF00227-PF10584, PF10584-PF00227, PF10584-PF10584
O14818	P25789	EBI-3930998	EBI-1050769	PF00227-PF00227, PF00227-PF10584, PF10584-PF00227, PF10584-PF10584
O14818	P28066	EBI-3930998	EBI-347442	PF00227-PF00227, PF00227-PF10584, PF10584-PF00227, PF10584-PF10584
O14818	P49720	EBI-3930998	EBI-711909	PF00227-PF00227, PF10584-PF00227
O14818	P60900	EBI-3930998	EBI-8588553	PF00227-PF00227, PF00227-PF10584, PF10584-PF00227, PF10584-PF10584
O14836	Q9Y275	EBI-3907063	EBI-742002	PF09305-PF00229
O14862	Q9ULZ3	EBI-9985595	EBI-2129837	PF02758-PF02758
O14867	O15525	EBI-9512475	EBI-9513251	PF00170-PF03131, PF03131-PF03131
O14867	O75444	EBI-9512475	EBI-9512260	PF00170-PF03131, PF03131-PF03131
O14867	Q9Y5Q3	EBI-9512475	EBI-9676069	PF00170-PF03131, PF03131-PF03131
O14879	P09913	EBI-10174513	EBI-715672	PF00515-PF00515, PF00515-PF07719, PF00515-PF13181, PF00515-PF13414, PF00515-PF13424, PF07719-PF00515, PF07719-PF13181, PF07719-PF14559, PF13176-PF13181, PF13176-PF13424, PF13181-PF00515, PF13181-PF07719, PF13181-PF13181, PF13181-PF13414, PF13181-PF13424, PF13181-PF13428, PF13414-PF00515, PF13414-PF13181, PF13414-PF13414, PF13414-PF13424, PF13424-PF00515, PF13424-PF13181, PF13424-PF13414, PF13424-…
O14879	P09914	EBI-10174513	EBI-310968	PF00515-PF00515, PF00515-PF07719, PF00515-PF13181, PF00515-PF13414, PF00515-PF13424, PF00515-PF13432, PF07719-PF00515, PF07719-PF13181, PF07719-PF13432, PF07719-PF14559, PF13176-PF13176, PF13176-PF13181, PF13176-PF13424, PF13181-PF00515, PF13181-PF07719, PF13181-PF13176, PF13181-PF13181, PF13181-PF13414, PF13181-PF13424, PF13181-PF13428, PF13181-PF13432, PF13414-PF00515, PF13414-PF13181, PF13414-…
O14893	P62304	EBI-11602144	EBI-11337951	PF04938-PF01423
O14893	P62306	EBI-11602144	EBI-9978491	PF04938-PF01423
O14893	P62308	EBI-11602144	EBI-365961	PF04938-PF01423
O14893	P62314	EBI-11602144	EBI-723648	PF04938-PF01423
O14893	P62316	EBI-11602144	EBI-2959723	PF04938-PF01423
O14893	Q16637	EBI-11602144	EBI-740135	PF04938-PF06003
O14896	Q02556	EBI-1171397	EBI-3989435	PF00605-PF00605, PF10401-PF10401
O14910	O14936	EBI-3925400	EBI-10174800	PF00595-PF00595, PF00595-PF00625, PF00595-PF07653, PF02828-PF02828
O14910	Q8N3R9	EBI-3925400	EBI-714051	PF00595-PF00595, PF00595-PF00625, PF00595-PF07653, PF00595-PF13180, PF02828-PF02828
O14920	O15111	EBI-10174635	EBI-6190833	PF00069-PF00069, PF00069-PF07714, PF07714-PF00069, PF07714-PF07714
O14920	P08238	EBI-10174635	EBI-1551512	PF00069-PF00183
O14920	P25963	EBI-10174635	EBI-2515576	PF00069-PF00023, PF00069-PF12796, PF00069-PF13637, PF00069-PF13857
O14920	P40763	EBI-10174635	EBI-740738	PF07714-PF00017
O14920	Q16543	EBI-10174635	EBI-2265723	PF00069-PF03234, PF00069-PF08565
O14920	Q99558	EBI-10174635	EBI-712298	PF00069-PF00069, PF00069-PF07714, PF07714-PF00069, PF07714-PF07714
O14920	Q9Y6K9	EBI-10174635	EBI-1220123	PF12179-PF11577
O14933	Q17RB8	EBI-7851226	EBI-742094	PF00179-PF00097, PF00179-PF13445, PF00179-PF13639, PF00179-PF13920, PF00179-PF13923, PF00179-PF15227
O14933	Q96EQ8	EBI-7851226	EBI-2865663	PF00179-PF00097, PF00179-PF13445, PF00179-PF13639, PF00179-PF13920, PF00179-PF13923, PF00179-PF15227
O14933	Q9BYM8	EBI-7851226	EBI-9513180	PF00179-PF13445, PF00179-PF13639
O14936	Q12929	EBI-10174800	EBI-78277	PF00018-PF00018, PF00018-PF07653, PF00595-PF00640, PF00595-PF07653, PF00625-PF00018, PF00625-PF07653, PF07653-PF00018, PF07653-PF07653, PF07714-PF00018, PF07714-PF14604
O14936	Q13425	EBI-10174800	EBI-518228	PF00018-PF00169, PF00069-PF00169, PF00595-PF00595, PF00625-PF00595, PF07653-PF00595, PF07714-PF00169
O14936	Q8WXD9	EBI-10174800	EBI-5395846	PF00018-PF00023, PF00018-PF12796, PF00069-PF00023, PF00069-PF00536, PF00069-PF12796, PF00069-PF13637, PF00069-PF13857, PF00595-PF00536
O14936	Q9H788	EBI-10174800	EBI-2932548	PF00018-PF00017, PF07653-PF00017, PF07714-PF00017
O14949	P31930	EBI-10174813	EBI-1767898	PF02939-PF00675, PF02939-PF05193
O14950	P35749	EBI-10174961	EBI-2363776	PF00036-PF00063, PF00036-PF02736, PF13405-PF00063, PF13499-PF00063, PF13499-PF02736
O14950	P60709	EBI-10174961	EBI-641237	PF00036-PF00022, PF13833-PF00022
O14950	P62736	EBI-10174961	EBI-1379503	PF00036-PF00022, PF13833-PF00022
O14964	P0CG48	EBI-10174974	EBI-6092730	PF00790-PF00240
O14964	P63165	EBI-10174974	EBI-696621	PF00790-PF00240
O14965	P00533	EBI-11123094	EBI-2322142	PF00069-PF00069, PF00069-PF07714, PF07714-PF00069, PF07714-PF07714
O14965	Q9ULW0	EBI-11123094	EBI-9917408	PF00069-PF09041
O14966	Q5S007	EBI-3867333	EBI-2907478	PF00071-PF00069, PF00071-PF00071, PF08477-PF08477, PF08477-PF16095
O14974	O43293	EBI-4395754	EBI-3505276	PF00023-PF00069, PF12796-PF00069, PF13637-PF00069, PF13857-PF00069
O14974	P61586	EBI-4395754	EBI-8874498	PF00023-PF00025, PF12796-PF00025, PF12796-PF00071, PF13637-PF00071
O14974	Q09013	EBI-4395754	EBI-7382650	PF00023-PF00069, PF12796-PF00069, PF13637-PF00069, PF13857-PF00069
O14976	P11142	EBI-11080083	EBI-464766	PF00226-PF00012
O14976	Q5S007	EBI-11080083	EBI-2907478	PF00069-PF00069, PF00069-PF00071, PF00069-PF07714, PF00226-PF00069, PF07714-PF00069, PF07714-PF07714
O14977	Q9UMX2	EBI-2892417	EBI-10253863	PF00278-PF02100, PF02784-PF02100
O14979	Q15637	EBI-11602828	EBI-9009052	PF00076-PF16275
O15031	P08581	EBI-11350801	EBI-709735	PF01403-PF01403, PF01403-PF01833, PF01437-PF01403, PF01437-PF01833, PF01833-PF01403, PF01833-PF01833
O15031	Q04912	EBI-11350801	EBI-476182	PF01403-PF01403, PF01403-PF01833, PF01437-PF01403, PF01437-PF01833, PF01833-PF01403, PF01833-PF01833
O15041	Q9Y4D7	EBI-3943880	EBI-9679267	PF00047-PF01403, PF00047-PF01437, PF01403-PF01403, PF01403-PF01437, PF01403-PF01833
O15042	P52756	EBI-9985556	EBI-491274	PF00076-PF00076
O15042	P98175	EBI-9985556	EBI-726527	PF00076-PF00076, PF00076-PF13893
O15042	Q15637	EBI-9985556	EBI-9009052	PF00076-PF16275
O15047	Q9P0U4	EBI-10989463	EBI-11023207	PF00076-PF00628
O15047	Q9UBL3	EBI-10989463	EBI-954686	PF00856-PF00622
O15062	O15156	EBI-373498	EBI-10175477	PF00651-PF00651, PF13465-PF00096, PF13465-PF13465
O15084	Q01484	EBI-2510460	EBI-719024	PF00023-PF00023, PF00023-PF12796, PF00023-PF13857, PF12796-PF00023, PF12796-PF12796, PF12796-PF13606, PF12796-PF13637, PF12796-PF13857, PF13606-PF12796, PF13606-PF13637, PF13606-PF13857, PF13637-PF12796, PF13637-PF13606, PF13637-PF13637, PF13637-PF13857, PF13857-PF00023, PF13857-PF12796, PF13857-PF13606, PF13857-PF13637, PF13857-PF13857
O15084	Q04721	EBI-2510460	EBI-10210559	PF00023-PF00023, PF00023-PF12796, PF00023-PF13857, PF12796-PF00023, PF12796-PF12796, PF12796-PF13637, PF12796-PF13857, PF13606-PF12796, PF13606-PF13637, PF13606-PF13857, PF13637-PF12796, PF13637-PF13637, PF13637-PF13857, PF13857-PF00023, PF13857-PF12796, PF13857-PF13637, PF13857-PF13857
O15084	Q14185	EBI-2510460	EBI-1050897	PF00023-PF00018, PF12796-PF00018, PF12796-PF14604
O15084	Q96RF0	EBI-2510460	EBI-9477336	PF00023-PF00018, PF12796-PF00018, PF12796-PF14604
O15084	Q9H2K2	EBI-2510460	EBI-6929505	PF00023-PF00023, PF00023-PF12796, PF00023-PF13857, PF12796-PF00023, PF12796-PF12796, PF12796-PF13606, PF12796-PF13637, PF12796-PF13857, PF13606-PF12796, PF13606-PF13637, PF13606-PF13857, PF13637-PF12796, PF13637-PF13606, PF13637-PF13637, PF13637-PF13857, PF13857-PF00023, PF13857-PF12796, PF13857-PF13606, PF13857-PF13637, PF13857-PF13857
O15085	P16333	EBI-10175413	EBI-1046024	PF00595-PF07653, PF00621-PF00018, PF00621-PF07653, PF00621-PF14604
O15085	P46108	EBI-10175413	EBI-986224	PF00595-PF07653, PF00621-PF00018, PF00621-PF07653, PF00621-PF14604
O15085	P61586	EBI-10175413	EBI-8874498	PF00595-PF00071, PF00621-PF00071, PF16652-PF00071
O15111	O43318	EBI-6190833	EBI-9096391	PF00069-PF00069, PF00069-PF07714, PF07714-PF00069, PF07714-PF07714
O15111	P07900	EBI-6190833	EBI-726776	PF00069-PF00183
O15111	P08238	EBI-6190833	EBI-1551512	PF00069-PF00183
O15111	P25963	EBI-6190833	EBI-2515576	PF00069-PF00023, PF00069-PF12796, PF00069-PF13637, PF00069-PF13857
O15111	P46527	EBI-6190833	EBI-8558308	PF00069-PF02234
O15111	Q13451	EBI-6190833	EBI-295222	PF00069-PF00254, PF07714-PF00254
O15111	Q15653	EBI-6190833	EBI-848624	PF00069-PF00023, PF00069-PF12796, PF00069-PF13637, PF00069-PF13857
O15111	Q16543	EBI-6190833	EBI-2265723	PF00069-PF03234, PF00069-PF08565
O15111	Q5TCX8	EBI-6190833	EBI-519280	PF00069-PF00069, PF00069-PF07714, PF07714-PF00018, PF07714-PF00069, PF07714-PF07714, PF07714-PF14604
O15111	Q99558	EBI-6190833	EBI-712298	PF00069-PF00069, PF00069-PF07714, PF07714-PF00069, PF07714-PF07714
O15111	Q99759	EBI-6190833	EBI-1057132	PF00069-PF00069, PF00069-PF00564, PF00069-PF07714, PF07714-PF00069, PF07714-PF07714
O15111	Q9Y6K9	EBI-6190833	EBI-1220123	PF12179-PF11577
O15116	P62310	EBI-11022817	EBI-358163	PF01423-PF01423
O15116	Q9Y333	EBI-11022817	EBI-11127401	PF01423-PF01423
O15116	Q9Y4Z0	EBI-11022817	EBI-2832762	PF01423-PF01423
O15117	O43639	EBI-11143928	EBI-9512801	PF07653-PF00017, PF07653-PF00018, PF07653-PF07653
O15117	O60880	EBI-11143928	EBI-11603078	PF07653-PF00017
O15117	P06241	EBI-11143928	EBI-9995672	PF07653-PF00017, PF07653-PF00018, PF07653-PF07653
O15117	P16333	EBI-11143928	EBI-1046024	PF07653-PF00017, PF07653-PF00018, PF07653-PF07653
O15117	Q13094	EBI-11143928	EBI-2464511	PF07653-PF00017
O15117	Q86WV1	EBI-11143928	EBI-594885	PF07653-PF00018, PF07653-PF07653
O15131	Q9UKX7	EBI-10175453	EBI-10252800	PF00514-PF08911, PF16186-PF08911
O15146	P08238	EBI-11602763	EBI-1551512	PF00069-PF00183
O15151	P04637	EBI-11602959	EBI-2931238	PF02201-PF08563
O15151	P62837	EBI-11602959	EBI-1055781	PF13920-PF00179
O15151	Q00987	EBI-11602959	EBI-6424336	PF02201-PF02201, PF13920-PF13920
O15151	Q9Y4L5	EBI-11602959	EBI-2878091	PF13920-PF13920
O15156	P41182	EBI-10175477	EBI-2511133	PF00096-PF00096, PF00096-PF13465, PF00651-PF00651, PF13465-PF00096, PF13465-PF13465, PF13894-PF13894
O15160	O95602	EBI-10175488	EBI-745000	PF01000-PF04983, PF01193-PF00623, PF01193-PF04983, PF01193-PF04998, PF01193-PF05000
O15160	P52435	EBI-10175488	EBI-1642112	PF01000-PF01193, PF01193-PF01193, PF01193-PF13656
O15160	Q9Y2S0	EBI-10175488	EBI-2462592	PF01000-PF01193, PF01193-PF01193, PF01193-PF13656
O15169	P25054	EBI-9512830	EBI-743272	PF00615-PF05924, PF08833-PF00514
O15169	P35222	EBI-9512830	EBI-1001132	PF08833-PF00514
O15169	P48729	EBI-9512830	EBI-10683716	PF00615-PF00069
O15169	P49674	EBI-9512830	EBI-2114682	PF00615-PF00069
O15169	P49840	EBI-9512830	EBI-1246099	PF00615-PF00069
O15169	P49841	EBI-9512830	EBI-3439833	PF00615-PF00069
O15169	Q92997	EBI-9512830	EBI-4279548	PF00778-PF00778
O15169	Q9UKB1	EBI-9512830	EBI-10252492	PF00615-PF00400
O15169	Q9Y297	EBI-9512830	EBI-5544024	PF00615-PF00400
O15198	Q13485	EBI-10175524	EBI-359252	PF03165-PF03165, PF03166-PF03166
O15205	Q13387	EBI-9512959	EBI-1058892	PF00240-PF00018, PF00240-PF14604
O15205	Q9H832	EBI-9512959	EBI-748732	PF00240-PF00179, PF11976-PF00179
O15217	P09210	EBI-9512778	EBI-751954	PF00043-PF00043, PF00043-PF02798, PF02798-PF00043, PF02798-PF02798
O15232	Q7Z3S9	EBI-7825143	EBI-2681313	PF00008-PF00008, PF00008-PF07645, PF07645-PF00008, PF07645-PF07645, PF07645-PF12947, PF14670-PF00008, PF14670-PF07645
O15234	P38919	EBI-9985570	EBI-399269	PF09405-PF00270, PF09405-PF00271
O15234	P61326	EBI-9985570	EBI-4395732	PF09405-PF02792
O15259	Q8N157	EBI-10175711	EBI-372635	PF00018-PF00018, PF00018-PF07653, PF07653-PF00018, PF07653-PF07653, PF14604-PF14604
O15259	Q9Y5X1	EBI-10175711	EBI-2555519	PF00018-PF00018, PF00018-PF07653, PF07653-PF00018, PF07653-PF07653, PF14604-PF14604
O15264	Q15139	EBI-10175777	EBI-3905378	PF00069-PF00069, PF00069-PF00130, PF00069-PF00169, PF00069-PF07714, PF07714-PF00069, PF07714-PF00169, PF07714-PF07714
O15273	Q8WZ42	EBI-9512611	EBI-10226057	PF09470-PF07679
O15315	O43502	EBI-9513189	EBI-11602532	PF06745-PF06745, PF08423-PF08423, PF13481-PF13481
O15315	O43543	EBI-9513189	EBI-10962501	PF08423-PF08423
O15315	O75771	EBI-9513189	EBI-10986870	PF03796-PF03796, PF06745-PF06745, PF08423-PF08423, PF13481-PF13481
O15344	P51668	EBI-10175845	EBI-7183136	PF00097-PF00179, PF13920-PF00179, PF15227-PF00179
O15344	P61077	EBI-10175845	EBI-714860	PF00097-PF00179, PF13920-PF00179, PF15227-PF00179
O15344	Q16512	EBI-10175845	EBI-473138	PF00041-PF00069
O15344	Q969T4	EBI-10175845	EBI-1052944	PF00097-PF00179, PF13920-PF00179, PF15227-PF00179
O15344	Q96LR5	EBI-10175845	EBI-2108053	PF00097-PF00179, PF13920-PF00179, PF15227-PF00179
O15344	Q9HAC8	EBI-10175845	EBI-704142	PF00041-PF11976, PF13920-PF00240
O15344	Q9NR20	EBI-10175845	EBI-1057473	PF00041-PF00069
O15357	P08581	EBI-10173104	EBI-709735	PF00017-PF07714, PF00536-PF00069
O15357	P56945	EBI-10173104	EBI-742756	PF00017-PF00018, PF00017-PF07653
O15357	P62993	EBI-10173104	EBI-357469	PF00017-PF00017, PF00017-PF00018, PF00017-PF07653
O15357	Q9BX66	EBI-10173104	EBI-3192352	PF00017-PF00018, PF00017-PF07653
O15372	Q14152	EBI-355398	EBI-351257	PF01398-PF01399
O15379	O75376	EBI-3962273	EBI-11054721	PF00850-PF00249
O15379	Q9Y618	EBI-3962273	EBI-747570	PF00850-PF00249
O15392	P55211	EBI-11117022	EBI-1057359	PF00653-PF00656
O15392	Q9NR28	EBI-11117022	EBI-10245204	PF00653-PF09057
O15400	Q12846	EBI-3962262	EBI-3904559	PF00804-PF00804, PF00804-PF05739, PF05739-PF00804, PF05739-PF05739
O15400	Q15836	EBI-3962262	EBI-1645856	PF00804-PF00957, PF05739-PF00957
O15400	Q9H267	EBI-3962262	EBI-717919	PF00804-PF00995, PF05739-PF00995
O15409	Q8IVH2	EBI-10769821	EBI-717475	PF00250-PF00250
O15409	Q9BZS1	EBI-10769821	EBI-6872498	PF00250-PF00250
O15409	Q9H334	EBI-10769821	EBI-935824	PF00250-PF00250
O15455	P12931	EBI-2687317	EBI-1246398	PF12799-PF00018
O15455	P27986	EBI-2687317	EBI-2799016	PF12799-PF00018
O15455	Q7L0X0	EBI-2687317	EBI-714003	PF12799-PF12799, PF12799-PF13855, PF13306-PF13855, PF13855-PF01463, PF13855-PF12799, PF13855-PF13855
O15457	O43196	EBI-11332966	EBI-9985692	PF00488-PF00488, PF00488-PF05192, PF05188-PF00488, PF05188-PF05192, PF05190-PF05190, PF05190-PF05192, PF05192-PF00488, PF05192-PF05190, PF05192-PF05192
O15519	Q14790	EBI-11602601	EBI-1044672	PF00656-PF00656, PF01335-PF01335
O15519	Q92851	EBI-11602601	EBI-710223	PF00656-PF00656, PF01335-PF01335
O15520	P21802	EBI-10175904	EBI-2686341	PF00167-PF00047, PF00167-PF07679, PF00167-PF13927
O15524	P04626	EBI-10483005	EBI-603272	PF00017-PF07714
O15524	P46109	EBI-10483005	EBI-296557	PF00017-PF00017, PF00017-PF00018, PF00017-PF07653
O15525	Q14494	EBI-9513251	EBI-355504	PF03131-PF00170, PF03131-PF03131
O15525	Q16236	EBI-9513251	EBI-356933	PF03131-PF00170, PF03131-PF03131
O15525	Q9Y4A8	EBI-9513251	EBI-3940924	PF03131-PF00170, PF03131-PF03131
O15530	P31749	EBI-8783896	EBI-723239	PF00069-PF00069, PF00069-PF00169, PF00069-PF00433, PF00069-PF07714, PF07714-PF00069, PF07714-PF00169, PF07714-PF07714, PF14531-PF14531
O15530	P41240	EBI-8783896	EBI-1055095	PF00069-PF00069, PF00069-PF07714, PF07714-PF00017, PF07714-PF00018, PF07714-PF00069, PF07714-PF07714, PF07714-PF14604
O15553	Q9ULZ3	EBI-9512601	EBI-2129837	PF02758-PF02758
O43150	P0CG48	EBI-6659268	EBI-6092730	PF00018-PF00240, PF07653-PF00240, PF14604-PF00240
O43150	P19174	EBI-6659268	EBI-7969075	PF00018-PF00017, PF00018-PF00018, PF00018-PF00169, PF00018-PF07653, PF00023-PF00018, PF00169-PF00018, PF00169-PF00169, PF01412-PF00169, PF07653-PF00017, PF07653-PF00018, PF07653-PF07653, PF12796-PF00018, PF12796-PF14604, PF14604-PF14604, PF16746-PF00169
O43150	P62993	EBI-6659268	EBI-357469	PF00018-PF00017, PF00018-PF00018, PF00018-PF07653, PF00023-PF00018, PF00169-PF00018, PF07653-PF00017, PF07653-PF00018, PF07653-PF07653, PF12796-PF00018, PF12796-PF14604, PF14604-PF14604
O43157	P08581	EBI-8011799	EBI-709735	PF01403-PF01403, PF01403-PF01833, PF01437-PF01403, PF01437-PF01833, PF01833-PF01403, PF01833-PF01833
O43157	Q04912	EBI-8011799	EBI-476182	PF01403-PF01403, PF01403-PF01833, PF01437-PF01403, PF01437-PF01833, PF01833-PF01403, PF01833-PF01833
O43157	Q92730	EBI-8011799	EBI-1384237	PF01833-PF00071, PF08337-PF00071
O43167	O43298	EBI-10978784	EBI-6874599	PF00096-PF00096, PF00096-PF13465, PF00651-PF00651, PF13465-PF00096, PF13465-PF13465
O43167	Q96BR9	EBI-10978784	EBI-725916	PF00096-PF00096, PF00096-PF13465, PF00651-PF00651, PF13465-PF00096, PF13465-PF13465
O43167	Q9UIH9	EBI-10978784	EBI-4289949	PF00096-PF00096, PF00096-PF13465, PF13465-PF00096, PF13465-PF13465, PF13894-PF13894
O43172	O43395	EBI-9985676	EBI-4287252	PF00400-PF06544, PF00400-PF08572
O43172	O43447	EBI-9985676	EBI-11162248	PF08799-PF00160
O43172	Q53GS9	EBI-9985676	EBI-3910563	PF00400-PF00443
O43172	Q6P2Q9	EBI-9985676	EBI-1754797	PF00400-PF08083
O43187	P10398	EBI-10982106	EBI-740938	PF00069-PF00069, PF00069-PF00130, PF00069-PF07714, PF07714-PF00069, PF07714-PF07714
O43187	P51617	EBI-10982106	EBI-715495	PF00069-PF00069, PF00069-PF07714, PF00531-PF00531, PF07714-PF00069, PF07714-PF07714
O43187	Q13148	EBI-10982106	EBI-1190845	PF00069-PF00076
O43187	Q9Y616	EBI-10982106	EBI-747389	PF00069-PF00069, PF00069-PF07714, PF00531-PF00531, PF07714-PF00069, PF07714-PF07714
O43189	Q93062	EBI-10962539	EBI-2650314	PF00628-PF00076
O43242	P60896	EBI-10988240	EBI-715040	PF01399-PF05160
O43251	P52597	EBI-8011934	EBI-307931	PF00076-PF00076, PF00076-PF08080, PF13893-PF00076
O43251	Q13554	EBI-8011934	EBI-751145	PF00076-PF00069
O43251	Q8N9W6	EBI-8011934	EBI-2878119	PF00076-PF00076, PF00076-PF13893, PF13893-PF00076, PF13893-PF13893
O43251	Q9NWB1	EBI-8011934	EBI-941850	PF00076-PF00076, PF00076-PF13893, PF13893-PF00076, PF13893-PF13893
O43281	O94875	EBI-11028706	EBI-11078217	PF00018-PF00018, PF00018-PF07653, PF07653-PF00018, PF07653-PF07653, PF14604-PF14604
O43281	P06241	EBI-11028706	EBI-9995672	PF00018-PF00017, PF00018-PF00018, PF00018-PF07653, PF00018-PF07714, PF07653-PF00017, PF07653-PF00018, PF07653-PF07653, PF14604-PF07714, PF14604-PF14604
O43281	P51451	EBI-11028706	EBI-358971	PF00018-PF00017, PF00018-PF00018, PF00018-PF07653, PF00018-PF07714, PF07653-PF00017, PF07653-PF00018, PF07653-PF07653, PF14604-PF07714, PF14604-PF14604
O43281	Q92882	EBI-11028706	EBI-523590	PF00018-PF00018, PF00018-PF00023, PF00018-PF07653, PF00018-PF12796, PF07653-PF00018, PF07653-PF07653, PF14604-PF12796, PF14604-PF14604
O43281	Q9BXA7	EBI-11028706	EBI-743729	PF00018-PF07714, PF14604-PF07714
O43281	Q9NYB9	EBI-11028706	EBI-3923565	PF00018-PF00018, PF00018-PF07653, PF07653-PF00018, PF07653-PF07653, PF14604-PF14604
O43290	P55854	EBI-11601827	EBI-353759	PF03343-PF00240
O43290	P63165	EBI-11601827	EBI-696621	PF03343-PF00240
O43290	Q9BZL1	EBI-11601827	EBI-6164516	PF03343-PF00240
O43294	Q05397	EBI-11035592	EBI-617403	PF03535-PF03623
O43295	P62993	EBI-2510114	EBI-357469	PF00018-PF00017, PF00018-PF00018, PF00018-PF07653, PF00611-PF00018, PF00611-PF14604, PF07653-PF00017, PF07653-PF00018, PF07653-PF07653, PF14604-PF14604
O43298	P25800	EBI-6874599	EBI-10189029	PF00096-PF00412
O43298	P61968	EBI-6874599	EBI-6137765	PF00096-PF00412
O43309	Q8WTR7	EBI-5911988	EBI-10223741	PF00096-PF00096, PF00096-PF13465, PF13465-PF00096, PF13465-PF13465, PF13894-PF13894
O43309	Q96IT1	EBI-5911988	EBI-745901	PF00096-PF00096, PF00096-PF13465, PF02023-PF02023, PF13465-PF00096, PF13465-PF13465
O43309	Q9P0L1	EBI-5911988	EBI-2558217	PF00096-PF00096, PF00096-PF13465, PF02023-PF02023, PF13465-PF00096, PF13465-PF13465, PF13894-PF13894
O43318	P40763	EBI-9096391	EBI-740738	PF07714-PF00017
O43318	Q15750	EBI-9096391	EBI-2838799	PF00069-PF00481
O43318	Q9UBE8	EBI-9096391	EBI-353620	PF00069-PF00069, PF00069-PF07714, PF07714-PF00069, PF07714-PF07714
O43318	Q9UQF2	EBI-9096391	EBI-11343474	PF07714-PF00018, PF07714-PF14604
O43353	P98170	EBI-11056323	EBI-723792	PF00619-PF13920
O43353	Q13489	EBI-11056323	EBI-743686	PF00619-PF00619, PF00619-PF13920
O43353	Q13490	EBI-11056323	EBI-5272188	PF00619-PF00619, PF00619-PF13920
O43353	Q9HC29	EBI-11056323	EBI-6427267	PF00619-PF00619
O43353	Q9Y239	EBI-11056323	EBI-3943039	PF00619-PF00619
O43390	P67809	EBI-6570810	EBI-1761505	PF00076-PF00313
O43463	P45973	EBI-9985325	EBI-6378830	PF00385-PF00385
O43463	Q15910	EBI-9985325	EBI-1172957	PF00856-PF00856, PF05033-PF00856
O43463	Q96BD6	EBI-9985325	EBI-372942	PF00856-PF00622
O43482	P04049	EBI-5280071	EBI-358858	PF03226-PF00069
O43482	Q9NYP9	EBI-5280071	EBI-5884190	PF03226-PF03226
O43502	O43542	EBI-11602532	EBI-10977770	PF08423-PF08423, PF13481-PF13481
O43502	O43543	EBI-11602532	EBI-10962501	PF08423-PF08423
O43502	O75771	EBI-11602532	EBI-10986870	PF06745-PF06745, PF08423-PF08423, PF13481-PF13481
O43502	P51587	EBI-11602532	EBI-1045507	PF08423-PF00634
O43502	Q06609	EBI-11602532	EBI-748062	PF08423-PF08423, PF08423-PF14520, PF13481-PF13481
O43513	Q9NWA0	EBI-11098249	EBI-1773588	PF05983-PF07544
O43516	P42768	EBI-11017209	EBI-11320290	PF02205-PF02205
O43521	P10415	EBI-4324468	EBI-1566217	PF08945-PF00452
O43521	Q07812	EBI-4324468	EBI-6426142	PF08945-PF00452
O43521	Q07817	EBI-4324468	EBI-1055572	PF08945-PF00452
O43521	Q07820	EBI-4324468	EBI-969696	PF08945-PF00452
O43521	Q92843	EBI-4324468	EBI-744942	PF08945-PF00452
O43524	P85037	EBI-11030799	EBI-4314481	PF00250-PF00250
O43524	Q08050	EBI-11030799	EBI-487243	PF00250-PF00250
O43524	Q09472	EBI-11030799	EBI-1053513	PF16675-PF02172, PF16676-PF02172
O43524	Q92793	EBI-11030799	EBI-1056675	PF16675-PF02172, PF16676-PF02172
O43541	Q15797	EBI-11602912	EBI-1031024	PF03165-PF03165, PF03166-PF03166
O43542	P51587	EBI-10977770	EBI-1045507	PF08423-PF00634
O43542	Q06609	EBI-10977770	EBI-748062	PF08423-PF08423, PF08423-PF14520, PF13481-PF13481
O43543	O75771	EBI-10962501	EBI-10986870	PF08423-PF08423
O43557	O95407	EBI-9512592	EBI-11119630	PF00229-PF00020
O43557	Q92956	EBI-9512592	EBI-355227	PF00229-PF00020
O43566	P63096	EBI-11601847	EBI-752162	PF00615-PF00503, PF02188-PF00503
O43567	P61088	EBI-9512878	EBI-2952751	PF00097-PF00179, PF12678-PF00179, PF13639-PF00179, PF13920-PF00179
O43586	Q9H788	EBI-11602867	EBI-2932548	PF00018-PF00017, PF07653-PF00017
O43617	O75865	EBI-2372654	EBI-11145876	PF04051-PF04051
O43617	Q86SZ2	EBI-2372654	EBI-11287173	PF04051-PF04051
O43617	Q9UL33	EBI-2372654	EBI-1643885	PF04051-PF04099, PF04051-PF04628
O43633	Q9H444	EBI-10176098	EBI-9515703	PF03357-PF03357
O43633	Q9Y3E7	EBI-10176098	EBI-9377838	PF03357-PF03357
O43639	O60500	EBI-9512801	EBI-10176870	PF00017-PF00041
O43639	O94875	EBI-9512801	EBI-11078217	PF00017-PF00018, PF00017-PF07653, PF00018-PF00018, PF00018-PF07653, PF07653-PF00018, PF07653-PF07653, PF14604-PF14604
O43639	P04626	EBI-9512801	EBI-603272	PF00017-PF07714, PF00018-PF07714, PF14604-PF07714
O43639	P08581	EBI-9512801	EBI-709735	PF00017-PF07714, PF00018-PF07714, PF14604-PF07714
O43639	P0CG48	EBI-9512801	EBI-6092730	PF00018-PF00240, PF07653-PF00240, PF14604-PF00240
O43639	P10721	EBI-9512801	EBI-8643838	PF00017-PF07714, PF00018-PF07714, PF14604-PF07714
O43639	P15882	EBI-9512801	EBI-710124	PF00017-PF00017, PF00017-PF00130, PF00018-PF00017, PF07653-PF00017
O43639	P21860	EBI-9512801	EBI-2514459	PF00017-PF07714, PF00018-PF07714, PF14604-PF07714
O43639	P48059	EBI-9512801	EBI-1026290	PF00018-PF00412
O43639	Q08345	EBI-9512801	EBI-1026718	PF00017-PF07714, PF00018-PF07714, PF14604-PF07714
O43639	Q13094	EBI-9512801	EBI-2464511	PF00017-PF00017, PF00018-PF00017, PF07653-PF00017
O43639	Q13153	EBI-9512801	EBI-2864620	PF00017-PF07714, PF00018-PF07714, PF14604-PF07714
O43639	Q13480	EBI-9512801	EBI-746662	PF00018-PF00169
O43639	Q14185	EBI-9512801	EBI-1050897	PF00017-PF00018, PF00017-PF07653, PF00018-PF00018, PF00018-PF07653, PF00018-PF16172, PF07653-PF00018, PF07653-PF07653, PF14604-PF14604
O43639	Q15654	EBI-9512801	EBI-2682189	PF00018-PF00412
O43639	Q8TBB1	EBI-9512801	EBI-2105803	PF07653-PF00595
O43639	Q9NYB9	EBI-9512801	EBI-3923565	PF00017-PF00018, PF00017-PF07653, PF00018-PF00018, PF00018-PF07653, PF07653-PF00018, PF07653-PF07653, PF14604-PF14604
O43639	Q9P2A4	EBI-9512801	EBI-11028496	PF00017-PF00018, PF00017-PF07653, PF00018-PF00018, PF00018-PF07653, PF07653-PF00018, PF07653-PF07653, PF14604-PF14604
O43683	O43684	EBI-9395055	EBI-11601909	PF08311-PF00400
O43683	O60566	EBI-9395055	EBI-8011725	PF00069-PF00069, PF07714-PF00069, PF08311-PF08311
O43684	O60566	EBI-11601909	EBI-8011725	PF00400-PF08311
O43684	P19320	EBI-11601909	EBI-8635106	PF00400-PF07686
O43699	Q14192	EBI-8012108	EBI-350540	PF07686-PF00412
O43704	Q06520	EBI-9513097	EBI-723946	PF00685-PF00685, PF13469-PF13469
O43707	P10599	EBI-9512993	EBI-358684	PF13499-PF00085
O43707	P19320	EBI-9512993	EBI-8635106	PF13405-PF07686, PF13499-PF07686
O43707	P35222	EBI-9512993	EBI-1001132	PF13499-PF13646
O43707	P35579	EBI-9512993	EBI-1053912	PF00036-PF00063, PF00036-PF02736, PF00435-PF00063, PF13405-PF00063, PF13499-PF00063, PF13499-PF02736
O43707	P46940	EBI-9512993	EBI-1028250	PF00036-PF00307, PF00036-PF00612, PF00307-PF00307, PF00435-PF00307, PF08726-PF00307, PF13405-PF00612, PF13499-PF00307, PF13499-PF00612
O43707	Q07157	EBI-9512993	EBI-765623	PF00435-PF00791
O43739	Q969H4	EBI-11603034	EBI-1053857	PF00169-PF00169
O43741	P54619	EBI-10220102	EBI-491169	PF04739-PF00571, PF16561-PF00571
O43741	P54646	EBI-10220102	EBI-9663608	PF04739-PF00069, PF04739-PF16579, PF16561-PF00069, PF16561-PF16579
O43741	Q13131	EBI-10220102	EBI-988663	PF04739-PF00069, PF04739-PF16579, PF16561-PF00069, PF16561-PF16579
O43741	Q8IYT8	EBI-10220102	EBI-352350	PF04739-PF00069, PF16561-PF00069
O43741	Q9UGJ0	EBI-10220102	EBI-714491	PF04739-PF00571, PF16561-PF00571
O43741	Q9Y478	EBI-10220102	EBI-7851194	PF04739-PF16561, PF16561-PF04739, PF16561-PF16561
O43752	Q12846	EBI-10176148	EBI-3904559	PF05739-PF00804, PF05739-PF05739
O43752	Q15836	EBI-10176148	EBI-1645856	PF05739-PF00957
O43752	Q86Y82	EBI-10176148	EBI-947264	PF05739-PF00804, PF05739-PF05739
O43752	Q9H115	EBI-10176148	EBI-2804292	PF05739-PF14938
O43765	P11441	EBI-10176176	EBI-718051	PF16546-PF00240
O43765	P46379	EBI-10176176	EBI-751728	PF16546-PF00240
O43765	Q71RG4	EBI-10176176	EBI-2858278	PF16546-PF00240
O43765	Q9Y680	EBI-10176176	EBI-750550	PF00515-PF00254
O43790	P19012	EBI-11153306	EBI-356919	PF00038-PF00038
O43791	Q13618	EBI-6677229	EBI-2529730	PF00651-PF00888
O43795	P35579	EBI-2693501	EBI-1053912	PF00063-PF00063, PF00063-PF01576, PF00063-PF02736, PF00612-PF00063
O43809	Q15287	EBI-10176227	EBI-8770084	PF13869-PF00076
O43809	Q16630	EBI-10176227	EBI-725963	PF13869-PF00076
O43809	Q8N684	EBI-10176227	EBI-593303	PF13869-PF00076
O43815	Q13033	EBI-2511700	EBI-8470697	PF00400-PF00400, PF08232-PF08232
O43815	Q9NRL3	EBI-2511700	EBI-10714899	PF00400-PF00400, PF08232-PF08232
O43852	P04049	EBI-11033553	EBI-358858	PF00036-PF00069, PF13405-PF00069, PF13499-PF00069
O43889	P05412	EBI-11035658	EBI-948874	PF00170-PF00170, PF00170-PF03131, PF00170-PF07716, PF07716-PF00170, PF07716-PF07716
O43889	Q68CJ9	EBI-11035658	EBI-958408	PF00170-PF00170, PF00170-PF07716, PF07716-PF00170, PF07716-PF07716
O43889	Q9NS37	EBI-11035658	EBI-2339674	PF00170-PF00170, PF07716-PF00170
O43900	P00519	EBI-10969973	EBI-618295	PF00412-PF00018
O43900	P06241	EBI-10969973	EBI-9995672	PF00412-PF00018
O43913	O43929	EBI-11056331	EBI-11033426	PF13191-PF00004, PF13191-PF14629, PF13401-PF13401, PF14630-PF13191, PF14630-PF14629
O43913	Q13415	EBI-11056331	EBI-348399	PF13191-PF00004, PF13401-PF13401, PF14630-PF13191
O43913	Q13416	EBI-11056331	EBI-3907086	PF14630-PF04084
O43913	Q9UBD5	EBI-11056331	EBI-1049931	PF13191-PF07034, PF14630-PF07034
O43924	P36404	EBI-10973134	EBI-394392	PF05351-PF00025
O43924	P36405	EBI-10973134	EBI-296817	PF05351-PF00025
O43924	P51153	EBI-10973134	EBI-738586	PF05351-PF00025
O43924	Q0P5N6	EBI-10973134	EBI-852794	PF05351-PF00025
O43924	Q92834	EBI-10973134	EBI-3915431	PF05351-PF00415
O43929	Q13415	EBI-11033426	EBI-348399	PF00004-PF00004, PF00004-PF09079, PF00004-PF13191, PF13191-PF00004, PF13401-PF13401, PF14629-PF00004, PF14629-PF09079, PF14629-PF13191
O43929	Q13416	EBI-11033426	EBI-3907086	PF00004-PF04084
O43929	Q9UBD5	EBI-11033426	EBI-1049931	PF13191-PF07034, PF14629-PF07034
O43933	Q13608	EBI-2685549	EBI-6269566	PF00004-PF00004, PF00004-PF05496, PF00004-PF13191, PF05496-PF00004, PF05496-PF05496, PF07724-PF00004, PF13191-PF00004, PF13207-PF13207
O60216	Q14683	EBI-11323202	EBI-959949	PF04824-PF02463, PF04825-PF02463
O60216	Q9UQE7	EBI-11323202	EBI-6255647	PF04824-PF02463, PF04825-PF02463
O60231	Q92620	EBI-10176499	EBI-2511781	PF00270-PF00270, PF00270-PF00271, PF00270-PF04408, PF00270-PF07717, PF00271-PF00270, PF00271-PF00271, PF00271-PF07717, PF04408-PF00270, PF04408-PF07717, PF07717-PF00270, PF07717-PF00271, PF07717-PF04408
O60238	Q12983	EBI-10986237	EBI-4407441	PF06553-PF06553
O60259	Q7Z3S9	EBI-11128507	EBI-2681313	PF00089-PF00008, PF00089-PF07645
O60260	P49792	EBI-11158173	EBI-1246202	PF00240-PF00641, PF11976-PF12185
O60260	Q9Y3I1	EBI-11158173	EBI-2654168	PF00240-PF12937
O60264	Q96T23	EBI-11601857	EBI-2805673	PF09111-PF15612
O60264	Q9UIG0	EBI-11601857	EBI-10251192	PF09111-PF15612
O60271	P62330	EBI-11053182	EBI-2795168	PF16471-PF00025
O60271	P84077	EBI-11053182	EBI-465144	PF16471-PF00025
O60285	O95835	EBI-11317082	EBI-3921468	PF00069-PF00069, PF00069-PF00627, PF00069-PF07714, PF07714-PF00069, PF07714-PF07714
O60307	P60484	EBI-6423523	EBI-3905552	PF00069-PF00782
O60315	O94776	EBI-10962103	EBI-11115950	PF00096-PF00320
O60315	Q13330	EBI-10962103	EBI-3940292	PF00096-PF00320
O60333	Q9Y2I6	EBI-11018020	EBI-2824523	PF00225-PF13833
O60336	O76003	EBI-9513280	EBI-10983177	PF00400-PF02114
O60336	O76081	EBI-9513280	EBI-10965751	PF00400-PF00615
O60341	Q13330	EBI-10179332	EBI-3940292	PF01593-PF00249
O60341	Q99459	EBI-10179332	EBI-1383915	PF01593-PF00249
O60341	Q9P2K3	EBI-10179332	EBI-9513063	PF01593-PF00249
O60341	Q9UKL0	EBI-10179332	EBI-394603	PF01593-PF00249
O60346	P23443	EBI-9512984	EBI-3905991	PF00169-PF00069, PF00169-PF07714, PF00481-PF00069
O60346	Q09019	EBI-9512984	EBI-3914848	PF00169-PF00400
O60346	Q14160	EBI-9512984	EBI-742339	PF12799-PF12799, PF12799-PF13855, PF12799-PF14580, PF13855-PF12799, PF13855-PF13855
O60346	Q8TAF3	EBI-9512984	EBI-724237	PF00169-PF00400
O60353	Q8N474	EBI-11042633	EBI-3906339	PF01392-PF01392, PF01534-PF01392
O60486	O75326	EBI-10176618	EBI-11051716	PF01403-PF01403, PF01403-PF01437, PF01437-PF01403, PF01833-PF01403, PF01833-PF01437
O60487	Q6UWV2	EBI-11603101	EBI-1056089	PF00047-PF00047, PF00047-PF07686, PF07686-PF00047, PF07686-PF07686
O60496	Q9UKG1	EBI-10176640	EBI-11156546	PF02174-PF00169
O60500	P16333	EBI-10176870	EBI-1046024	PF00041-PF00017
O60500	P46940	EBI-10176870	EBI-1028250	PF00041-PF00307
O60504	Q13177	EBI-11076046	EBI-524909	PF00018-PF07714, PF14604-PF07714
O60504	Q8TDM6	EBI-11076046	EBI-7706409	PF00018-PF00625, PF07653-PF00595, PF07653-PF00625
O60504	Q9BST9	EBI-11076046	EBI-10237564	PF00018-PF00169
O60504	Q9H788	EBI-11076046	EBI-2932548	PF00018-PF00017, PF07653-PF00017
O60504	Q9NZQ3	EBI-11076046	EBI-3940258	PF00018-PF00018, PF00018-PF07653, PF07653-PF00018, PF07653-PF07653, PF14604-PF14604
O60506	P67809	EBI-10968521	EBI-1761505	PF00076-PF00313
O60508	Q9UMS4	EBI-11047353	EBI-2362199	PF00400-PF00400
O60516	P06730	EBI-10979572	EBI-311099	PF05456-PF01652
O60563	P50750	EBI-10962602	EBI-354056	PF00134-PF00069
O60563	P51825	EBI-10962602	EBI-1211484	PF00134-PF05110
O60563	Q9UHB7	EBI-10962602	EBI-1050303	PF00134-PF05110
O60566	Q12834	EBI-8011725	EBI-78598	PF08311-PF00400
O60566	Q9UJX5	EBI-8011725	EBI-10180219	PF08311-PF12894
O60573	Q9NRA8	EBI-3954372	EBI-5325274	PF01652-PF10477
O60583	P50750	EBI-11081376	EBI-354056	PF00134-PF00069
O60603	Q99836	EBI-11601803	EBI-1054743	PF01582-PF01582, PF13676-PF13676
O60610	P61586	EBI-10176884	EBI-8874498	PF06367-PF00071, PF06371-PF00071
O60671	O60921	EBI-11137614	EBI-10967296	PF02144-PF04005
O60671	Q99638	EBI-11137614	EBI-948278	PF02144-PF04139
O60674	P12931	EBI-8011786	EBI-1246398	PF00017-PF00017, PF00017-PF00018, PF00017-PF07653, PF00017-PF07714, PF00069-PF00069, PF00069-PF07714, PF07714-PF00017, PF07714-PF00018, PF07714-PF00069, PF07714-PF07714, PF07714-PF14604
O60674	P16333	EBI-8011786	EBI-1046024	PF00017-PF00017, PF00017-PF00018, PF00017-PF07653, PF07714-PF00017, PF07714-PF00018, PF07714-PF14604
O60674	P18031	EBI-8011786	EBI-4409738	PF00017-PF00102, PF07714-PF00102
O60674	P32927	EBI-8011786	EBI-3922653	PF00017-PF00041, PF00069-PF00041
O60674	P40238	EBI-8011786	EBI-714754	PF00017-PF00041, PF00069-PF00041
O60674	Q9NRF2	EBI-8011786	EBI-10699373	PF00017-PF00017, PF00069-PF00169, PF07714-PF00017, PF07714-PF00169
O60684	Q9UKX7	EBI-10977654	EBI-10252800	PF00514-PF08911, PF16186-PF08911
O60711	P25800	EBI-11107875	EBI-10189029	PF00412-PF00412
O60749	Q13596	EBI-11090121	EBI-2806671	PF00787-PF00787, PF09325-PF09325
O60784	O75674	EBI-11056318	EBI-11059732	PF00790-PF00790, PF03127-PF03127
O60784	Q7Z3T8	EBI-11056318	EBI-1541887	PF00790-PF01363
O60832	Q96HR8	EBI-9985649	EBI-79926	PF01509-PF04410, PF16198-PF04410
O60832	Q9NY12	EBI-9985649	EBI-521451	PF01509-PF04410, PF16198-PF04410
O60880	P06241	EBI-11603078	EBI-9995672	PF00017-PF00017, PF00017-PF00018, PF00017-PF07653, PF00017-PF07714
O60880	P08581	EBI-11603078	EBI-709735	PF00017-PF07714
O60880	P16333	EBI-11603078	EBI-1046024	PF00017-PF00017, PF00017-PF00018, PF00017-PF07653
O60880	Q05397	EBI-11603078	EBI-617403	PF00017-PF07714
O60880	Q07912	EBI-11603078	EBI-9008612	PF00017-PF07714
O60880	Q14155	EBI-11603078	EBI-719459	PF00017-PF00018, PF00017-PF07653
O60880	Q15052	EBI-11603078	EBI-1051746	PF00017-PF00018, PF00017-PF07653
O60884	P00533	EBI-11022141	EBI-2322142	PF00226-PF00069
O60884	Q8WW22	EBI-11022141	EBI-1364	PF00226-PF00226, PF00226-PF01556, PF00684-PF01556, PF01556-PF00226, PF01556-PF00684, PF01556-PF01556
O60895	Q16602	EBI-10961691	EBI-457886	PF04901-PF02793
O60921	Q99638	EBI-10967296	EBI-948278	PF04005-PF04139
O60925	Q9UHV9	EBI-4324545	EBI-7545433	PF01920-PF01920
O60934	O96017	EBI-11058424	EBI-4401217	PF00498-PF00069, PF00498-PF00498
O60934	Q14676	EBI-11058424	EBI-529156	PF00498-PF00498
O60941	P11532	EBI-11134881	EBI-718097	PF09068-PF00397, PF09068-PF09069, PF09069-PF09068
O75084	P56703	EBI-8456500	EBI-3928618	PF01392-PF00110
O75143	Q9BSB4	EBI-11042988	EBI-7227791	PF10033-PF07855
O75147	P04637	EBI-11602158	EBI-2931238	PF07686-PF00870
O75147	Q16539	EBI-11602158	EBI-6662224	PF07679-PF00069, PF07686-PF00069
O75147	Q8IYT8	EBI-11602158	EBI-352350	PF07679-PF00069, PF07686-PF00069
O75147	Q8WZ42	EBI-11602158	EBI-10226057	PF00047-PF00041, PF00047-PF00047, PF00047-PF07679, PF00047-PF07686, PF00047-PF13895, PF00047-PF13927, PF07679-PF00041, PF07679-PF00047, PF07679-PF00069, PF07679-PF07679, PF07679-PF07686, PF07679-PF13895, PF07679-PF13927, PF07686-PF00041, PF07686-PF00047, PF07686-PF00069, PF07686-PF07679, PF07686-PF07686, PF07686-PF13927, PF13895-PF00047, PF13895-PF07679, PF13895-PF13895, PF13895-PF13927, PF13927-…
O75150	P49459	EBI-8012025	EBI-10193858	PF00097-PF00179, PF13920-PF00179
O75150	P63146	EBI-8012025	EBI-514908	PF00097-PF00179, PF13920-PF00179
O75150	Q5VTR2	EBI-8012025	EBI-713992	PF13920-PF13920
O75159	P08581	EBI-10965804	EBI-709735	PF00017-PF07714
O75165	P00533	EBI-10966422	EBI-2322142	PF00226-PF00069
O75175	Q9NZN8	EBI-11039712	EBI-3933105	PF04153-PF04153
O75179	P19320	EBI-11147894	EBI-8635106	PF00023-PF07686, PF12796-PF07686
O75190	P11142	EBI-8012065	EBI-464766	PF00226-PF00012
O75190	Q8WZ42	EBI-8012065	EBI-10226057	PF00226-PF00069
O75251	O75489	EBI-10177044	EBI-11053221	PF01058-PF00329
O75306	O75489	EBI-10969856	EBI-11053221	PF00346-PF00329
O75317	Q8TAF3	EBI-10177066	EBI-724237	PF00443-PF00400, PF13423-PF00400
O75317	Q8TBZ3	EBI-10177066	EBI-1805765	PF00443-PF00400, PF13423-PF00400
O75323	Q9BPW8	EBI-11017432	EBI-2510647	PF07978-PF07978
O75340	P19320	EBI-9512565	EBI-8635106	PF13405-PF07686, PF13499-PF07686
O75340	P35968	EBI-9512565	EBI-6172806	PF00036-PF00069, PF13405-PF00069, PF13405-PF07686, PF13499-PF00069, PF13499-PF07686
O75340	P53355	EBI-9512565	EBI-2511865	PF00036-PF00069, PF13405-PF00069, PF13499-PF00069
O75340	Q9UBV8	EBI-9512565	EBI-715385	PF00036-PF00036, PF00036-PF13202, PF00036-PF13499, PF00036-PF13833, PF13202-PF00036, PF13202-PF13202, PF13202-PF13499, PF13202-PF13833, PF13405-PF13499, PF13405-PF13833, PF13499-PF00036, PF13499-PF13202, PF13499-PF13405, PF13499-PF13499, PF13499-PF13833, PF13833-PF00036, PF13833-PF13202, PF13833-PF13405, PF13833-PF13499, PF13833-PF13833
O75342	Q9BYJ1	EBI-11080397	EBI-9513116	PF00305-PF00305, PF00305-PF01477, PF01477-PF00305
O75348	Q96A05	EBI-11022809	EBI-372899	PF03179-PF01991
O75369	P21333	EBI-11324775	EBI-1224806	PF00307-PF00307, PF00307-PF00630, PF00630-PF00307, PF00630-PF00630
O75369	Q13233	EBI-11324775	EBI-762076	PF00307-PF07714
O75369	Q9Y6R4	EBI-11324775	EBI-2811974	PF00307-PF07714
O75376	Q8TAQ2	EBI-11054721	EBI-296331	PF00249-PF00249
O75376	Q92922	EBI-11054721	EBI-1045802	PF00249-PF00249
O75379	Q12846	EBI-10985656	EBI-3904559	PF00957-PF00804, PF00957-PF05739
O75379	Q86Y82	EBI-10985656	EBI-947264	PF00957-PF00804, PF00957-PF05739
O75381	Q92968	EBI-11029019	EBI-355744	PF04695-PF00018
O75444	Q9Y5Q3	EBI-9512260	EBI-9676069	PF03131-PF03131
O75446	Q96ST3	EBI-10973424	EBI-79691	PF13867-PF02671
O75460	Q9H2K8	EBI-10983979	EBI-9512704	PF00069-PF00069, PF00069-PF07714, PF06479-PF00069, PF07714-PF00069, PF07714-PF07714
O75461	Q14186	EBI-10975813	EBI-717058	PF02319-PF02319, PF16421-PF08781
O75461	Q14188	EBI-10975813	EBI-7211952	PF02319-PF02319, PF16421-PF08781
O75475	P51858	EBI-11076558	EBI-698068	PF00855-PF00855
O75478	Q8IYH5	EBI-11602089	EBI-591778	PF00249-PF00249
O75496	Q9H211	EBI-11035642	EBI-4397439	PF07412-PF08839
O75509	P05067	EBI-10963890	EBI-7358493	PF00020-PF12925
O75525	P61978	EBI-11109654	EBI-11052499	PF16274-PF00013
O75525	Q15637	EBI-11109654	EBI-9009052	PF16274-PF00013
O75526	P67809	EBI-11103683	EBI-1761505	PF00076-PF00313
O75529	Q92831	EBI-9092124	EBI-950001	PF00400-PF00583
O75530	Q15022	EBI-11098160	EBI-748336	PF00400-PF09733
O75530	Q15910	EBI-11098160	EBI-1172957	PF00400-PF11616
O75530	Q16531	EBI-11098160	EBI-2341576	PF00400-PF03178, PF00400-PF10433
O75553	Q8TBB1	EBI-11088769	EBI-2105803	PF00640-PF00595
O75558	P61764	EBI-10968005	EBI-413034	PF00804-PF00995
O75569	P19525	EBI-10968067	EBI-726731	PF00035-PF00035
O75569	Q15633	EBI-10968067	EBI-715171	PF00035-PF00035, PF16482-PF16482
O75569	Q9UPY3	EBI-10968067	EBI-2679540	PF00035-PF00636, PF00035-PF14622
O75582	Q9NYL2	EBI-11033422	EBI-9512788	PF00069-PF00069, PF00069-PF00536, PF00069-PF07714, PF00433-PF00069, PF07714-PF00069, PF07714-PF07714
O75586	Q9NVC6	EBI-11040458	EBI-7267656	PF04934-PF10156
O75607	Q86SE8	EBI-11040901	EBI-286709	PF03066-PF03066
O75676	Q16539	EBI-10969999	EBI-6662224	PF00069-PF00069, PF00069-PF07714, PF00433-PF00069, PF07714-PF00069, PF07714-PF07714
O75695	P36405	EBI-11075002	EBI-296817	PF07986-PF00025
O75717	Q92830	EBI-10971448	EBI-2349743	PF00400-PF00583
O75791	P00533	EBI-6657080	EBI-2322142	PF00017-PF07714, PF00018-PF07714, PF14604-PF07714
O75791	P04626	EBI-6657080	EBI-603272	PF00017-PF07714, PF00018-PF07714, PF14604-PF07714
O75791	P10721	EBI-6657080	EBI-8643838	PF00017-PF07714, PF00018-PF07714, PF14604-PF07714
O75791	Q13094	EBI-6657080	EBI-2464511	PF00017-PF00017, PF00018-PF00017, PF07653-PF00017
O75791	Q13480	EBI-6657080	EBI-746662	PF00018-PF00169
O75791	Q9H3S7	EBI-6657080	EBI-6137602	PF00017-PF00102
O75792	Q5TBB1	EBI-7576126	EBI-347552	PF01351-PF09468
O75815	P00533	EBI-10976685	EBI-2322142	PF00017-PF07714
O75815	P04626	EBI-10976685	EBI-603272	PF00017-PF07714
O75815	P10721	EBI-10976685	EBI-8643838	PF00017-PF07714
O75815	Q14511	EBI-10976685	EBI-1384345	PF00017-PF00018, PF00017-PF07653, PF00617-PF12026
O75817	Q8N5L8	EBI-10976677	EBI-1055954	PF01918-PF01918, PF12328-PF01918
O75817	Q9BUL9	EBI-10976677	EBI-3913971	PF01918-PF01918, PF12328-PF01918
O75821	P55884	EBI-10178002	EBI-702693	PF00076-PF00076
O75865	Q9Y296	EBI-11145876	EBI-950027	PF04051-PF04099, PF04051-PF04628
O75886	P00533	EBI-11030065	EBI-2322142	PF00018-PF07714, PF14604-PF07714
O75886	P23458	EBI-11030065	EBI-6256130	PF00018-PF07714, PF14604-PF07714
O75886	Q13094	EBI-11030065	EBI-2464511	PF00018-PF00017, PF07653-PF00017
O75886	Q96CS7	EBI-11030065	EBI-396105	PF00018-PF00169
O75886	Q9H788	EBI-11030065	EBI-2932548	PF00018-PF00017, PF07653-PF00017
O75886	Q9NYB9	EBI-11030065	EBI-3923565	PF00018-PF00018, PF00018-PF07653, PF07653-PF00018, PF07653-PF07653, PF14604-PF14604
O75899	Q9UBS5	EBI-11022356	EBI-2826517	PF00003-PF00003, PF01094-PF01094, PF13458-PF13458
O75909	Q14004	EBI-11043091	EBI-494743	PF00134-PF00069
O75909	Q9NYV4	EBI-11043091	EBI-10248098	PF00134-PF00069
O75914	P63000	EBI-11035700	EBI-2624759	PF00069-PF00071, PF00786-PF00071
O75925	Q15843	EBI-2339329	EBI-374938	PF02891-PF11976
O75928	P63165	EBI-10977232	EBI-696621	PF02891-PF11976
O75928	P63279	EBI-10977232	EBI-7183049	PF02891-PF00179, PF14324-PF00179
O75934	Q9UMS4	EBI-11061387	EBI-2362199	PF05700-PF04564, PF05700-PF08606
O75947	P24539	EBI-11108103	EBI-3957130	PF05873-PF05405
O75953	Q8WZ42	EBI-11148194	EBI-10226057	PF00226-PF00069
O75955	Q14254	EBI-11091489	EBI-1211440	PF01145-PF01145
O75973	P60827	EBI-11139030	EBI-1248457	PF00386-PF00386, PF01391-PF01391
O76003	P19320	EBI-10983177	EBI-8635106	PF00085-PF07686
O76003	Q9Y3E2	EBI-10983177	EBI-2873150	PF00462-PF01722
O76015	P02538	EBI-10967188	EBI-1246261	PF00038-PF00038
O76015	P04259	EBI-10967188	EBI-1221934	PF00038-PF00038
O76015	P05787	EBI-10967188	EBI-2512648	PF00038-PF00038
O76015	P13647	EBI-10967188	EBI-2826419	PF00038-PF00038
O76015	P19013	EBI-10967188	EBI-1048104	PF00038-PF00038
O76015	P35908	EBI-10967188	EBI-3914055	PF00038-PF00038
O76015	P48668	EBI-10967188	EBI-727651	PF00038-PF00038
O76015	P78385	EBI-10967188	EBI-1029262	PF00038-PF00038
O76015	Q14533	EBI-10967188	EBI-372294	PF00038-PF00038
O76015	Q3SY84	EBI-10967188	EBI-354932	PF00038-PF00038
O76015	Q5XKE5	EBI-10967188	EBI-3909227	PF00038-PF00038
O76041	Q15942	EBI-11058326	EBI-715117	PF00018-PF00412
O76064	P16104	EBI-10967533	EBI-852291	PF13923-PF00125
O76064	P38398	EBI-10967533	EBI-1190822	PF00097-PF00097, PF13639-PF13639, PF13920-PF13920, PF13923-PF13923
O76064	Q14676	EBI-10967533	EBI-529156	PF00498-PF00498
O76080	P0CG48	EBI-11150386	EBI-6092730	PF01754-PF00240
O76096	P53634	EBI-11026290	EBI-962928	PF00031-PF00112
O94763	Q9UHV9	EBI-11137480	EBI-7545433	PF02996-PF01920
O94776	Q13547	EBI-11115950	EBI-715902	PF01448-PF00850
O94776	Q92769	EBI-11115950	EBI-1108782	PF01448-PF00850
O94782	Q8TAF3	EBI-10971432	EBI-724237	PF00443-PF00400, PF13423-PF00400
O94817	Q9H1Y0	EBI-10172876	EBI-3942777	PF04110-PF04106
O94829	P61326	EBI-10985941	EBI-4395732	PF08389-PF02792
O94829	P62826	EBI-10985941	EBI-1104674	PF03810-PF00071, PF08389-PF00071
O94829	P63279	EBI-10985941	EBI-7183049	PF03810-PF00179, PF08389-PF00179
O94829	Q9Y5S9	EBI-10985941	EBI-3184163	PF08389-PF00076
O94855	Q15437	EBI-11145672	EBI-3913237	PF00626-PF00626, PF00626-PF04811, PF00626-PF04815, PF00626-PF08033, PF04810-PF04810, PF04810-PF08033, PF04811-PF00626, PF04811-PF04811, PF04811-PF04815, PF04811-PF08033, PF04815-PF00626, PF04815-PF04811, PF04815-PF08033, PF08033-PF00626, PF08033-PF04810, PF08033-PF04811, PF08033-PF04815
O94868	Q96QZ7	EBI-10976169	EBI-960794	PF00018-PF00625, PF07653-PF00595, PF07653-PF00625
O94875	P31749	EBI-11078217	EBI-723239	PF00018-PF00169, PF00018-PF07714, PF14604-PF07714
O94875	Q13153	EBI-11078217	EBI-2864620	PF00018-PF07714, PF14604-PF07714
O94875	Q13177	EBI-11078217	EBI-524909	PF00018-PF07714, PF14604-PF07714
O94875	Q9NQW6	EBI-11078217	EBI-2815482	PF00018-PF00169
O94875	Q9UHB6	EBI-11078217	EBI-2362709	PF00018-PF00412
O94888	P55072	EBI-11323198	EBI-2823523	PF00789-PF02359, PF00789-PF02933
O94921	P08238	EBI-11018679	EBI-1551512	PF00069-PF00183
O94921	P30281	EBI-11018679	EBI-2800236	PF00069-PF00134, PF00069-PF02984
O94921	P38936	EBI-11018679	EBI-5564743	PF00069-PF02234
O94921	Q8ND76	EBI-11018679	EBI-967087	PF00069-PF00134, PF00069-PF08613
O94929	Q9UKT9	EBI-11048624	EBI-10252703	PF00412-PF00096
O94966	P07900	EBI-10972895	EBI-726776	PF04969-PF02518
O94973	Q96CW1	EBI-10968874	EBI-11343415	PF01602-PF00928, PF01602-PF01217
O95049	Q8NI35	EBI-11066860	EBI-3907627	PF00595-PF00595, PF00595-PF13180, PF00625-PF00595, PF07653-PF00595, PF13180-PF00595, PF13180-PF13180
O95067	P06493	EBI-10973432	EBI-2691047	PF00134-PF00069, PF02984-PF00069
O95067	P24941	EBI-10973432	EBI-2959690	PF00134-PF00069, PF02984-PF00069
O95071	Q9BPZ3	EBI-10178305	EBI-1788852	PF00658-PF07145
O95166	O95352	EBI-11076792	EBI-10961640	PF02991-PF00899
O95166	P60520	EBI-11076792	EBI-10196507	PF02991-PF02991, PF04110-PF04110
O95166	Q9BXW4	EBI-11076792	EBI-3046647	PF02991-PF02991
O95166	Q9GZZ9	EBI-11076792	EBI-1642086	PF02991-PF00899
O95166	Q9H0R8	EBI-11076792	EBI-10241626	PF02991-PF02991, PF04110-PF04110
O95166	Q9H1Y0	EBI-11076792	EBI-3942777	PF04110-PF04106
O95166	Q9Y4P1	EBI-11076792	EBI-394558	PF02991-PF03416
O95183	Q12846	EBI-11322380	EBI-3904559	PF00957-PF00804, PF00957-PF05739
O95198	Q13618	EBI-11020906	EBI-2529730	PF00651-PF00888, PF07707-PF00888
O95198	Q53G59	EBI-11020906	EBI-3905093	PF00651-PF00651, PF00651-PF07707, PF01344-PF01344, PF01344-PF13418, PF01344-PF13964, PF07707-PF00651, PF13418-PF01344, PF13418-PF13418, PF13964-PF01344
O95219	Q5VWJ9	EBI-10987656	EBI-347462	PF00787-PF00787
O95219	Q9UNH6	EBI-10987656	EBI-10254102	PF00787-PF00787
O95231	Q96SF7	EBI-11077514	EBI-1752620	PF00046-PF00907
O95231	Q9Y458	EBI-11077514	EBI-947833	PF00046-PF00907
O95264	P46098	EBI-10976185	EBI-3932815	PF02931-PF02931, PF02931-PF02932, PF02932-PF02931, PF02932-PF02932
O95271	Q96RU3	EBI-11137054	EBI-1046410	PF00023-PF00018, PF12796-PF00018, PF12796-PF14604
O95271	Q9NWT6	EBI-11137054	EBI-11097365	PF00023-PF13621
O95292	Q9P0L0	EBI-11088082	EBI-1220488	PF00635-PF00635
O95319	O95758	EBI-10977797	EBI-355098	PF00076-PF00076, PF00076-PF13893, PF13893-PF00076, PF13893-PF13893
O95347	Q9NTJ3	EBI-10178671	EBI-3913935	PF02463-PF02463, PF02463-PF06470, PF02463-PF13476, PF06470-PF02463, PF06470-PF06470, PF13304-PF13304, PF13304-PF13476, PF13476-PF02463, PF13476-PF13304, PF13476-PF13476
O95352	P60520	EBI-10961640	EBI-10196507	PF00899-PF02991
O95352	Q9BXW4	EBI-10961640	EBI-3046647	PF00899-PF02991
O95352	Q9GZQ8	EBI-10961640	EBI-10240775	PF00899-PF02991
O95352	Q9H0R8	EBI-10961640	EBI-10241626	PF00899-PF02991
O95352	Q9H492	EBI-10961640	EBI-2826300	PF00899-PF02991
O95352	Q9NT62	EBI-10961640	EBI-2868748	PF00899-PF03986, PF00899-PF03987, PF16420-PF03986, PF16420-PF03987
O95382	Q99683	EBI-11035377	EBI-5653378	PF00069-PF00069, PF00069-PF07714, PF07714-PF00069, PF07714-PF07714
O95400	P83876	EBI-11141459	EBI-2568901	PF02213-PF02966
O95405	P84022	EBI-11025465	EBI-1182473	PF11409-PF03166
O95405	Q15796	EBI-11025465	EBI-711840	PF11409-PF03166
O95429	P54652	EBI-11019043	EBI-716699	PF02179-PF00012
O95433	P07900	EBI-11060548	EBI-726776	PF09229-PF00183
O95433	P08238	EBI-11060548	EBI-1551512	PF09229-PF00183
O95477	Q86UK0	EBI-1993850	EBI-1754095	PF00005-PF00005, PF13304-PF13304
O95602	P19388	EBI-745000	EBI-6166435	PF04997-PF01191, PF04997-PF03871, PF04998-PF01191, PF04998-PF03871
O95602	P61218	EBI-745000	EBI-2511355	PF00623-PF01192, PF04983-PF01192, PF04997-PF01192, PF04998-PF01192
O95602	Q9H9Y6	EBI-745000	EBI-4397587	PF00623-PF00562, PF00623-PF04560, PF04983-PF00562, PF04983-PF04560, PF04983-PF04563, PF04997-PF00562, PF04997-PF04560, PF04997-PF04563, PF04998-PF00562, PF04998-PF04560, PF04998-PF04561, PF04998-PF04563, PF04998-PF04565, PF05000-PF00562, PF05000-PF04561, PF05000-PF04563, PF05000-PF04565, PF05000-PF06883
O95602	Q9Y2S0	EBI-745000	EBI-2462592	PF00623-PF01193, PF00623-PF13656, PF04983-PF01193, PF04983-PF13656, PF04997-PF13656, PF04998-PF01193, PF05000-PF01193
O95631	P43146	EBI-4403245	EBI-9056334	PF00053-PF00041, PF00055-PF00041
O95644	P05412	EBI-2803005	EBI-948874	PF00554-PF00170, PF00554-PF07716, PF01833-PF07716, PF16179-PF07716
O95644	P15336	EBI-2803005	EBI-1224010	PF00554-PF00170, PF00554-PF07716, PF01833-PF07716, PF16179-PF07716
O95644	P16220	EBI-2803005	EBI-2927384	PF00554-PF00170, PF00554-PF07716, PF01833-PF07716, PF16179-PF07716
O95644	P18846	EBI-2803005	EBI-9009040	PF00554-PF00170, PF00554-PF07716, PF01833-PF07716, PF16179-PF07716
O95644	P18847	EBI-2803005	EBI-720447	PF00554-PF00170, PF00554-PF07716, PF01833-PF07716, PF16179-PF07716
O95747	Q96J92	EBI-81694	EBI-347762	PF00069-PF00069, PF00069-PF07714, PF07714-PF00069, PF07714-PF07714
O95747	Q9H4A3	EBI-81694	EBI-10211248	PF00069-PF00069, PF00069-PF07714, PF07714-PF00069, PF07714-PF07714
O95747	Q9Y376	EBI-81694	EBI-2859943	PF00069-PF08569
O95758	Q13148	EBI-355098	EBI-1190845	PF00076-PF00076, PF00076-PF13893, PF13893-PF00076, PF13893-PF13893
O95758	Q92804	EBI-355098	EBI-81739	PF00076-PF00076, PF13893-PF00076
O95758	Q96LT9	EBI-355098	EBI-7055219	PF00076-PF00076, PF00076-PF13893, PF13893-PF00076, PF13893-PF13893
O95758	Q9UDW3	EBI-355098	EBI-9377109	PF00076-PF00642
O95758	Q9UPN9	EBI-355098	EBI-1996422	PF00076-PF00628
O95777	P62310	EBI-750973	EBI-358163	PF01423-PF01423
O95777	P62312	EBI-750973	EBI-77694	PF01423-PF01423
O95777	Q9Y333	EBI-750973	EBI-11127401	PF01423-PF01423
O95777	Q9Y4Z0	EBI-750973	EBI-2832762	PF01423-PF01423
O95785	Q9H582	EBI-7527193	EBI-979174	PF00096-PF13909
O95786	Q7Z434	EBI-2615458	EBI-621372	PF04851-PF16739, PF16739-PF16739
O95793	Q08211	EBI-10179267	EBI-715709	PF00035-PF00035
O95801	P07900	EBI-1751853	EBI-726776	PF00515-PF00183
O95801	P08238	EBI-1751853	EBI-1551512	PF00515-PF00183
O95835	P06493	EBI-3921468	EBI-2691047	PF00069-PF00069, PF00069-PF07714, PF00627-PF00069, PF07714-PF00069, PF07714-PF07714
O95835	P35240	EBI-3921468	EBI-3235244	PF07714-PF00373
O95835	P53667	EBI-3921468	EBI-6150252	PF00069-PF00069, PF00069-PF07714, PF00627-PF00069, PF07714-PF00069, PF07714-PF07714
O95863	Q96IF1	EBI-714838	EBI-1755945	PF00096-PF00412
O95872	P36406	EBI-718309	EBI-524171	PF13637-PF00071
O95967	P35555	EBI-11135403	EBI-1246361	PF00008-PF00008, PF00008-PF07645, PF00008-PF14670, PF07645-PF00008, PF07645-PF00683, PF07645-PF07645, PF07645-PF12947, PF07645-PF14670, PF12947-PF07645, PF14670-PF00008, PF14670-PF07645
O95967	Q9UBX5	EBI-11135403	EBI-720437	PF00008-PF07645, PF00008-PF14670, PF07645-PF07645, PF07645-PF12947, PF07645-PF14670, PF12947-PF07645, PF14670-PF07645
O95983	Q8WXI9	EBI-372721	EBI-3915344	PF14048-PF16563
O95996	Q13625	EBI-1044156	EBI-465028	PF05924-PF00018
O95999	Q9BXL7	EBI-1058566	EBI-10238588	PF00619-PF00619
O95999	Q9H257	EBI-1058566	EBI-749741	PF00619-PF00619
O96013	P60953	EBI-348091	EBI-4324738	PF00069-PF00071, PF00786-PF00071
O96015	Q96FJ2	EBI-346930	EBI-3906634	PF01221-PF01221
O96017	P30304	EBI-4401217	EBI-8444979	PF00069-PF00581
O96017	P53350	EBI-4401217	EBI-10199985	PF00069-PF00069, PF00069-PF07714, PF00498-PF00069, PF07714-PF00069, PF07714-PF07714, PF14531-PF14531
O96019	P51532	EBI-947482	EBI-7055360	PF00022-PF07529
O96019	Q6ZRS2	EBI-947482	EBI-2509708	PF00022-PF07529
O96019	Q9GZN1	EBI-947482	EBI-9513143	PF00022-PF00022
O96019	Q9H981	EBI-947482	EBI-4397543	PF00022-PF00022
O96019	Q9H9F9	EBI-947482	EBI-9512947	PF00022-PF00022
O96020	P24941	EBI-1047459	EBI-2959690	PF00134-PF00069, PF02984-PF00069
O96020	P38936	EBI-1047459	EBI-5564743	PF00134-PF02234
O96020	P46527	EBI-1047459	EBI-8558308	PF00134-PF02234
P00352	P05091	EBI-395274	EBI-2129974	PF00171-PF00171
P00395	P13073	EBI-2809309	EBI-1050987	PF00115-PF02936
P00403	P09669	EBI-781320	EBI-4292203	PF00116-PF02937, PF02790-PF02937
P00403	P13073	EBI-781320	EBI-1050987	PF00116-PF02936, PF02790-PF02936
P00403	P14854	EBI-781320	EBI-949233	PF00116-PF02297
P00403	P20674	EBI-781320	EBI-5656182	PF02790-PF02284
P00492	Q9NRG1	EBI-358297	EBI-2880061	PF00156-PF00156
P00519	P00533	EBI-618295	EBI-2322142	PF00017-PF07714, PF00018-PF07714, PF00069-PF00069, PF00069-PF07714, PF07714-PF00069, PF07714-PF07714, PF14604-PF07714
P00519	P04626	EBI-618295	EBI-603272	PF00017-PF07714, PF00018-PF07714, PF00069-PF00069, PF00069-PF07714, PF07714-PF00069, PF07714-PF07714, PF14604-PF07714
P00519	P08631	EBI-618295	EBI-750381	PF00017-PF00017, PF00017-PF00018, PF00017-PF07653, PF00017-PF07714, PF00018-PF00017, PF00018-PF00018, PF00018-PF07653, PF00018-PF07714, PF00069-PF00069, PF00069-PF07714, PF07653-PF00017, PF07653-PF00018, PF07653-PF07653, PF07714-PF00017, PF07714-PF00018, PF07714-PF00069, PF07714-PF07714, PF07714-PF14604, PF14604-PF07714, PF14604-PF14604
P00519	P10721	EBI-618295	EBI-8643838	PF00017-PF07714, PF00018-PF07714, PF00069-PF00069, PF00069-PF07679, PF00069-PF07714, PF07714-PF00069, PF07714-PF07714, PF14604-PF07714
P00519	P12931	EBI-618295	EBI-1246398	PF00017-PF00017, PF00017-PF00018, PF00017-PF07653, PF00017-PF07714, PF00018-PF00017, PF00018-PF00018, PF00018-PF07653, PF00018-PF07714, PF00069-PF00069, PF00069-PF07714, PF07653-PF00017, PF07653-PF00018, PF07653-PF07653, PF07714-PF00017, PF07714-PF00018, PF07714-PF00069, PF07714-PF07714, PF07714-PF14604, PF14604-PF07714, PF14604-PF14604
P00519	P15498	EBI-618295	EBI-2559690	PF00017-PF00017, PF00017-PF00018, PF00017-PF00130, PF00017-PF07653, PF00018-PF00017, PF00018-PF00018, PF00018-PF00169, PF00018-PF00621, PF00018-PF07653, PF00069-PF00130, PF00069-PF00169, PF07653-PF00017, PF07653-PF00018, PF07653-PF00621, PF07653-PF07653, PF07714-PF00017, PF07714-PF00018, PF07714-PF00169, PF07714-PF00307, PF07714-PF14604, PF14604-PF00621, PF14604-PF14604
P00519	P16333	EBI-618295	EBI-1046024	PF00017-PF00017, PF00017-PF00018, PF00017-PF07653, PF00018-PF00017, PF00018-PF00018, PF00018-PF07653, PF07653-PF00017, PF07653-PF00018, PF07653-PF07653, PF07714-PF00017, PF07714-PF00018, PF07714-PF14604, PF14604-PF14604
P00519	P46108	EBI-618295	EBI-986224	PF00017-PF00017, PF00017-PF00018, PF00017-PF07653, PF00018-PF00017, PF00018-PF00018, PF00018-PF07653, PF07653-PF00017, PF07653-PF00018, PF07653-PF07653, PF07714-PF00017, PF07714-PF00018, PF07714-PF14604, PF14604-PF14604
P00519	P46109	EBI-618295	EBI-296557	PF00017-PF00017, PF00017-PF00018, PF00017-PF07653, PF00018-PF00017, PF00018-PF00018, PF00018-PF07653, PF07653-PF00017, PF07653-PF00018, PF07653-PF07653, PF07714-PF00017, PF07714-PF00018, PF07714-PF14604, PF14604-PF14604
P00519	Q07890	EBI-618295	EBI-3956833	PF00018-PF00169, PF00018-PF00621, PF00069-PF00169, PF07653-PF00621, PF07714-PF00169, PF14604-PF00621
P00519	Q14315	EBI-618295	EBI-73995	PF07714-PF00307
P00519	Q15464	EBI-618295	EBI-11343408	PF00017-PF00017, PF00018-PF00017, PF07653-PF00017, PF07714-PF00017
P00519	Q38SD2	EBI-618295	EBI-749311	PF00017-PF07714, PF00018-PF07714, PF00018-PF12796, PF00018-PF12799, PF00069-PF00069, PF00069-PF00071, PF00069-PF07714, PF00069-PF12796, PF07714-PF00069, PF07714-PF07714, PF14604-PF07714, PF14604-PF12796
P00519	Q4KMG0	EBI-618295	EBI-301611	PF00017-PF00041, PF00069-PF00041, PF00069-PF07679, PF00069-PF07686
P00519	Q86UR5	EBI-618295	EBI-1373569	PF00017-PF00168, PF07653-PF00595
P00519	Q8IZP0	EBI-618295	EBI-297993	PF00017-PF00018, PF00017-PF07653, PF00018-PF00018, PF00018-PF07653, PF07653-PF00018, PF07653-PF07653, PF07714-PF00018, PF07714-PF14604, PF14604-PF14604
P00519	Q92918	EBI-618295	EBI-2341136	PF00017-PF07714, PF00018-PF07714, PF00069-PF00069, PF00069-PF07714, PF07714-PF00069, PF07714-PF07714, PF14604-PF07714
P00519	Q9BX66	EBI-618295	EBI-3192352	PF00017-PF00018, PF00017-PF07653, PF00018-PF00018, PF00018-PF07653, PF07653-PF00018, PF07653-PF07653, PF07714-PF00018, PF07714-PF14604, PF14604-PF14604
P00519	Q9NYB9	EBI-618295	EBI-3923565	PF00017-PF00018, PF00017-PF07653, PF00018-PF00018, PF00018-PF07653, PF07653-PF00018, PF07653-PF07653, PF07714-PF00018, PF07714-PF14604, PF14604-PF14604
P00519	Q9Y4G6	EBI-618295	EBI-710176	PF07714-PF00373
P00533	P01133	EBI-2322142	EBI-2130415	PF01030-PF00008
P00533	P04626	EBI-2322142	EBI-603272	PF00069-PF00069, PF00069-PF07714, PF00757-PF00757, PF00757-PF01030, PF00757-PF14843, PF01030-PF00757, PF01030-PF01030, PF01030-PF14843, PF07714-PF00069, PF07714-PF07714, PF14843-PF00757, PF14843-PF01030, PF14843-PF14843
P00533	P06493	EBI-2322142	EBI-2691047	PF00069-PF00069, PF00069-PF07714, PF07714-PF00069, PF07714-PF07714
P00533	P07900	EBI-2322142	EBI-726776	PF00069-PF00183
P00533	P07947	EBI-2322142	EBI-299118	PF00069-PF00069, PF00069-PF07714, PF07714-PF00017, PF07714-PF00018, PF07714-PF00069, PF07714-PF07714, PF07714-PF14604
P00533	P07948	EBI-2322142	EBI-712205	PF00069-PF00069, PF00069-PF07714, PF07714-PF00017, PF07714-PF00018, PF07714-PF00069, PF07714-PF07714, PF07714-PF14604
P00533	P08238	EBI-2322142	EBI-1551512	PF00069-PF00183
P00533	P08581	EBI-2322142	EBI-709735	PF00069-PF00069, PF00069-PF07714, PF07714-PF00069, PF07714-PF07714
P00533	P08631	EBI-2322142	EBI-750381	PF00069-PF00069, PF00069-PF07714, PF07714-PF00017, PF07714-PF00018, PF07714-PF00069, PF07714-PF07714, PF07714-PF14604
P00533	P09769	EBI-2322142	EBI-2924473	PF00069-PF00069, PF00069-PF07714, PF07714-PF00017, PF07714-PF00018, PF07714-PF00069, PF07714-PF07714, PF07714-PF14604
P00533	P12931	EBI-2322142	EBI-1246398	PF00069-PF00069, PF00069-PF07714, PF07714-PF00017, PF07714-PF00018, PF07714-PF00069, PF07714-PF07714, PF07714-PF14604
P00533	P16234	EBI-2322142	EBI-3906725	PF00069-PF00069, PF00069-PF07679, PF00069-PF07714, PF07714-PF00069, PF07714-PF07714
P00533	P16333	EBI-2322142	EBI-1046024	PF07714-PF00017, PF07714-PF00018, PF07714-PF14604
P00533	P16885	EBI-2322142	EBI-3920273	PF07714-PF00017, PF07714-PF00018, PF07714-PF14604
P00533	P17252	EBI-2322142	EBI-5353084	PF00069-PF00069, PF00069-PF00130, PF00069-PF07714, PF07714-PF00069, PF07714-PF07714
P00533	P18031	EBI-2322142	EBI-4409738	PF07714-PF00102
P00533	P19174	EBI-2322142	EBI-7969075	PF00069-PF00169, PF07714-PF00017, PF07714-PF00018, PF07714-PF00169, PF07714-PF14604
P00533	P19338	EBI-2322142	EBI-1236950	PF00069-PF00076
P00533	P20936	EBI-2322142	EBI-8015455	PF00069-PF00169, PF07714-PF00017, PF07714-PF00018, PF07714-PF00169
P00533	P21860	EBI-2322142	EBI-2514459	PF00069-PF00069, PF00069-PF07714, PF00757-PF00757, PF00757-PF01030, PF00757-PF14843, PF01030-PF00757, PF01030-PF01030, PF01030-PF14843, PF07714-PF00069, PF07714-PF07714, PF14843-PF00757, PF14843-PF01030, PF14843-PF14843
P00533	P22681	EBI-2322142	EBI-947774	PF00069-PF00627
P00533	P23528	EBI-2322142	EBI-748664	PF07714-PF00241
P00533	P25098	EBI-2322142	EBI-1052185	PF00069-PF00069, PF00069-PF00169, PF00069-PF00615, PF00069-PF07714, PF07714-PF00069, PF07714-PF00169, PF07714-PF07714
P00533	P27986	EBI-2322142	EBI-2799016	PF07714-PF00017, PF07714-PF00018
P00533	P29317	EBI-2322142	EBI-2115348	PF00069-PF00041, PF00069-PF00069, PF00069-PF00536, PF00069-PF07714, PF01030-PF00041, PF07714-PF00069, PF07714-PF07714, PF07714-PF14575
P00533	P29353	EBI-2322142	EBI-1053821	PF07714-PF00017
P00533	P30530	EBI-2322142	EBI-722912	PF00069-PF00041, PF00069-PF00069, PF00069-PF07679, PF00069-PF07686, PF00069-PF07714, PF00757-PF07686, PF01030-PF00041, PF01030-PF07686, PF07714-PF00069, PF07714-PF07714, PF14843-PF07686
P00533	P31943	EBI-2322142	EBI-522075	PF00069-PF00076
P00533	P35637	EBI-2322142	EBI-286735	PF00069-PF00076
P00533	P40763	EBI-2322142	EBI-740738	PF07714-PF00017
P00533	P41240	EBI-2322142	EBI-1055095	PF00069-PF00069, PF00069-PF07714, PF07714-PF00017, PF07714-PF00018, PF07714-PF00069, PF07714-PF07714, PF07714-PF14604
P00533	P42224	EBI-2322142	EBI-2560154	PF07714-PF00017
P00533	P42229	EBI-2322142	EBI-719446	PF07714-PF00017
P00533	P42684	EBI-2322142	EBI-1052570	PF00069-PF00069, PF00069-PF07714, PF07714-PF00017, PF07714-PF00018, PF07714-PF00069, PF07714-PF07714, PF07714-PF14604
P00533	P43403	EBI-2322142	EBI-712238	PF00069-PF00069, PF00069-PF07714, PF07714-PF00017, PF07714-PF00069, PF07714-PF07714
P00533	P43405	EBI-2322142	EBI-748210	PF00069-PF00069, PF00069-PF07714, PF07714-PF00017, PF07714-PF00069, PF07714-PF07714
P00533	P46108	EBI-2322142	EBI-986224	PF07714-PF00017, PF07714-PF00018, PF07714-PF14604
P00533	P46109	EBI-2322142	EBI-296557	PF07714-PF00017, PF07714-PF00018, PF07714-PF14604
P00533	P46940	EBI-2322142	EBI-1028250	PF07714-PF00307
P00533	P51451	EBI-2322142	EBI-358971	PF00069-PF00069, PF00069-PF07714, PF07714-PF00017, PF07714-PF00018, PF07714-PF00069, PF07714-PF07714, PF07714-PF14604
P00533	P51692	EBI-2322142	EBI-3915525	PF07714-PF00017
P00533	P56945	EBI-2322142	EBI-742756	PF07714-PF00018, PF07714-PF14604
P00533	P62158	EBI-2322142	EBI-602366	PF00069-PF00036, PF00069-PF10591, PF00069-PF13405, PF00069-PF13499
P00533	P62993	EBI-2322142	EBI-357469	PF07714-PF00017, PF07714-PF00018, PF07714-PF14604
P00533	P98077	EBI-2322142	EBI-1040727	PF07714-PF00017
P00533	Q01973	EBI-2322142	EBI-2511669	PF00069-PF00069, PF00069-PF07679, PF00069-PF07686, PF00069-PF07714, PF00757-PF07686, PF01030-PF07686, PF07714-PF00069, PF07714-PF07714, PF14843-PF07686
P00533	Q05209	EBI-2322142	EBI-711320	PF07714-PF00102
P00533	Q05397	EBI-2322142	EBI-617403	PF00069-PF00069, PF00069-PF07714, PF07714-PF00069, PF07714-PF00373, PF07714-PF07714
P00533	Q06124	EBI-2322142	EBI-707773	PF07714-PF00017, PF07714-PF00102
P00533	Q07912	EBI-2322142	EBI-9008612	PF00069-PF00069, PF00069-PF07714, PF07714-PF00069, PF07714-PF07714, PF07714-PF11555, PF07714-PF14604
P00533	Q12852	EBI-2322142	EBI-2114901	PF00069-PF00069, PF00069-PF07714, PF07714-PF00069, PF07714-PF07714
P00533	Q12929	EBI-2322142	EBI-78277	PF07714-PF00018, PF07714-PF14604
P00533	Q13094	EBI-2322142	EBI-2464511	PF07714-PF00017
P00533	Q13239	EBI-2322142	EBI-1221290	PF07714-PF00017, PF07714-PF00018
P00533	Q13322	EBI-2322142	EBI-1637793	PF00069-PF00169, PF07714-PF00017, PF07714-PF00169, PF07714-PF08947
P00533	Q13387	EBI-2322142	EBI-1058892	PF07714-PF00018, PF07714-PF14604
P00533	Q13480	EBI-2322142	EBI-746662	PF00069-PF00169, PF07714-PF00169
P00533	Q14247	EBI-2322142	EBI-1965681	PF07714-PF00018, PF07714-PF14604
P00533	Q14289	EBI-2322142	EBI-359854	PF00069-PF00069, PF00069-PF07714, PF07714-PF00069, PF07714-PF00373, PF07714-PF07714
P00533	Q14318	EBI-2322142	EBI-707595	PF00069-PF00254, PF07714-PF00254
P00533	Q15303	EBI-2322142	EBI-1237410	PF00069-PF00069, PF00069-PF07714, PF00757-PF00757, PF00757-PF01030, PF00757-PF14843, PF01030-PF00757, PF01030-PF01030, PF01030-PF14843, PF07714-PF00069, PF07714-PF07714, PF14843-PF00757, PF14843-PF01030, PF14843-PF14843
P00533	Q16543	EBI-2322142	EBI-2265723	PF00069-PF03234, PF00069-PF08565
P00533	Q38SD2	EBI-2322142	EBI-749311	PF00069-PF00069, PF00069-PF00071, PF00069-PF07714, PF00069-PF12796, PF01030-PF12796, PF07714-PF00069, PF07714-PF07714, PF14843-PF12796
P00533	Q68CZ2	EBI-2322142	EBI-1055490	PF07714-PF00017
P00533	Q6S5L8	EBI-2322142	EBI-960081	PF07714-PF00017
P00533	Q70E73	EBI-2322142	EBI-1050760	PF00069-PF00169, PF07714-PF00169
P00533	Q7Z7G1	EBI-2322142	EBI-286450	PF07714-PF00017
P00533	Q8TF42	EBI-2322142	EBI-354943	PF00069-PF00627, PF07714-PF14604
P00533	Q92569	EBI-2322142	EBI-8293626	PF07714-PF00017
P00533	Q92625	EBI-2322142	EBI-1171303	PF00069-PF00023, PF00069-PF00536, PF00069-PF12796, PF00069-PF13637, PF00069-PF13857, PF01030-PF12796, PF14843-PF12796
P00533	Q96B97	EBI-2322142	EBI-1394295	PF07714-PF00018, PF07714-PF14604
P00533	Q99418	EBI-2322142	EBI-8869614	PF00069-PF00169, PF07714-PF00169
P00533	Q99962	EBI-2322142	EBI-1560194	PF07714-PF00018, PF07714-PF14604
P00533	Q9BRG2	EBI-2322142	EBI-1384196	PF07714-PF00017
P00533	Q9NRF2	EBI-2322142	EBI-10699373	PF00069-PF00169, PF07714-PF00017, PF07714-PF00169
P00533	Q9NSE2	EBI-2322142	EBI-308500	PF07714-PF00017
P00533	Q9UJM3	EBI-2322142	EBI-2841978	PF07714-PF11555
P00533	Q9UKG1	EBI-2322142	EBI-11156546	PF00069-PF00169, PF07714-PF00169
P00533	Q9UQB8	EBI-2322142	EBI-1047692	PF07714-PF14604
P00533	Q9UQC2	EBI-2322142	EBI-720984	PF00069-PF00169, PF07714-PF00169
P00533	Q9UQF2	EBI-2322142	EBI-11343474	PF07714-PF00018, PF07714-PF14604
P00533	Q9UQQ2	EBI-2322142	EBI-11024569	PF00069-PF00169, PF07714-PF00017, PF07714-PF00169
P00533	Q9Y2H9	EBI-2322142	EBI-765394	PF00069-PF00069, PF00069-PF07714, PF07714-PF00069, PF07714-PF07714
P00533	Q9Y2R2	EBI-2322142	EBI-722315	PF07714-PF00102
P00533	Q9Y490	EBI-2322142	EBI-2511022	PF07714-PF00373
P00540	P35609	EBI-533127	EBI-720382	PF00069-PF00036, PF07714-PF00307
P00734	P01008	EBI-1389829	EBI-2861268	PF00089-PF00079
P00734	P07204	EBI-1389829	EBI-1044647	PF00089-PF07645, PF00089-PF09064, PF00089-PF14670, PF00594-PF00059
P00734	P07359	EBI-1389829	EBI-9680883	PF00089-PF13855
P00736	P09871	EBI-1573121	EBI-1237044	PF00084-PF00084, PF00084-PF00089, PF00084-PF00431, PF00089-PF00084, PF00089-PF00089, PF00089-PF14670, PF00431-PF00084, PF00431-PF00431, PF00431-PF14670, PF07645-PF00089, PF07645-PF00431, PF07645-PF14670, PF14670-PF00089, PF14670-PF00431
P00747	P02749	EBI-2683468	EBI-487024	PF00089-PF00084
P01033	P14780	EBI-953695	EBI-745513	PF00965-PF00045, PF00965-PF00413
P01100	P05412	EBI-7258136	EBI-948874	PF00170-PF00170, PF00170-PF03131, PF00170-PF07716, PF07716-PF00170, PF07716-PF07716
P01100	P15336	EBI-7258136	EBI-1224010	PF00170-PF00170, PF00170-PF07716, PF07716-PF00170, PF07716-PF07716
P01100	P17275	EBI-7258136	EBI-296386	PF00170-PF00170, PF00170-PF03131, PF00170-PF07716, PF07716-PF00170, PF07716-PF07716
P01100	P17535	EBI-7258136	EBI-2809009	PF00170-PF00170, PF00170-PF03131, PF00170-PF07716, PF07716-PF00170, PF07716-PF07716
P01100	P17544	EBI-7258136	EBI-594789	PF00170-PF00170, PF00170-PF07716, PF07716-PF00170, PF07716-PF07716
P01100	P18848	EBI-7258136	EBI-5278206	PF00170-PF00170, PF00170-PF07716, PF07716-PF00170, PF07716-PF07716
P01100	P53539	EBI-7258136	EBI-78579	PF00170-PF00170, PF00170-PF07716, PF07716-PF00170, PF07716-PF07716
P01106	P04198	EBI-3907871	EBI-1187100	PF00010-PF00010, PF02344-PF00010
P01106	P52292	EBI-3907871	EBI-1221005	PF01056-PF00514
P01106	P61244	EBI-3907871	EBI-11324771	PF00010-PF00010, PF02344-PF00010
P01106	Q8TEX9	EBI-3907871	EBI-295351	PF00010-PF02985
P01106	Q92616	EBI-3907871	EBI-10226948	PF00010-PF02985
P01112	P04049	EBI-5238811	EBI-358858	PF00071-PF00069, PF00071-PF02196
P01112	P42684	EBI-5238811	EBI-1052570	PF00071-PF00069
P01112	Q07889	EBI-5238811	EBI-6872827	PF00025-PF00169, PF00071-PF00169, PF00071-PF00617, PF00071-PF00618, PF00071-PF00621
P01112	Q12967	EBI-5238811	EBI-1164205	PF00071-PF00617, PF00071-PF00618, PF00071-PF00788
P01112	Q13671	EBI-5238811	EBI-2795198	PF00071-PF02204
P01112	Q8WWW0	EBI-5238811	EBI-716918	PF00071-PF00788
P01116	P50749	EBI-396343	EBI-355007	PF00071-PF00788
P01127	P09619	EBI-10180786	EBI-2557276	PF00341-PF00047, PF00341-PF07654, PF00341-PF07679, PF00341-PF07686, PF00341-PF13927
P01127	P16234	EBI-10180786	EBI-3906725	PF00341-PF00047, PF00341-PF07679, PF00341-PF13927
P01130	P17948	EBI-10831998	EBI-1045956	PF00058-PF07686
P01130	Q8NBP7	EBI-10831998	EBI-3962421	PF14670-PF00082
P01137	P36897	EBI-765551	EBI-372832	PF00019-PF01064
P01137	P37173	EBI-765551	EBI-81101	PF00019-PF08917
P01137	Q12841	EBI-765551	EBI-1223859	PF00019-PF00050, PF00019-PF07648
P01138	P04629	EBI-359751	EBI-1055500	PF00243-PF07679
P01138	P08138	EBI-359751	EBI-1044323	PF00243-PF00020
P01215	P01225	EBI-641107	EBI-727198	PF00236-PF00007
P01241	P10912	EBI-719781	EBI-8493486	PF00103-PF00041, PF00103-PF09067
P01344	P11717	EBI-1753207	EBI-750603	PF00049-PF00878
P01375	P19438	EBI-2865290	EBI-1642090	PF00229-PF00020
P01375	P20333	EBI-2865290	EBI-2860059	PF00229-PF00020
P01584	Q9NPH3	EBI-637887	EBI-720732	PF00340-PF00047, PF00340-PF13895
P01588	P19235	EBI-711810	EBI-740402	PF00758-PF00041, PF00758-PF09067
P01614	P02768	EBI-617737	EBI-4401517	PF07686-PF00273
P01730	P06239	EBI-1539606	EBI-310513	PF07679-PF00069, PF07686-PF00069
P01730	P51681	EBI-1539606	EBI-2435811	PF07686-PF00001
P01732	P06493	EBI-1752508	EBI-2691047	PF07686-PF00069
P01834	P01857	EBI-1995178	EBI-1052532	PF07654-PF00047, PF07654-PF07654, PF13927-PF00047, PF13927-PF08205
P01834	P19838	EBI-1995178	EBI-351917	PF07654-PF12796
P01857	P02768	EBI-1052532	EBI-4401517	PF07654-PF00273
P01857	P0CG04	EBI-1052532	EBI-530034	PF00047-PF07654, PF00047-PF08205, PF07654-PF07654, PF08205-PF08205
P01857	P19320	EBI-1052532	EBI-8635106	PF00047-PF00047, PF00047-PF05790, PF00047-PF07679, PF00047-PF07686, PF00047-PF13895, PF00047-PF13927, PF07654-PF00047, PF07654-PF07686, PF07654-PF13895, PF08205-PF00047, PF08205-PF07679, PF08205-PF07686, PF08205-PF13895, PF08205-PF13927
P01857	P31994	EBI-1052532	EBI-6190520	PF00047-PF00047, PF00047-PF07679, PF00047-PF13895, PF00047-PF13927, PF07654-PF00047, PF07654-PF13895, PF08205-PF00047, PF08205-PF07679, PF08205-PF13895, PF08205-PF13927
P01871	P15391	EBI-1224553	EBI-1762349	PF00047-PF13895, PF07654-PF13895, PF07679-PF13895, PF08205-PF13895, PF13895-PF13895, PF13927-PF13895
P01871	Q06187	EBI-1224553	EBI-7934204	PF07679-PF00069
P01903	P04229	EBI-2826531	EBI-431907	PF00993-PF00969, PF00993-PF07654, PF07654-PF00969, PF07654-PF07654
P01903	P13760	EBI-2826531	EBI-9996498	PF00993-PF00969, PF00993-PF07654, PF07654-PF00969, PF07654-PF07654
P01903	P28067	EBI-2826531	EBI-715662	PF00993-PF00993, PF00993-PF07654, PF07654-PF00993, PF07654-PF07654
P01909	P01920	EBI-719823	EBI-719542	PF00993-PF00969, PF00993-PF07654, PF07654-PF00969, PF07654-PF07654
P01909	P04233	EBI-719823	EBI-7404021	PF00993-PF09307
P01911	P28067	EBI-707554	EBI-715662	PF00969-PF00993, PF00969-PF07654, PF07654-PF00993, PF07654-PF07654
P02008	P02042	EBI-714146	EBI-3929549	PF00042-PF00042
P02008	P68871	EBI-714146	EBI-358311	PF00042-PF00042
P02008	P69891	EBI-714146	EBI-1753454	PF00042-PF00042
P02008	P69892	EBI-714146	EBI-6591278	PF00042-PF00042
P02042	P09105	EBI-3929549	EBI-751857	PF00042-PF00042
P02462	P08572	EBI-743578	EBI-81570	PF01391-PF01391, PF01413-PF01413
P02489	P02511	EBI-1057431	EBI-739095	PF00011-PF00011, PF00011-PF00525, PF00525-PF00011, PF00525-PF00525
P02489	P04792	EBI-1057431	EBI-6253193	PF00011-PF00011, PF00525-PF00011
P02511	P04792	EBI-739095	EBI-6253193	PF00011-PF00011, PF00525-PF00011
P02511	Q9UJY1	EBI-739095	EBI-1052566	PF00011-PF00011, PF00525-PF00011
P02538	P19012	EBI-1246261	EBI-356919	PF00038-PF00038
P02538	Q15323	EBI-1246261	EBI-394712	PF00038-PF00038
P02538	Q6A162	EBI-1246261	EBI-9394494	PF00038-PF00038
P02549	P11277	EBI-717654	EBI-2267048	PF00435-PF00307, PF00435-PF00435, PF08726-PF00307, PF08726-PF00435, PF13499-PF00307
P02549	Q01082	EBI-717654	EBI-495332	PF00018-PF00169, PF00435-PF00307, PF00435-PF00435, PF08726-PF00307, PF08726-PF00435, PF13499-PF00307
P02549	Q8IZP0	EBI-717654	EBI-297993	PF00018-PF00018, PF00018-PF07653, PF14604-PF14604
P02671	P02675	EBI-1183357	EBI-2133713	PF00147-PF00147, PF00147-PF08702, PF08702-PF00147, PF08702-PF08702
P02671	P02679	EBI-1183357	EBI-286439	PF00147-PF00147, PF00147-PF08702, PF08702-PF00147, PF08702-PF08702
P02686	P04229	EBI-751196	EBI-431907	PF01669-PF00969
P02686	P13760	EBI-751196	EBI-9996498	PF01669-PF00969
P02686	P28067	EBI-751196	EBI-715662	PF01669-PF00993
P02741	P31995	EBI-1051639	EBI-10191025	PF00354-PF13895
P02745	P02746	EBI-2871971	EBI-10181162	PF00386-PF00386, PF01391-PF01391
P02745	P02747	EBI-2871971	EBI-4395540	PF00386-PF00386, PF01391-PF01391
P02749	P08519	EBI-487024	EBI-389606	PF00084-PF00089
P02751	P05556	EBI-723489	EBI-357515	PF00041-PF00362
P02751	P35555	EBI-723489	EBI-1246361	PF00039-PF00008
P02751	P35556	EBI-723489	EBI-2906368	PF00039-PF00008
P02751	Q9UMX0	EBI-723489	EBI-10253815	PF00041-PF11976
P02786	Q30201	EBI-2853548	EBI-2510844	PF04253-PF00129
P02792	P02794	EBI-714396	EBI-2339413	PF00210-PF00210
P03372	P10276	EBI-1105341	EBI-4395808	PF00104-PF00104, PF00104-PF00105, PF00105-PF00104, PF00105-PF00105
P03372	P14923	EBI-1105341	EBI-849893	PF00104-PF00514
P03372	Q15596	EBI-1105341	EBI-3917984	PF00104-PF08832, PF00104-PF16279
P03372	Q15788	EBI-1105341	EBI-3911547	PF00104-PF08832, PF00104-PF16279
P03372	Q92731	EBI-1105341	EBI-2563794	PF00104-PF00104, PF00104-PF00105, PF00105-PF00104, PF00105-PF00105
P03372	Q9Y6Q9	EBI-1105341	EBI-11343322	PF00104-PF08832, PF00104-PF16279
P04049	P08238	EBI-358858	EBI-1551512	PF00069-PF00183
P04049	P09619	EBI-358858	EBI-2557276	PF00069-PF00069, PF00069-PF07679, PF00069-PF07686, PF00069-PF07714, PF00130-PF00069, PF07714-PF00069, PF07714-PF07714
P04049	P15056	EBI-358858	EBI-394489	PF00069-PF00069, PF00069-PF00130, PF00069-PF07714, PF00130-PF00069, PF00130-PF00130, PF02196-PF02196, PF07714-PF00069, PF07714-PF07714, PF14531-PF14531
P04049	P30304	EBI-358858	EBI-8444979	PF00069-PF00581
P04049	P31749	EBI-358858	EBI-723239	PF00069-PF00069, PF00069-PF00169, PF00069-PF00433, PF00069-PF07714, PF00130-PF00069, PF00130-PF00169, PF07714-PF00069, PF07714-PF00169, PF07714-PF07714, PF14531-PF14531
P04049	P36507	EBI-358858	EBI-7737399	PF00069-PF00069, PF00069-PF07714, PF00130-PF00069, PF07714-PF00069, PF07714-PF07714
P04049	P62834	EBI-358858	EBI-286316	PF00069-PF00071, PF02196-PF00071
P04049	Q02750	EBI-358858	EBI-1026643	PF00069-PF00069, PF00069-PF07714, PF00130-PF00069, PF07714-PF00069, PF07714-PF07714
P04049	Q13177	EBI-358858	EBI-524909	PF00069-PF00069, PF00069-PF00786, PF00069-PF07714, PF00130-PF00069, PF07714-PF00069, PF07714-PF07714, PF14531-PF14531
P04049	Q13418	EBI-358858	EBI-299649	PF00069-PF00023, PF00069-PF00069, PF00069-PF07714, PF00069-PF12796, PF00069-PF13637, PF00069-PF13857, PF00130-PF00069, PF07714-PF00069, PF07714-PF07714
P04049	Q16543	EBI-358858	EBI-2265723	PF00069-PF03234, PF00069-PF08565
P04085	P09619	EBI-974488	EBI-2557276	PF00341-PF00047, PF00341-PF07654, PF00341-PF07679, PF00341-PF07686, PF00341-PF13927
P04085	P16234	EBI-974488	EBI-3906725	PF00341-PF00047, PF00341-PF07679, PF00341-PF13927
P04141	P32927	EBI-744352	EBI-3922653	PF01109-PF00041, PF01109-PF09240
P04150	P41235	EBI-2804934	EBI-7361096	PF00104-PF00104, PF00104-PF00105, PF00105-PF00104, PF00105-PF00105
P04198	P61244	EBI-1187100	EBI-11324771	PF00010-PF00010
P04229	P28067	EBI-431907	EBI-715662	PF00969-PF00993, PF00969-PF07654, PF07654-PF00993, PF07654-PF07654
P04233	P28067	EBI-7404021	EBI-715662	PF09307-PF00993
P04259	P19012	EBI-1221934	EBI-356919	PF00038-PF00038
P04259	Q15323	EBI-1221934	EBI-394712	PF00038-PF00038
P04271	P06703	EBI-727343	EBI-1811944	PF00036-PF01023, PF01023-PF01023
P04271	P23297	EBI-727343	EBI-2559100	PF00036-PF00036, PF00036-PF01023, PF00036-PF13202, PF00036-PF13499, PF01023-PF00036, PF01023-PF01023, PF01023-PF13202, PF13499-PF00036, PF13499-PF13202, PF13499-PF13499
P04271	P25815	EBI-727343	EBI-3908586	PF00036-PF01023, PF01023-PF01023
P04271	P26447	EBI-727343	EBI-714746	PF00036-PF01023, PF00036-PF13499, PF01023-PF01023, PF13499-PF13499
P04271	P29034	EBI-727343	EBI-720609	PF00036-PF01023, PF01023-PF01023
P04271	P31949	EBI-727343	EBI-742973	PF00036-PF00036, PF00036-PF01023, PF00036-PF13499, PF01023-PF00036, PF01023-PF01023, PF13499-PF00036, PF13499-PF13405, PF13499-PF13499
P04271	Q15109	EBI-727343	EBI-1059117	PF01023-PF08205, PF01023-PF13895, PF13499-PF07686
P04275	P07359	EBI-3923013	EBI-9680883	PF00092-PF01462, PF00092-PF13855
P04275	Q76LX8	EBI-3923013	EBI-297549	PF00092-PF00090
P04350	P19838	EBI-2515113	EBI-351917	PF00091-PF00023, PF00091-PF12796, PF00091-PF13637
P04626	P06241	EBI-603272	EBI-9995672	PF00069-PF00069, PF00069-PF07714, PF07714-PF00017, PF07714-PF00018, PF07714-PF00069, PF07714-PF07714, PF07714-PF14604
P04626	P07900	EBI-603272	EBI-726776	PF00069-PF00183
P04626	P08238	EBI-603272	EBI-1551512	PF00069-PF00183
P04626	P08575	EBI-603272	EBI-3911285	PF00069-PF00041, PF01030-PF00041, PF07714-PF00102
P04626	P09769	EBI-603272	EBI-2924473	PF00069-PF00069, PF00069-PF07714, PF07714-PF00017, PF07714-PF00018, PF07714-PF00069, PF07714-PF07714, PF07714-PF14604
P04626	P12931	EBI-603272	EBI-1246398	PF00069-PF00069, PF00069-PF07714, PF07714-PF00017, PF07714-PF00018, PF07714-PF00069, PF07714-PF07714, PF07714-PF14604
P04626	P16885	EBI-603272	EBI-3920273	PF07714-PF00017, PF07714-PF00018, PF07714-PF14604
P04626	P19174	EBI-603272	EBI-7969075	PF00069-PF00169, PF07714-PF00017, PF07714-PF00018, PF07714-PF00169, PF07714-PF14604
P04626	P20936	EBI-603272	EBI-8015455	PF00069-PF00169, PF07714-PF00017, PF07714-PF00018, PF07714-PF00169
P04626	P21860	EBI-603272	EBI-2514459	PF00069-PF00069, PF00069-PF07714, PF00757-PF00757, PF00757-PF01030, PF00757-PF14843, PF01030-PF00757, PF01030-PF01030, PF01030-PF14843, PF07714-PF00069, PF07714-PF07714, PF14843-PF00757, PF14843-PF01030, PF14843-PF14843
P04626	P23458	EBI-603272	EBI-6256130	PF00069-PF00069, PF00069-PF07714, PF07714-PF00069, PF07714-PF07714
P04626	P23467	EBI-603272	EBI-1801773	PF00069-PF00041, PF01030-PF00041, PF07714-PF00102
P04626	P27986	EBI-603272	EBI-2799016	PF07714-PF00017, PF07714-PF00018
P04626	P29353	EBI-603272	EBI-1053821	PF07714-PF00017
P04626	P35568	EBI-603272	EBI-11307753	PF00069-PF00169, PF07714-PF00169
P04626	P40763	EBI-603272	EBI-740738	PF07714-PF00017
P04626	P42224	EBI-603272	EBI-2560154	PF07714-PF00017
P04626	P42566	EBI-603272	EBI-903180	PF00069-PF00036
P04626	P42679	EBI-603272	EBI-713708	PF00069-PF00069, PF00069-PF07714, PF07714-PF00017, PF07714-PF00018, PF07714-PF00069, PF07714-PF07714
P04626	P42684	EBI-603272	EBI-1052570	PF00069-PF00069, PF00069-PF07714, PF07714-PF00017, PF07714-PF00018, PF07714-PF00069, PF07714-PF07714, PF07714-PF14604
P04626	P43405	EBI-603272	EBI-748210	PF00069-PF00069, PF00069-PF07714, PF07714-PF00017, PF07714-PF00069, PF07714-PF07714
P04626	P46109	EBI-603272	EBI-296557	PF07714-PF00017, PF07714-PF00018, PF07714-PF14604
P04626	P46940	EBI-603272	EBI-1028250	PF07714-PF00307
P04626	P52735	EBI-603272	EBI-7936069	PF00069-PF00130, PF00069-PF00169, PF07714-PF00017, PF07714-PF00018, PF07714-PF00169, PF07714-PF00307, PF07714-PF14604
P04626	P60709	EBI-603272	EBI-641237	PF00069-PF00022
P04626	P62993	EBI-603272	EBI-357469	PF07714-PF00017, PF07714-PF00018, PF07714-PF14604
P04626	P98077	EBI-603272	EBI-1040727	PF07714-PF00017
P04626	Q05209	EBI-603272	EBI-711320	PF07714-PF00102
P04626	Q05397	EBI-603272	EBI-617403	PF00069-PF00069, PF00069-PF07714, PF07714-PF00069, PF07714-PF00373, PF07714-PF07714
P04626	Q06124	EBI-603272	EBI-707773	PF07714-PF00017, PF07714-PF00102
P04626	Q08881	EBI-603272	EBI-1223434	PF00069-PF00069, PF00069-PF00169, PF00069-PF07714, PF07714-PF00017, PF07714-PF00018, PF07714-PF00069, PF07714-PF00169, PF07714-PF07714, PF07714-PF14604
P04626	Q12913	EBI-603272	EBI-726570	PF00069-PF00041, PF01030-PF00041, PF07714-PF00102
P04626	Q13387	EBI-603272	EBI-1058892	PF07714-PF00018, PF07714-PF14604
P04626	Q13882	EBI-603272	EBI-3904795	PF00069-PF00069, PF00069-PF07714, PF07714-PF00017, PF07714-PF00018, PF07714-PF00069, PF07714-PF07714, PF07714-PF14604
P04626	Q14451	EBI-603272	EBI-1048805	PF00069-PF00169, PF07714-PF00017, PF07714-PF00169, PF07714-PF08947
P04626	Q15262	EBI-603272	EBI-2683569	PF00069-PF00041, PF00069-PF00782, PF00069-PF07679, PF01030-PF00041, PF07714-PF00102
P04626	Q15303	EBI-603272	EBI-1237410	PF00069-PF00069, PF00069-PF07714, PF00757-PF00757, PF00757-PF01030, PF00757-PF14843, PF01030-PF00757, PF01030-PF01030, PF01030-PF14843, PF07714-PF00069, PF07714-PF07714, PF14843-PF00757, PF14843-PF01030, PF14843-PF14843
P04626	Q16543	EBI-603272	EBI-2265723	PF00069-PF03234, PF00069-PF08565
P04626	Q16827	EBI-603272	EBI-1222270	PF00069-PF00041, PF01030-PF00041, PF07714-PF00102
P04626	Q63HR2	EBI-603272	EBI-716901	PF00069-PF00130, PF07714-PF00017
P04626	Q68CZ2	EBI-603272	EBI-1055490	PF07714-PF00017
P04626	Q7KZ85	EBI-603272	EBI-749129	PF00069-PF00575
P04626	Q7Z7G1	EBI-603272	EBI-286450	PF07714-PF00017
P04626	Q92529	EBI-603272	EBI-9550165	PF07714-PF00017
P04626	Q92569	EBI-603272	EBI-8293626	PF07714-PF00017
P04626	Q92625	EBI-603272	EBI-1171303	PF00069-PF00023, PF00069-PF00536, PF00069-PF12796, PF00069-PF13637, PF00069-PF13857, PF01030-PF12796, PF14843-PF12796
P04626	Q99704	EBI-603272	EBI-7239664	PF00069-PF00169, PF07714-PF00169
P04626	Q9H6Q3	EBI-603272	EBI-9978003	PF07714-PF00017, PF07714-PF00018
P04626	Q9NP31	EBI-603272	EBI-10292791	PF07714-PF00017
P04626	Q9NSE2	EBI-603272	EBI-308500	PF07714-PF00017
P04626	Q9UJM3	EBI-603272	EBI-2841978	PF07714-PF11555
P04626	Q9UQF2	EBI-603272	EBI-11343474	PF07714-PF00018, PF07714-PF14604
P04626	Q9Y490	EBI-603272	EBI-2511022	PF07714-PF00373
P04629	P18031	EBI-1055500	EBI-4409738	PF07714-PF00102
P04629	P19174	EBI-1055500	EBI-7969075	PF00069-PF00169, PF07714-PF00017, PF07714-PF00018, PF07714-PF00169, PF07714-PF14604
P04629	P22681	EBI-1055500	EBI-947774	PF00069-PF00627
P04629	P27986	EBI-1055500	EBI-2799016	PF07714-PF00017, PF07714-PF00018
P04629	P29353	EBI-1055500	EBI-1053821	PF07714-PF00017
P04632	P07384	EBI-4401333	EBI-710484	PF00036-PF00036, PF00036-PF01067, PF00036-PF13499, PF00036-PF13833, PF13202-PF00036, PF13202-PF13499, PF13202-PF13833, PF13405-PF13499, PF13405-PF13833, PF13499-PF00036, PF13499-PF13405, PF13499-PF13499, PF13499-PF13833, PF13833-PF00036, PF13833-PF01067, PF13833-PF13405, PF13833-PF13499, PF13833-PF13833
P04632	P17655	EBI-4401333	EBI-744222	PF00036-PF00036, PF00036-PF01067, PF00036-PF13833, PF13202-PF00036, PF13202-PF13833, PF13405-PF13833, PF13499-PF00036, PF13499-PF13405, PF13499-PF13833, PF13833-PF00036, PF13833-PF01067, PF13833-PF13405, PF13833-PF13833
P04632	P19320	EBI-4401333	EBI-8635106	PF13405-PF07686, PF13499-PF07686
P04637	P09874	EBI-2931238	EBI-712398	PF00870-PF00533
P04637	P10415	EBI-2931238	EBI-1566217	PF00870-PF00452, PF00870-PF02180
P04637	P16885	EBI-2931238	EBI-3920273	PF00870-PF00018
P04637	P18887	EBI-2931238	EBI-1056174	PF00870-PF00533
P04637	P38398	EBI-2931238	EBI-1190822	PF00870-PF00533
P04637	Q00987	EBI-2931238	EBI-6424336	PF08563-PF02201
P04637	Q09472	EBI-2931238	EBI-1053513	PF08563-PF02135, PF08563-PF09030
P04637	Q13625	EBI-2931238	EBI-465028	PF00870-PF00018, PF00870-PF00023
P04637	Q8WUF5	EBI-2931238	EBI-949190	PF00870-PF00018, PF00870-PF00023
P04637	Q92793	EBI-2931238	EBI-1056675	PF08563-PF02135, PF08563-PF09030
P04637	Q9H3D4	EBI-2931238	EBI-2847708	PF00870-PF00870, PF00870-PF07710, PF07710-PF00870, PF07710-PF07710
P04792	Q9UJY1	EBI-6253193	EBI-1052566	PF00011-PF00011
P04899	P32302	EBI-443648	EBI-9361206	PF00503-PF00001
P04899	P48039	EBI-443648	EBI-359977	PF00503-PF00001
P04899	P49286	EBI-443648	EBI-2432478	PF00503-PF00001
P04899	Q9Y4H4	EBI-443648	EBI-9027502	PF00503-PF02188
P05019	P06213	EBI-723259	EBI-1054296	PF00049-PF01030
P05019	P08069	EBI-723259	EBI-716910	PF00049-PF01030
P05067	P08138	EBI-7358493	EBI-1044323	PF12925-PF00020
P05067	P29353	EBI-7358493	EBI-1053821	PF10515-PF00640
P05067	Q02410	EBI-7358493	EBI-1763264	PF10515-PF00640
P05067	Q92529	EBI-7358493	EBI-9550165	PF10515-PF00640
P05067	Q92870	EBI-7358493	EBI-5564336	PF10515-PF00640
P05067	Q9UQF2	EBI-7358493	EBI-11343474	PF10515-PF00640
P05106	P06756	EBI-1215506	EBI-3452216	PF00362-PF01839, PF00362-PF08441, PF07965-PF08441, PF07974-PF01839, PF07974-PF08441
P05106	P08514	EBI-1215506	EBI-2214136	PF00362-PF01839, PF00362-PF08441, PF07965-PF08441, PF07974-PF01839, PF07974-PF08441
P05106	P23471	EBI-1215506	EBI-896640	PF00362-PF00041
P05106	Q9Y490	EBI-1215506	EBI-2511022	PF08725-PF00373
P05107	P35241	EBI-1053996	EBI-473199	PF08725-PF00373
P05107	Q7Z3S9	EBI-1053996	EBI-2681313	PF00362-PF07974, PF07965-PF07974
P05107	Q9Y4G6	EBI-1053996	EBI-710176	PF08725-PF00373
P05109	P06702	EBI-3916574	EBI-2684263	PF01023-PF01023
P05109	P19320	EBI-3916574	EBI-8635106	PF01023-PF13895
P05112	P24394	EBI-1642165	EBI-714135	PF00727-PF09238
P05112	P31785	EBI-1642165	EBI-1642835	PF00727-PF00041, PF00727-PF09240
P05112	P78552	EBI-1642165	EBI-353208	PF00727-PF00041, PF00727-PF09240
P05113	P32927	EBI-1224485	EBI-3922653	PF02025-PF09240
P05113	Q01344	EBI-1224485	EBI-1382326	PF02025-PF09240
P05129	P18031	EBI-8307271	EBI-4409738	PF07714-PF00102
P05161	P41226	EBI-448680	EBI-2691027	PF00240-PF00899, PF00240-PF09358, PF00240-PF10585, PF11976-PF00899, PF11976-PF10585
P05161	Q9UMW8	EBI-448680	EBI-2907902	PF00240-PF00443
P05198	P19525	EBI-714707	EBI-726731	PF00575-PF00069
P05198	P41091	EBI-714707	EBI-2514645	PF07541-PF03144
P05230	P11362	EBI-744493	EBI-346356	PF00167-PF00047, PF00167-PF07679, PF00167-PF13927
P05230	P21802	EBI-744493	EBI-2686341	PF00167-PF00047, PF00167-PF07679, PF00167-PF13927
P05230	P22607	EBI-744493	EBI-6447217	PF00167-PF00047, PF00167-PF07679, PF00167-PF13927
P05230	P98160	EBI-744493	EBI-1033104	PF00167-PF00047, PF00167-PF07679, PF00167-PF13927
P05231	P08887	EBI-299727	EBI-7695299	PF00489-PF09240
P05386	P05387	EBI-1043840	EBI-359186	PF00428-PF00428
P05386	P05388	EBI-1043840	EBI-1053734	PF00428-PF00428, PF00428-PF00466
P05387	P05388	EBI-359186	EBI-1053734	PF00428-PF00428, PF00428-PF00466
P05412	P07197	EBI-948874	EBI-540602	PF00170-PF00038
P05412	P08670	EBI-948874	EBI-518823	PF00170-PF00038
P05412	P15336	EBI-948874	EBI-1224010	PF00170-PF00170, PF00170-PF07716, PF03131-PF00170, PF07716-PF00170, PF07716-PF07716
P05412	P15407	EBI-948874	EBI-310635	PF00170-PF00170, PF03131-PF00170, PF07716-PF00170
P05412	P15408	EBI-948874	EBI-2129851	PF00170-PF00170, PF00170-PF07716, PF03131-PF00170, PF07716-PF00170, PF07716-PF07716
P05412	P16220	EBI-948874	EBI-2927384	PF00170-PF00170, PF00170-PF07716, PF03131-PF00170, PF07716-PF00170, PF07716-PF07716
P05412	P17535	EBI-948874	EBI-2809009	PF00170-PF00170, PF00170-PF03131, PF00170-PF07716, PF03131-PF00170, PF03131-PF03131, PF07716-PF00170, PF07716-PF07716
P05412	P17544	EBI-948874	EBI-594789	PF00170-PF00170, PF00170-PF07716, PF03131-PF00170, PF07716-PF00170, PF07716-PF07716
P05412	P17661	EBI-948874	EBI-701927	PF00170-PF00038
P05412	P18846	EBI-948874	EBI-9009040	PF00170-PF00170, PF00170-PF07716, PF03131-PF00170, PF07716-PF00170, PF07716-PF07716
P05412	P18847	EBI-948874	EBI-720447	PF00170-PF00170, PF00170-PF03131, PF00170-PF07716, PF03131-PF00170, PF03131-PF03131, PF07716-PF00170, PF07716-PF07716
P05412	P18848	EBI-948874	EBI-5278206	PF00170-PF00170, PF00170-PF07716, PF03131-PF00170, PF07716-PF00170, PF07716-PF07716
P05412	P41219	EBI-948874	EBI-10192241	PF00170-PF00038
P05412	P53539	EBI-948874	EBI-78579	PF00170-PF00170, PF00170-PF07716, PF03131-PF00170, PF07716-PF00170, PF07716-PF07716
P05412	Q02930	EBI-948874	EBI-718947	PF00170-PF00170, PF00170-PF07716, PF03131-PF00170, PF07716-PF00170, PF07716-PF07716
P05412	Q16352	EBI-948874	EBI-7590722	PF00170-PF00038
P05412	Q16520	EBI-948874	EBI-701918	PF00170-PF00170, PF00170-PF03131, PF00170-PF07716, PF03131-PF00170, PF03131-PF03131, PF07716-PF00170, PF07716-PF07716
P05412	Q8WYK2	EBI-948874	EBI-8994123	PF00170-PF00170, PF00170-PF03131, PF00170-PF07716, PF03131-PF00170, PF03131-PF03131, PF07716-PF00170, PF07716-PF07716
P05412	Q9NR55	EBI-948874	EBI-714058	PF00170-PF00170, PF00170-PF03131, PF00170-PF07716, PF03131-PF00170, PF03131-PF03131, PF07716-PF00170, PF07716-PF07716
P05455	P67809	EBI-310669	EBI-1761505	PF00076-PF00313
P05556	P08648	EBI-357515	EBI-10827481	PF00362-PF01839, PF00362-PF08441, PF07965-PF08441, PF07974-PF01839, PF07974-PF08441
P05556	P13612	EBI-357515	EBI-1053424	PF00362-PF01839, PF00362-PF08441, PF07965-PF08441, PF07974-PF01839, PF07974-PF08441
P05556	P17301	EBI-357515	EBI-725795	PF00362-PF01839, PF00362-PF08441, PF07965-PF08441, PF07974-PF01839, PF07974-PF08441
P05556	P19320	EBI-357515	EBI-8635106	PF00362-PF07686
P05556	P21333	EBI-357515	EBI-1224806	PF08725-PF00630
P05556	P32927	EBI-357515	EBI-3922653	PF00362-PF00041
P05556	Q9Y490	EBI-357515	EBI-2511022	PF08725-PF00373
P05783	P05787	EBI-2831131	EBI-2512648	PF00038-PF00038
P05787	P19012	EBI-2512648	EBI-356919	PF00038-PF00038
P05787	Q15323	EBI-2512648	EBI-394712	PF00038-PF00038
P05787	Q6A162	EBI-2512648	EBI-9394494	PF00038-PF00038
P05813	P26998	EBI-2946991	EBI-743573	PF00030-PF00030
P05813	P53674	EBI-2946991	EBI-724316	PF00030-PF00030
P06126	P61769	EBI-2512055	EBI-3390054	PF00129-PF07654, PF07654-PF07654, PF16497-PF07654
P06213	P17706	EBI-1054296	EBI-1188463	PF07714-PF00102
P06213	P18031	EBI-1054296	EBI-4409738	PF07714-PF00102
P06213	P19174	EBI-1054296	EBI-7969075	PF00041-PF00017, PF00069-PF00169, PF07714-PF00017, PF07714-PF00018, PF07714-PF00169, PF07714-PF14604
P06213	P27986	EBI-1054296	EBI-2799016	PF00041-PF00017, PF07714-PF00017, PF07714-PF00018
P06213	P29353	EBI-1054296	EBI-1053821	PF00041-PF00017, PF07714-PF00017
P06213	P35568	EBI-1054296	EBI-11307753	PF00069-PF00169, PF07714-PF00169
P06213	P46109	EBI-1054296	EBI-296557	PF00041-PF00017, PF07714-PF00017, PF07714-PF00018, PF07714-PF14604
P06213	Q06124	EBI-1054296	EBI-707773	PF00041-PF00017, PF07714-PF00017, PF07714-PF00102
P06213	Q13322	EBI-1054296	EBI-1637793	PF00041-PF00017, PF00069-PF00169, PF07714-PF00017, PF07714-PF00169, PF07714-PF08947
P06213	Q99490	EBI-1054296	EBI-1646959	PF00069-PF00023, PF00069-PF00071, PF00069-PF00169, PF00069-PF12796, PF00069-PF13857, PF01030-PF12796, PF07714-PF00169
P06213	Q9NRF2	EBI-1054296	EBI-10699373	PF00041-PF00017, PF00069-PF00169, PF07714-PF00017, PF07714-PF00169
P06213	Q9Y4H2	EBI-1054296	EBI-2340116	PF00069-PF00169, PF07714-PF00169
P06239	P08238	EBI-310513	EBI-1551512	PF00069-PF00183
P06239	P08575	EBI-310513	EBI-3911285	PF00017-PF00041, PF00017-PF00102, PF00069-PF00041, PF07714-PF00102
P06239	P08581	EBI-310513	EBI-709735	PF00017-PF07714, PF00018-PF07714, PF00069-PF00069, PF00069-PF07714, PF07714-PF00069, PF07714-PF07714, PF14604-PF07714
P06239	P0CG48	EBI-310513	EBI-6092730	PF00018-PF00240, PF07653-PF00240, PF14604-PF00240
P06239	P10721	EBI-310513	EBI-8643838	PF00017-PF07714, PF00018-PF07714, PF00069-PF00069, PF00069-PF07679, PF00069-PF07714, PF07714-PF00069, PF07714-PF07714, PF14604-PF07714
P06239	P15498	EBI-310513	EBI-2559690	PF00017-PF00017, PF00017-PF00018, PF00017-PF00130, PF00017-PF07653, PF00018-PF00017, PF00018-PF00018, PF00018-PF00169, PF00018-PF00621, PF00018-PF07653, PF00069-PF00130, PF00069-PF00169, PF07653-PF00017, PF07653-PF00018, PF07653-PF00621, PF07653-PF07653, PF07714-PF00017, PF07714-PF00018, PF07714-PF00169, PF07714-PF00307, PF07714-PF14604, PF14604-PF00621, PF14604-PF14604
P06239	P20749	EBI-310513	EBI-4324603	PF00018-PF00023, PF00018-PF12796, PF00069-PF00023, PF00069-PF12796, PF00069-PF13637, PF00069-PF13857, PF14604-PF12796
P06239	P20963	EBI-310513	EBI-2466421	PF00017-PF02189
P06239	P22681	EBI-310513	EBI-947774	PF00069-PF00627
P06239	P28482	EBI-310513	EBI-3916308	PF00017-PF07714, PF00018-PF07714, PF00069-PF00069, PF00069-PF07714, PF07714-PF00069, PF07714-PF07714, PF14604-PF07714
P06239	P29350	EBI-310513	EBI-725145	PF00017-PF00017, PF00017-PF00102, PF00018-PF00017, PF07653-PF00017, PF07714-PF00017, PF07714-PF00102
P06239	P43403	EBI-310513	EBI-712238	PF00017-PF00017, PF00017-PF07714, PF00018-PF00017, PF00018-PF07714, PF00069-PF00069, PF00069-PF07714, PF07653-PF00017, PF07714-PF00017, PF07714-PF00069, PF07714-PF07714, PF14604-PF07714
P06239	P43405	EBI-310513	EBI-748210	PF00017-PF00017, PF00017-PF07714, PF00018-PF00017, PF00018-PF07714, PF00069-PF00069, PF00069-PF07714, PF07653-PF00017, PF07714-PF00017, PF07714-PF00069, PF07714-PF07714, PF14604-PF07714
P06239	Q04759	EBI-310513	EBI-3446693	PF00017-PF00130, PF00017-PF07714, PF00018-PF07714, PF00069-PF00069, PF00069-PF00130, PF00069-PF00433, PF00069-PF07714, PF07714-PF00069, PF07714-PF07714, PF14604-PF07714
P06239	Q12959	EBI-310513	EBI-1052826	PF00017-PF00018, PF00017-PF07653, PF00018-PF00018, PF00018-PF00625, PF00018-PF07653, PF07653-PF00018, PF07653-PF00595, PF07653-PF00625, PF07653-PF07653, PF07714-PF00018
P06239	Q13094	EBI-310513	EBI-2464511	PF00017-PF00017, PF00018-PF00017, PF07653-PF00017, PF07714-PF00017
P06239	Q13283	EBI-310513	EBI-2681902	PF00069-PF00076
P06239	Q13480	EBI-310513	EBI-746662	PF00018-PF00169, PF00069-PF00169, PF07714-PF00169
P06239	Q8TDQ0	EBI-310513	EBI-2652733	PF00069-PF07686
P06239	Q9NP31	EBI-310513	EBI-10292791	PF00017-PF00017, PF00018-PF00017, PF07653-PF00017, PF07714-PF00017
P06239	Q9Y2R2	EBI-310513	EBI-722315	PF00017-PF00102, PF07714-PF00102
P06241	P06729	EBI-9995672	EBI-359567	PF00069-PF07686
P06241	P08238	EBI-9995672	EBI-1551512	PF00069-PF00183
P06241	P09619	EBI-9995672	EBI-2557276	PF00017-PF07714, PF00018-PF07714, PF00069-PF00069, PF00069-PF07679, PF00069-PF07686, PF00069-PF07714, PF07714-PF00069, PF07714-PF07714, PF14604-PF07714
P06241	P22681	EBI-9995672	EBI-947774	PF00069-PF00627
P06241	P42684	EBI-9995672	EBI-1052570	PF00017-PF00017, PF00017-PF00018, PF00017-PF07653, PF00017-PF07714, PF00018-PF00017, PF00018-PF00018, PF00018-PF07653, PF00018-PF07714, PF00069-PF00069, PF00069-PF07714, PF07653-PF00017, PF07653-PF00018, PF07653-PF07653, PF07714-PF00017, PF07714-PF00018, PF07714-PF00069, PF07714-PF07714, PF07714-PF14604, PF14604-PF07714, PF14604-PF14604
P06241	P42768	EBI-9995672	EBI-11320290	PF00069-PF00786
P06241	P56945	EBI-9995672	EBI-742756	PF00017-PF00018, PF00017-PF07653, PF00018-PF00018, PF00018-PF07653, PF07653-PF00018, PF07653-PF07653, PF07714-PF00018, PF07714-PF14604, PF14604-PF14604
P06241	Q04759	EBI-9995672	EBI-3446693	PF00017-PF00130, PF00017-PF07714, PF00018-PF07714, PF00069-PF00069, PF00069-PF00130, PF00069-PF00433, PF00069-PF07714, PF07714-PF00069, PF07714-PF07714, PF14604-PF07714
P06241	Q05655	EBI-9995672	EBI-1105334	PF00017-PF00130, PF00017-PF07714, PF00018-PF07714, PF00069-PF00069, PF00069-PF00130, PF00069-PF00433, PF00069-PF07714, PF07714-PF00069, PF07714-PF07714, PF14604-PF07714
P06241	Q14289	EBI-9995672	EBI-359854	PF00017-PF07714, PF00018-PF07714, PF00069-PF00069, PF00069-PF07714, PF07714-PF00069, PF07714-PF00373, PF07714-PF07714, PF14604-PF07714
P06241	Q8TDQ0	EBI-9995672	EBI-2652733	PF00069-PF07686
P06241	Q92918	EBI-9995672	EBI-2341136	PF00017-PF07714, PF00018-PF07714, PF00069-PF00069, PF00069-PF07714, PF07714-PF00069, PF07714-PF07714, PF14604-PF07714
P06241	Q9NWQ8	EBI-9995672	EBI-1045334	PF00017-PF15347
P06241	Q9NZQ3	EBI-9995672	EBI-3940258	PF00017-PF00018, PF00017-PF07653, PF00018-PF00018, PF00018-PF07653, PF07653-PF00018, PF07653-PF07653, PF07714-PF00018, PF07714-PF14604, PF14604-PF14604
P06241	Q9ULH1	EBI-9995672	EBI-10253239	PF00017-PF00018, PF00017-PF07653, PF00018-PF00018, PF00018-PF00169, PF00018-PF07653, PF00018-PF12796, PF00069-PF00169, PF00069-PF12796, PF00069-PF13637, PF00069-PF13857, PF07653-PF00018, PF07653-PF07653, PF07714-PF00018, PF07714-PF00169, PF07714-PF14604, PF14604-PF12796, PF14604-PF14604
P06400	Q01094	EBI-8796785	EBI-5329558	PF08934-PF16421
P06400	Q14186	EBI-8796785	EBI-717058	PF08934-PF08781
P06400	Q14209	EBI-8796785	EBI-458344	PF08934-PF16421
P06400	Q16254	EBI-8796785	EBI-7149314	PF08934-PF16421
P06493	P14635	EBI-2691047	EBI-719170	PF00069-PF00134, PF00069-PF02984
P06493	P19320	EBI-2691047	EBI-8635106	PF00069-PF07679, PF00069-PF07686
P06493	P19525	EBI-2691047	EBI-726731	PF00069-PF00069, PF00069-PF07714, PF07714-PF00069, PF07714-PF07714
P06493	P20248	EBI-2691047	EBI-366288	PF00069-PF00134, PF00069-PF02984
P06493	P30307	EBI-2691047	EBI-948613	PF00069-PF00581
P06493	P33552	EBI-2691047	EBI-1246131	PF00069-PF01111
P06493	P38936	EBI-2691047	EBI-5564743	PF00069-PF02234
P06493	P61024	EBI-2691047	EBI-745117	PF00069-PF01111
P06493	Q16667	EBI-2691047	EBI-517592	PF00069-PF05706, PF07714-PF00102
P06493	Q96GD4	EBI-2691047	EBI-925990	PF00069-PF00069, PF00069-PF07714, PF07714-PF00069, PF07714-PF07714
P06493	Q99640	EBI-2691047	EBI-80371	PF00069-PF00069, PF00069-PF07714, PF07714-PF00069, PF07714-PF07714
P06576	P24539	EBI-7108375	EBI-3957130	PF02874-PF05405
P06730	Q13541	EBI-311099	EBI-2258070	PF01652-PF05456
P06730	Q13542	EBI-311099	EBI-2258115	PF01652-PF05456
P06730	Q9NRA8	EBI-311099	EBI-5325274	PF01652-PF10477
P06737	P11216	EBI-81249	EBI-7232405	PF00343-PF00343
P06746	P18887	EBI-347619	EBI-1056174	PF14791-PF01834
P06748	Q86SE8	EBI-1753267	EBI-286709	PF03066-PF03066
P06753	P35579	EBI-2368710	EBI-1053912	PF00261-PF00063
P06756	P18084	EBI-3452216	EBI-2506064	PF01839-PF00362, PF01839-PF07974, PF08441-PF00362, PF08441-PF07965, PF08441-PF07974
P06850	P34998	EBI-3935937	EBI-747343	PF00473-PF02793
P07237	P30101	EBI-352356	EBI-6426911	PF00085-PF00085, PF00085-PF13848, PF00578-PF13905, PF13098-PF13098, PF13848-PF00085, PF13848-PF13848, PF13899-PF13899, PF13905-PF13905
P07237	Q13162	EBI-352356	EBI-1105324	PF00085-PF08534, PF00578-PF00578, PF00578-PF10417, PF13905-PF00578
P07315	P43320	EBI-740434	EBI-752170	PF00030-PF00030
P07332	P10721	EBI-1055079	EBI-8643838	PF00017-PF07714, PF00069-PF00069, PF00069-PF07679, PF00069-PF07714, PF07714-PF00069, PF07714-PF07714
P07332	P15311	EBI-1055079	EBI-1023301	PF07714-PF00373
P07332	Q13480	EBI-1055079	EBI-746662	PF00069-PF00169, PF07714-PF00169
P07339	P19320	EBI-740019	EBI-8635106	PF00026-PF07686
P07359	P14770	EBI-9680883	EBI-1572139	PF01462-PF13855, PF12799-PF13855, PF13855-PF01462, PF13855-PF13855
P07384	P19320	EBI-710484	EBI-8635106	PF13405-PF07686, PF13499-PF07686
P07437	P19838	EBI-1050125	EBI-351917	PF00091-PF00023, PF00091-PF12796, PF00091-PF13637
P07550	P32121	EBI-748763	EBI-10191038	PF00001-PF00339, PF00001-PF02752
P07550	Q96B67	EBI-748763	EBI-78139	PF00001-PF00339, PF00001-PF02752
P07900	P08238	EBI-726776	EBI-1551512	PF00183-PF00183, PF00183-PF02518, PF00183-PF13589, PF02518-PF00183, PF02518-PF02518, PF13589-PF00183, PF13589-PF13589
P07900	P21860	EBI-726776	EBI-2514459	PF00183-PF00069
P07900	P31948	EBI-726776	EBI-2832510	PF00183-PF00515
P07900	P48729	EBI-726776	EBI-10683716	PF00183-PF00069
P07900	P50750	EBI-726776	EBI-354056	PF00183-PF00069
P07900	P53041	EBI-726776	EBI-353877	PF00183-PF00515
P07900	Q02790	EBI-726776	EBI-1222221	PF00183-PF00515
P07900	Q13131	EBI-726776	EBI-988663	PF00183-PF00069
P07900	Q13451	EBI-726776	EBI-295222	PF00183-PF00515
P07900	Q14318	EBI-726776	EBI-707595	PF00183-PF00515
P07900	Q15185	EBI-726776	EBI-715927	PF02518-PF04969
P07900	Q15785	EBI-726776	EBI-6911715	PF00183-PF00515
P07900	Q15831	EBI-726776	EBI-81045	PF00183-PF00069
P07900	Q16543	EBI-726776	EBI-2265723	PF00183-PF03234, PF00183-PF08565, PF02518-PF08565
P07900	Q5S007	EBI-726776	EBI-2907478	PF00183-PF00069
P07900	Q7L3B6	EBI-726776	EBI-355586	PF00183-PF08565, PF02518-PF08565
P07900	Q8IVD9	EBI-726776	EBI-8787535	PF02518-PF04969
P07900	Q8N5M4	EBI-726776	EBI-2625954	PF00183-PF00515
P07900	Q9H1R3	EBI-726776	EBI-7016840	PF00183-PF00069
P07900	Q9H3U1	EBI-726776	EBI-11075081	PF00183-PF00515
P07900	Q9H6T3	EBI-726776	EBI-769603	PF00183-PF00515
P07900	Q9HB71	EBI-726776	EBI-2871865	PF02518-PF04969
P07900	Q9UHD1	EBI-726776	EBI-10250491	PF00183-PF04968, PF02518-PF04968, PF02518-PF04969
P07900	Q9UNE7	EBI-726776	EBI-2515073	PF00183-PF00515, PF00183-PF04564
P07900	Q9UQ88	EBI-726776	EBI-3870426	PF00183-PF00069
P07900	Q9Y266	EBI-726776	EBI-4314468	PF02518-PF04969
P07900	Q9Y2Z0	EBI-726776	EBI-11318223	PF00183-PF00515, PF02518-PF04969
P07910	P09651	EBI-6874731	EBI-10697159	PF00076-PF00076, PF00076-PF13893, PF13893-PF00076, PF13893-PF13893
P07910	P67809	EBI-6874731	EBI-1761505	PF00076-PF00313
P07910	P78362	EBI-6874731	EBI-1395970	PF00076-PF00069
P07910	Q86SE5	EBI-6874731	EBI-745354	PF00076-PF00076, PF00076-PF13893, PF13893-PF00076, PF13893-PF13893
P07910	Q96IZ5	EBI-6874731	EBI-7545653	PF00076-PF00076, PF13893-PF00076
P07910	Q9Y5S9	EBI-6874731	EBI-3184163	PF00076-PF00076, PF00076-PF13893, PF13893-PF00076, PF13893-PF13893
P07947	P08581	EBI-299118	EBI-709735	PF00017-PF07714, PF00018-PF07714, PF00069-PF00069, PF00069-PF07714, PF07714-PF00069, PF07714-PF07714, PF14604-PF07714
P07947	P09619	EBI-299118	EBI-2557276	PF00017-PF07714, PF00018-PF07714, PF00069-PF00069, PF00069-PF07679, PF00069-PF07686, PF00069-PF07714, PF07714-PF00069, PF07714-PF07714, PF14604-PF07714
P07947	P10721	EBI-299118	EBI-8643838	PF00017-PF07714, PF00018-PF07714, PF00069-PF00069, PF00069-PF07679, PF00069-PF07714, PF07714-PF00069, PF07714-PF07714, PF14604-PF07714
P07947	P19320	EBI-299118	EBI-8635106	PF00069-PF07679, PF00069-PF07686
P07947	Q13480	EBI-299118	EBI-746662	PF00018-PF00169, PF00069-PF00169, PF07714-PF00169
P07948	P08581	EBI-712205	EBI-709735	PF00017-PF07714, PF00018-PF07714, PF00069-PF00069, PF00069-PF07714, PF07714-PF00069, PF07714-PF07714, PF14604-PF07714
P07948	P10721	EBI-712205	EBI-8643838	PF00017-PF07714, PF00018-PF07714, PF00069-PF00069, PF00069-PF07679, PF00069-PF07714, PF07714-PF00069, PF07714-PF07714, PF14604-PF07714
P07948	P12931	EBI-712205	EBI-1246398	PF00017-PF00017, PF00017-PF00018, PF00017-PF07653, PF00017-PF07714, PF00018-PF00017, PF00018-PF00018, PF00018-PF07653, PF00018-PF07714, PF00069-PF00069, PF00069-PF07714, PF07653-PF00017, PF07653-PF00018, PF07653-PF07653, PF07714-PF00017, PF07714-PF00018, PF07714-PF00069, PF07714-PF07714, PF07714-PF14604, PF14604-PF07714, PF14604-PF14604
P07948	P14317	EBI-712205	EBI-2371423	PF00017-PF00018, PF00017-PF07653, PF00018-PF00018, PF00018-PF07653, PF07653-PF00018, PF07653-PF07653, PF07714-PF00018, PF07714-PF14604, PF14604-PF14604
P07948	P20273	EBI-712205	EBI-2560233	PF00069-PF07679, PF00069-PF07686
P07948	P27361	EBI-712205	EBI-2115457	PF00017-PF07714, PF00018-PF07714, PF00069-PF00069, PF00069-PF07714, PF07714-PF00069, PF07714-PF07714, PF14604-PF07714
P07948	P28482	EBI-712205	EBI-3916308	PF00017-PF07714, PF00018-PF07714, PF00069-PF00069, PF00069-PF07714, PF07714-PF00069, PF07714-PF07714, PF14604-PF07714
P07948	P46527	EBI-712205	EBI-8558308	PF00069-PF02234
P07948	Q05397	EBI-712205	EBI-617403	PF00017-PF07714, PF00018-PF07714, PF00069-PF00069, PF00069-PF07714, PF07714-PF00069, PF07714-PF00373, PF07714-PF07714, PF14604-PF07714
P07948	Q13480	EBI-712205	EBI-746662	PF00018-PF00169, PF00069-PF00169, PF07714-PF00169
P07948	Q15642	EBI-712205	EBI-5774453	PF00017-PF00018, PF00018-PF00018, PF00018-PF00611, PF07653-PF00018, PF07714-PF00018, PF07714-PF14604, PF14604-PF00611, PF14604-PF14604
P07948	Q9NWQ8	EBI-712205	EBI-1045334	PF00017-PF15347
P07949	P19174	EBI-725111	EBI-7969075	PF00069-PF00169, PF07714-PF00017, PF07714-PF00018, PF07714-PF00169, PF07714-PF14604
P07949	P22681	EBI-725111	EBI-947774	PF00069-PF00627
P07949	P40763	EBI-725111	EBI-740738	PF07714-PF00017
P07951	P35579	EBI-9656599	EBI-1053912	PF00261-PF00063
P07992	Q92889	EBI-1172714	EBI-4319803	PF14520-PF02732
P07996	Q15113	EBI-6286019	EBI-1054175	PF07645-PF00431
P08047	Q13118	EBI-954396	EBI-1298	PF00096-PF00096, PF00096-PF13465, PF13465-PF00096, PF13465-PF13465
P08047	Q8N680	EBI-954396	EBI-1751903	PF00096-PF00096, PF00096-PF13465, PF13465-PF00096, PF13465-PF13465, PF13894-PF13894
P08069	P18031	EBI-716910	EBI-4409738	PF07714-PF00102
P08069	P27986	EBI-716910	EBI-2799016	PF00041-PF00017, PF07714-PF00017, PF07714-PF00018
P08069	P41240	EBI-716910	EBI-1055095	PF00041-PF00017, PF00041-PF00069, PF00069-PF00069, PF00069-PF07714, PF07714-PF00017, PF07714-PF00018, PF07714-PF00069, PF07714-PF07714, PF07714-PF14604
P08069	Q01995	EBI-716910	EBI-2117357	PF00041-PF00307, PF07714-PF00307
P08069	Q06124	EBI-716910	EBI-707773	PF00041-PF00017, PF07714-PF00017, PF07714-PF00102
P08069	Q13322	EBI-716910	EBI-1637793	PF00041-PF00017, PF00069-PF00169, PF07714-PF00017, PF07714-PF00169, PF07714-PF08947
P08069	Q14449	EBI-716910	EBI-621389	PF00041-PF00017, PF00069-PF00169, PF07714-PF00017, PF07714-PF00169, PF07714-PF08947
P08069	Q9NZN5	EBI-716910	EBI-10240005	PF00041-PF00595
P08069	Q9Y2W7	EBI-716910	EBI-4395669	PF00069-PF00036, PF00069-PF10591, PF00069-PF13405, PF00069-PF13499
P08069	Q9Y4H2	EBI-716910	EBI-2340116	PF00069-PF00169, PF07714-PF00169
P08138	P33681	EBI-1044323	EBI-1245485	PF00020-PF00047, PF00020-PF07686
P08237	P17858	EBI-539828	EBI-997814	PF00365-PF00365
P08238	P09769	EBI-1551512	EBI-2924473	PF00183-PF00069
P08238	P10398	EBI-1551512	EBI-740938	PF00183-PF00069
P08238	P11801	EBI-1551512	EBI-2129183	PF00183-PF00069
P08238	P11802	EBI-1551512	EBI-717018	PF00183-PF00069
P08238	P15056	EBI-1551512	EBI-394489	PF00183-PF00069
P08238	P21860	EBI-1551512	EBI-2514459	PF00183-PF00069
P08238	P22607	EBI-1551512	EBI-6447217	PF00183-PF00069
P08238	P22694	EBI-1551512	EBI-6425658	PF00183-PF00069
P08238	P29317	EBI-1551512	EBI-2115348	PF00183-PF00069
P08238	P29597	EBI-1551512	EBI-722861	PF00183-PF00069
P08238	P31152	EBI-1551512	EBI-3389315	PF00183-PF00069
P08238	P31751	EBI-1551512	EBI-741602	PF00183-PF00069
P08238	P31948	EBI-1551512	EBI-2832510	PF00183-PF00515
P08238	P35916	EBI-1551512	EBI-373206	PF00183-PF00069
P08238	P36896	EBI-1551512	EBI-2115029	PF00183-PF00069
P08238	P41279	EBI-1551512	EBI-6857938	PF00183-PF00069
P08238	P42679	EBI-1551512	EBI-713708	PF00183-PF00069
P08238	P49674	EBI-1551512	EBI-2114682	PF00183-PF00069
P08238	P49840	EBI-1551512	EBI-1246099	PF00183-PF00069
P08238	P50750	EBI-1551512	EBI-354056	PF00183-PF00069
P08238	P51817	EBI-1551512	EBI-1054354	PF00183-PF00069
P08238	P53041	EBI-1551512	EBI-353877	PF00183-PF00515
P08238	P53671	EBI-1551512	EBI-10195168	PF00183-PF00069
P08238	P80192	EBI-1551512	EBI-3905054	PF00183-PF00069
P08238	Q00534	EBI-1551512	EBI-744302	PF00183-PF00069
P08238	Q01974	EBI-1551512	EBI-1030755	PF00183-PF00069
P08238	Q02156	EBI-1551512	EBI-954554	PF00183-PF00069
P08238	Q02790	EBI-1551512	EBI-1222221	PF00183-PF00515
P08238	Q05513	EBI-1551512	EBI-445909	PF00183-PF00069
P08238	Q06187	EBI-1551512	EBI-7934204	PF00183-PF00069
P08238	Q13131	EBI-1551512	EBI-988663	PF00183-PF00069
P08238	Q13233	EBI-1551512	EBI-762076	PF00183-PF00069
P08238	Q13451	EBI-1551512	EBI-295222	PF00183-PF00515
P08238	Q13546	EBI-1551512	EBI-2263175	PF00183-PF00069
P08238	Q13555	EBI-1551512	EBI-307531	PF00183-PF00069
P08238	Q14164	EBI-1551512	EBI-356849	PF00183-PF00069
P08238	Q15131	EBI-1551512	EBI-6163567	PF00183-PF00069
P08238	Q15139	EBI-1551512	EBI-3905378	PF00183-PF00069
P08238	Q15185	EBI-1551512	EBI-715927	PF02518-PF04969
P08238	Q15208	EBI-1551512	EBI-6623146	PF00183-PF00069
P08238	Q15303	EBI-1551512	EBI-1237410	PF00183-PF00069
P08238	Q15418	EBI-1551512	EBI-2293590	PF00183-PF00069
P08238	Q15831	EBI-1551512	EBI-81045	PF00183-PF00069
P08238	Q16543	EBI-1551512	EBI-2265723	PF00183-PF03234, PF00183-PF08565, PF02518-PF08565
P08238	Q16671	EBI-1551512	EBI-3906612	PF00183-PF00069
P08238	Q16832	EBI-1551512	EBI-3505701	PF00183-PF00069
P08238	Q5S007	EBI-1551512	EBI-2907478	PF00183-PF00069
P08238	Q7L3B6	EBI-1551512	EBI-355586	PF00183-PF08565, PF02518-PF08565
P08238	Q8IWX7	EBI-1551512	EBI-489411	PF00183-PF00515
P08238	Q8TD19	EBI-1551512	EBI-11334865	PF00183-PF00069
P08238	Q8TF76	EBI-1551512	EBI-10246902	PF00183-PF00069
P08238	Q96GD4	EBI-1551512	EBI-925990	PF00183-PF00069
P08238	Q96Q40	EBI-1551512	EBI-7107048	PF00183-PF00069
P08238	Q96S53	EBI-1551512	EBI-723416	PF00183-PF00069
P08238	Q99558	EBI-1551512	EBI-712298	PF00183-PF00069
P08238	Q99759	EBI-1551512	EBI-1057132	PF00183-PF00069
P08238	Q9BXA6	EBI-1551512	EBI-2680495	PF00183-PF00069
P08238	Q9UHD1	EBI-1551512	EBI-10250491	PF00183-PF04968, PF02518-PF04968, PF02518-PF04969
P08238	Q9UHD2	EBI-1551512	EBI-7016364	PF00183-PF00069
P08238	Q9UM73	EBI-1551512	EBI-10253735	PF00183-PF00069
P08238	Q9UNE7	EBI-1551512	EBI-2515073	PF00183-PF00515, PF00183-PF04564
P08238	Q9UPZ9	EBI-1551512	EBI-2808987	PF00183-PF00069
P08311	Q7Z3S9	EBI-4399422	EBI-2681313	PF00089-PF00008, PF00089-PF07645
P08567	P12814	EBI-725702	EBI-741137	PF00169-PF11971
P08575	P41240	EBI-3911285	EBI-1055095	PF00041-PF00017, PF00041-PF00069, PF00102-PF00017, PF00102-PF07714
P08575	Q02763	EBI-3911285	EBI-1383819	PF00041-PF00041, PF00041-PF00069, PF00102-PF07714
P08579	P09661	EBI-353818	EBI-2130294	PF00076-PF14580, PF13893-PF14580
P08579	Q15637	EBI-353818	EBI-9009052	PF00076-PF16275
P08581	P09769	EBI-709735	EBI-2924473	PF00069-PF00069, PF00069-PF07714, PF07714-PF00017, PF07714-PF00018, PF07714-PF00069, PF07714-PF07714, PF07714-PF14604
P08581	P12931	EBI-709735	EBI-1246398	PF00069-PF00069, PF00069-PF07714, PF07714-PF00017, PF07714-PF00018, PF07714-PF00069, PF07714-PF07714, PF07714-PF14604
P08581	P14210	EBI-709735	EBI-725377	PF01403-PF00089
P08581	P16333	EBI-709735	EBI-1046024	PF07714-PF00017, PF07714-PF00018, PF07714-PF14604
P08581	P18031	EBI-709735	EBI-4409738	PF07714-PF00102
P08581	P19174	EBI-709735	EBI-7969075	PF00069-PF00169, PF07714-PF00017, PF07714-PF00018, PF07714-PF00169, PF07714-PF14604
P08581	P20936	EBI-709735	EBI-8015455	PF00069-PF00169, PF07714-PF00017, PF07714-PF00018, PF07714-PF00169
P08581	P22681	EBI-709735	EBI-947774	PF00069-PF00627
P08581	P23467	EBI-709735	EBI-1801773	PF00069-PF00041, PF07714-PF00102
P08581	P27986	EBI-709735	EBI-2799016	PF07714-PF00017, PF07714-PF00018
P08581	P29353	EBI-709735	EBI-1053821	PF07714-PF00017
P08581	P35968	EBI-709735	EBI-6172806	PF00069-PF00069, PF00069-PF07679, PF00069-PF07686, PF00069-PF07714, PF01403-PF00047, PF01403-PF07686, PF07714-PF00069, PF07714-PF07714
P08581	P42680	EBI-709735	EBI-743396	PF00069-PF00069, PF00069-PF00169, PF00069-PF07714, PF07714-PF00017, PF07714-PF00018, PF07714-PF00069, PF07714-PF00169, PF07714-PF07714, PF07714-PF14604
P08581	P43403	EBI-709735	EBI-712238	PF00069-PF00069, PF00069-PF07714, PF07714-PF00017, PF07714-PF00069, PF07714-PF07714
P08581	P43405	EBI-709735	EBI-748210	PF00069-PF00069, PF00069-PF07714, PF07714-PF00017, PF07714-PF00069, PF07714-PF07714
P08581	P98077	EBI-709735	EBI-1040727	PF07714-PF00017
P08581	Q06124	EBI-709735	EBI-707773	PF07714-PF00017, PF07714-PF00102
P08581	Q12913	EBI-709735	EBI-726570	PF00069-PF00041, PF07714-PF00102
P08581	Q15464	EBI-709735	EBI-11343408	PF07714-PF00017
P08581	Q63HR2	EBI-709735	EBI-716901	PF00069-PF00130, PF07714-PF00017
P08581	Q68CZ2	EBI-709735	EBI-1055490	PF07714-PF00017
P08581	Q6S5L8	EBI-709735	EBI-960081	PF07714-PF00017
P08581	Q8N5H7	EBI-709735	EBI-727062	PF07714-PF00017
P08581	Q92569	EBI-709735	EBI-8293626	PF07714-PF00017
P08581	Q96EY1	EBI-709735	EBI-448878	PF00069-PF00226
P08581	Q96IW2	EBI-709735	EBI-751001	PF07714-PF00017
P08581	Q9H6Q3	EBI-709735	EBI-9978003	PF07714-PF00017, PF07714-PF00018
P08581	Q9HBL0	EBI-709735	EBI-989069	PF07714-PF00017
P08581	Q9NP31	EBI-709735	EBI-10292791	PF07714-PF00017
P08581	Q9UKW4	EBI-709735	EBI-1049439	PF00069-PF00130, PF00069-PF00169, PF07714-PF00017, PF07714-PF00018, PF07714-PF00169, PF07714-PF00307, PF07714-PF14604
P08581	Q9ULL4	EBI-709735	EBI-719906	PF01403-PF01403, PF01403-PF01437, PF01403-PF01833, PF01833-PF01403, PF01833-PF01437, PF01833-PF01833
P08581	Q9ULZ2	EBI-709735	EBI-722540	PF00069-PF00169, PF07714-PF00169
P08581	Q9UQQ2	EBI-709735	EBI-11024569	PF00069-PF00169, PF07714-PF00017, PF07714-PF00169
P08621	P49760	EBI-3926101	EBI-713279	PF00076-PF00069
P08621	P78362	EBI-3926101	EBI-1395970	PF00076-PF00069
P08621	Q15287	EBI-3926101	EBI-8770084	PF00076-PF00076, PF00076-PF13893, PF12220-PF00076, PF13893-PF00076, PF13893-PF13893
P08621	Q15637	EBI-3926101	EBI-9009052	PF00076-PF16275
P08631	P10721	EBI-750381	EBI-8643838	PF00017-PF07714, PF00018-PF07714, PF00069-PF00069, PF00069-PF07679, PF00069-PF07714, PF07714-PF00069, PF07714-PF07714, PF14604-PF07714
P08631	P17948	EBI-750381	EBI-1045956	PF00017-PF07714, PF00018-PF07714, PF00069-PF00069, PF00069-PF07679, PF00069-PF07686, PF00069-PF07714, PF07714-PF00069, PF07714-PF07714, PF14604-PF07714
P08631	P19174	EBI-750381	EBI-7969075	PF00017-PF00017, PF00017-PF00018, PF00017-PF00168, PF00017-PF07653, PF00018-PF00017, PF00018-PF00018, PF00018-PF00169, PF00018-PF07653, PF00069-PF00169, PF07653-PF00017, PF07653-PF00018, PF07653-PF07653, PF07714-PF00017, PF07714-PF00018, PF07714-PF00169, PF07714-PF14604, PF14604-PF14604
P08631	P21860	EBI-750381	EBI-2514459	PF00017-PF07714, PF00018-PF07714, PF00069-PF00069, PF00069-PF07714, PF07714-PF00069, PF07714-PF07714, PF14604-PF07714
P08631	P42338	EBI-750381	EBI-10192648	PF00017-PF00454, PF00017-PF00613, PF00017-PF00792
P08631	P42768	EBI-750381	EBI-11320290	PF00069-PF00786
P08631	Q07889	EBI-750381	EBI-6872827	PF00018-PF00169, PF00018-PF00621, PF00069-PF00169, PF07653-PF00621, PF07714-PF00169, PF14604-PF00621
P08631	Q13177	EBI-750381	EBI-524909	PF00017-PF07714, PF00018-PF07714, PF00069-PF00069, PF00069-PF00786, PF00069-PF07714, PF07714-PF00069, PF07714-PF07714, PF14604-PF07714
P08631	Q9HD26	EBI-750381	EBI-2432778	PF07653-PF00595
P08631	Q9ULH1	EBI-750381	EBI-10253239	PF00017-PF00018, PF00017-PF07653, PF00018-PF00018, PF00018-PF00169, PF00018-PF07653, PF00018-PF12796, PF00069-PF00169, PF00069-PF12796, PF00069-PF13637, PF00069-PF13857, PF07653-PF00018, PF07653-PF07653, PF07714-PF00018, PF07714-PF00169, PF07714-PF14604, PF14604-PF12796, PF14604-PF14604
P08670	P35900	EBI-518823	EBI-9515816	PF00038-PF00038
P08709	P13726	EBI-1754030	EBI-2602828	PF00089-PF01108, PF00594-PF01108, PF14670-PF01108
P08727	P35908	EBI-3221827	EBI-3914055	PF00038-PF00038
P08754	P19320	EBI-7966834	EBI-8635106	PF00503-PF07686
P08754	P48039	EBI-7966834	EBI-359977	PF00503-PF00001
P08754	P49286	EBI-7966834	EBI-2432478	PF00503-PF00001
P08754	Q9UGC6	EBI-7966834	EBI-2865533	PF00503-PF00615
P08754	Q9Y4H4	EBI-7966834	EBI-9027502	PF00503-PF02188
P08887	P40189	EBI-7695299	EBI-3913685	PF00047-PF00041, PF00047-PF09240, PF09240-PF00041, PF09240-PF06328, PF09240-PF09240, PF13927-PF00041
P08908	P11362	EBI-2816276	EBI-346356	PF00001-PF07686
P08922	P18031	EBI-2880066	EBI-4409738	PF07714-PF00102
P08922	P29350	EBI-2880066	EBI-725145	PF00041-PF00017, PF07714-PF00017, PF07714-PF00102
P09012	P09661	EBI-6116630	EBI-2130294	PF00076-PF14580, PF13893-PF14580
P09012	P23246	EBI-6116630	EBI-632609	PF00076-PF00076, PF00076-PF08075, PF00076-PF13893, PF13893-PF00076, PF13893-PF13893, PF16842-PF00076
P09012	P26368	EBI-6116630	EBI-740418	PF00076-PF00076, PF00076-PF13893, PF13893-PF00076, PF13893-PF13893, PF16842-PF00076
P09012	P26599	EBI-6116630	EBI-366574	PF00076-PF00076, PF00076-PF13893, PF00076-PF16842, PF13893-PF00076, PF13893-PF13893, PF16842-PF00076
P09012	P38159	EBI-6116630	EBI-715318	PF00076-PF00076, PF00076-PF13893, PF13893-PF00076, PF13893-PF13893, PF16842-PF00076
P09012	P98179	EBI-6116630	EBI-2556122	PF00076-PF00076, PF00076-PF13893, PF13893-PF00076, PF13893-PF13893, PF16842-PF00076
P09012	Q14011	EBI-6116630	EBI-357034	PF00076-PF00076, PF00076-PF13893, PF13893-PF00076, PF13893-PF13893, PF16842-PF00076
P09012	Q15287	EBI-6116630	EBI-8770084	PF00076-PF00076, PF00076-PF13893, PF13893-PF00076, PF13893-PF13893, PF16842-PF00076
P09012	Q15637	EBI-6116630	EBI-9009052	PF00076-PF16275
P09038	P11362	EBI-348033	EBI-346356	PF00167-PF00047, PF00167-PF07679, PF00167-PF13927
P09038	P21802	EBI-348033	EBI-2686341	PF00167-PF00047, PF00167-PF07679, PF00167-PF13927
P09326	Q9BZW8	EBI-726466	EBI-10748689	PF07679-PF07679, PF07679-PF07686, PF07679-PF13895, PF07686-PF07679, PF07686-PF07686, PF07686-PF11465, PF13895-PF07679, PF13895-PF13895
P09493	P13805	EBI-514941	EBI-355720	PF00261-PF00992
P09619	P12931	EBI-2557276	EBI-1246398	PF00069-PF00069, PF00069-PF07714, PF07679-PF00069, PF07686-PF00069, PF07714-PF00017, PF07714-PF00018, PF07714-PF00069, PF07714-PF07714, PF07714-PF14604
P09619	P18031	EBI-2557276	EBI-4409738	PF07714-PF00102
P09619	P19174	EBI-2557276	EBI-7969075	PF00069-PF00169, PF07714-PF00017, PF07714-PF00018, PF07714-PF00169, PF07714-PF14604
P09619	P20936	EBI-2557276	EBI-8015455	PF00069-PF00169, PF07714-PF00017, PF07714-PF00018, PF07714-PF00169
P09619	P27986	EBI-2557276	EBI-2799016	PF07714-PF00017, PF07714-PF00018
P09619	P60484	EBI-2557276	EBI-3905552	PF00069-PF00782
P09619	P62993	EBI-2557276	EBI-357469	PF07714-PF00017, PF07714-PF00018, PF07714-PF14604
P09619	Q05209	EBI-2557276	EBI-711320	PF07714-PF00102
P09619	Q06124	EBI-2557276	EBI-707773	PF07714-PF00017, PF07714-PF00102
P09619	Q12913	EBI-2557276	EBI-726570	PF00047-PF00041, PF00069-PF00041, PF07679-PF00041, PF07686-PF00041, PF07714-PF00102, PF13927-PF00041
P09619	Q13239	EBI-2557276	EBI-1221290	PF07714-PF00017, PF07714-PF00018
P09619	Q14451	EBI-2557276	EBI-1048805	PF00069-PF00169, PF07714-PF00017, PF07714-PF00169, PF07714-PF08947
P09619	Q15654	EBI-2557276	EBI-2682189	PF07686-PF00412
P09651	P23246	EBI-10697159	EBI-632609	PF00076-PF00076, PF00076-PF08075, PF00076-PF13893, PF13893-PF00076, PF13893-PF13893
P09651	P31942	EBI-10697159	EBI-936534	PF00076-PF00076, PF13893-PF00076
P09651	P31943	EBI-10697159	EBI-522075	PF00076-PF00076, PF00076-PF08080, PF00076-PF13893, PF13893-PF00076, PF13893-PF13893
P09651	P38159	EBI-10697159	EBI-715318	PF00076-PF00076, PF00076-PF13893, PF13893-PF00076, PF13893-PF13893
P09651	P43243	EBI-10697159	EBI-1047284	PF00076-PF00076, PF00076-PF13893, PF13893-PF00076, PF13893-PF13893
P09651	Q09161	EBI-10697159	EBI-1026330	PF00076-PF09088, PF00076-PF09090
P09661	P19320	EBI-2130294	EBI-8635106	PF13855-PF00047, PF13855-PF07679, PF13855-PF07686, PF13855-PF13927
P09668	P19320	EBI-6659359	EBI-8635106	PF00112-PF07686
P09769	P10721	EBI-2924473	EBI-8643838	PF00017-PF07714, PF00018-PF07714, PF00069-PF00069, PF00069-PF07679, PF00069-PF07714, PF07714-PF00069, PF07714-PF07714, PF14604-PF07714
P09874	P18887	EBI-712398	EBI-1056174	PF00533-PF00533, PF00533-PF16589
P09913	P09914	EBI-715672	EBI-310968	PF00515-PF00515, PF00515-PF07719, PF00515-PF13181, PF00515-PF13414, PF00515-PF13424, PF00515-PF13432, PF07719-PF00515, PF07719-PF13181, PF07719-PF13432, PF07719-PF14559, PF13181-PF00515, PF13181-PF07719, PF13181-PF13176, PF13181-PF13181, PF13181-PF13414, PF13181-PF13424, PF13181-PF13428, PF13181-PF13432, PF13414-PF00515, PF13414-PF13181, PF13414-PF13414, PF13414-PF13424, PF13414-PF13432, PF13424-…
P09914	Q5T764	EBI-310968	EBI-78219	PF00515-PF00515, PF00515-PF07719, PF00515-PF13414, PF00515-PF13424, PF07719-PF00515, PF13176-PF13424, PF13181-PF00515, PF13181-PF07719, PF13181-PF13414, PF13181-PF13424, PF13181-PF13428, PF13414-PF00515, PF13414-PF13414, PF13414-PF13424, PF13424-PF00515, PF13424-PF13414, PF13424-PF13424, PF13432-PF00515, PF13432-PF07719, PF13432-PF13414, PF14559-PF07719, PF14559-PF13428
P0CG47	P54727	EBI-7165599	EBI-1220160	PF00240-PF00240, PF00240-PF00627, PF00240-PF09280, PF11976-PF11976
P0CG47	P55036	EBI-7165599	EBI-515331	PF00240-PF02809, PF00240-PF13519
P0CG47	P62993	EBI-7165599	EBI-357469	PF00240-PF00018, PF00240-PF07653, PF00240-PF14604
P0CG47	Q5VTR2	EBI-7165599	EBI-713992	PF00240-PF13920
P0CG47	Q68DV7	EBI-7165599	EBI-2969145	PF00240-PF12678, PF00240-PF13639
P0CG47	Q96CV9	EBI-7165599	EBI-711260	PF00240-PF16516
P0CG47	Q9HAU4	EBI-7165599	EBI-1105208	PF00240-PF00632
P0CG47	Q9NZ52	EBI-7165599	EBI-6162477	PF00240-PF00790, PF00240-PF03127
P0CG47	Q9UJ41	EBI-7165599	EBI-10187804	PF00240-PF01754
P0CG47	Q9UJY5	EBI-7165599	EBI-1263058	PF00240-PF00790, PF00240-PF03127
P0CG47	Q9Y3C5	EBI-7165599	EBI-947028	PF00240-PF13639, PF00240-PF13920
P0CG48	P35226	EBI-6092730	EBI-395671	PF00240-PF13639, PF00240-PF13920
P0CG48	P35227	EBI-6092730	EBI-2551319	PF00240-PF13920
P0CG48	P54252	EBI-6092730	EBI-2835440	PF00240-PF02099, PF00240-PF02809
P0CG48	P54727	EBI-6092730	EBI-1220160	PF00240-PF00240, PF00240-PF00627, PF00240-PF09280, PF11976-PF11976
P0CG48	P55036	EBI-6092730	EBI-515331	PF00240-PF02809, PF00240-PF13519
P0CG48	P98170	EBI-6092730	EBI-723792	PF00240-PF13920
P0CG48	Q00987	EBI-6092730	EBI-6424336	PF00240-PF00641, PF00240-PF13920
P0CG48	Q13501	EBI-6092730	EBI-721244	PF11976-PF00569
P0CG48	Q14596	EBI-6092730	EBI-2659631	PF11976-PF00569
P0CG48	Q15843	EBI-6092730	EBI-374938	PF00240-PF00240, PF11976-PF11976
P0CG48	Q16186	EBI-6092730	EBI-1171443	PF00240-PF04683, PF00240-PF16550
P0CG48	Q8N488	EBI-6092730	EBI-354065	PF00240-PF00641
P0CG48	Q92783	EBI-6092730	EBI-715766	PF00240-PF00018, PF00240-PF00790, PF00240-PF03127, PF00240-PF07653, PF00240-PF14604
P0CG48	Q96B97	EBI-6092730	EBI-1394295	PF00240-PF00018, PF00240-PF07653, PF00240-PF14604
P0CG48	Q99062	EBI-6092730	EBI-1036870	PF11976-PF00041
P0CG48	Q9H4L4	EBI-6092730	EBI-2959680	PF00240-PF02902, PF11976-PF02902
P0CG48	Q9UBN7	EBI-6092730	EBI-11572624	PF00240-PF02148
P0CG48	Q9UGI0	EBI-6092730	EBI-1053969	PF00240-PF00641, PF00240-PF02338
P0CG48	Q9ULH1	EBI-6092730	EBI-10253239	PF00240-PF00018, PF00240-PF07653, PF00240-PF14604
P0CG48	Q9UMX0	EBI-6092730	EBI-10253815	PF00240-PF00240, PF00240-PF00627, PF11976-PF11976
P0CG48	Q9Y4K3	EBI-6092730	EBI-2515234	PF00240-PF13639, PF00240-PF13920
P0CG48	Q9Y5X1	EBI-6092730	EBI-2555519	PF00240-PF00018, PF00240-PF07653, PF00240-PF14604
P0CG48	Q9Y6K9	EBI-6092730	EBI-1220123	PF00240-PF16516
P0CW20	P41182	EBI-1047513	EBI-2511133	PF00412-PF00096
P0DJD3	P38159	EBI-357622	EBI-715318	PF00076-PF00076, PF00076-PF13893, PF13893-PF00076, PF13893-PF13893
P0DJD3	P49761	EBI-357622	EBI-713259	PF00076-PF00069
P0DJD3	P79522	EBI-357622	EBI-1056574	PF00076-PF00642
P0DJD3	P98179	EBI-357622	EBI-2556122	PF00076-PF00076, PF00076-PF13893, PF13893-PF00076, PF13893-PF13893
P0DJD3	Q14011	EBI-357622	EBI-357034	PF00076-PF00076, PF00076-PF13893, PF13893-PF00076, PF13893-PF13893
P10073	Q96IT1	EBI-948141	EBI-745901	PF00096-PF00096, PF00096-PF13465, PF02023-PF02023, PF13465-PF00096, PF13465-PF13465
P10073	Q96JS3	EBI-948141	EBI-948192	PF02023-PF02023
P10074	Q96BR9	EBI-347522	EBI-725916	PF00096-PF00096, PF00096-PF13465, PF00651-PF00651, PF13465-PF00096, PF13465-PF13465
P10114	Q8N4C8	EBI-1001217	EBI-352273	PF00071-PF00069
P10145	P25025	EBI-1168480	EBI-10188645	PF00048-PF00001
P10275	P35222	EBI-368166	EBI-1001132	PF00104-PF00514
P10275	Q15596	EBI-368166	EBI-3917984	PF00104-PF08832, PF00104-PF16279
P10275	Q9Y6Q9	EBI-368166	EBI-11343322	PF00104-PF08832, PF00104-PF16279
P10276	P19793	EBI-4395808	EBI-1190217	PF00104-PF00104, PF00104-PF00105, PF00105-PF00104, PF00105-PF00105
P10276	P28702	EBI-4395808	EBI-1054946	PF00104-PF00104, PF00104-PF00105, PF00105-PF00104, PF00105-PF00105
P10276	P48443	EBI-4395808	EBI-8512271	PF00104-PF00104, PF00104-PF00105, PF00105-PF00104, PF00105-PF00105
P10276	Q15788	EBI-4395808	EBI-3911547	PF00104-PF08832, PF00104-PF16279
P10276	Q9Y6Q9	EBI-4395808	EBI-11343322	PF00104-PF08832, PF00104-PF16279
P10398	P15056	EBI-740938	EBI-394489	PF00069-PF00069, PF00069-PF00130, PF00069-PF07714, PF00130-PF00069, PF00130-PF00130, PF02196-PF02196, PF07714-PF00069, PF07714-PF07714, PF14531-PF14531
P10398	P27986	EBI-740938	EBI-2799016	PF00130-PF00017, PF00130-PF00620, PF07714-PF00017, PF07714-PF00018
P10398	P36507	EBI-740938	EBI-7737399	PF00069-PF00069, PF00069-PF07714, PF00130-PF00069, PF07714-PF00069, PF07714-PF07714
P10398	P62070	EBI-740938	EBI-6381530	PF00069-PF00071, PF02196-PF00071
P10398	Q02750	EBI-740938	EBI-1026643	PF00069-PF00069, PF00069-PF07714, PF00130-PF00069, PF07714-PF00069, PF07714-PF07714
P10398	Q13451	EBI-740938	EBI-295222	PF00069-PF00254, PF07714-PF00254
P10398	Q16543	EBI-740938	EBI-2265723	PF00069-PF03234, PF00069-PF08565
P10398	Q96KB5	EBI-740938	EBI-1030190	PF00069-PF00069, PF00069-PF07714, PF00130-PF00069, PF07714-PF00069, PF07714-PF07714
P10415	P55957	EBI-1566217	EBI-9232288	PF00452-PF06393
P10415	Q07812	EBI-1566217	EBI-6426142	PF00452-PF00452, PF02180-PF00452
P10415	Q13625	EBI-1566217	EBI-465028	PF00452-PF00023, PF00452-PF12796, PF00452-PF13857
P10415	Q13794	EBI-1566217	EBI-716193	PF00452-PF15150
P10415	Q14457	EBI-1566217	EBI-682379	PF00452-PF15285
P10415	Q16611	EBI-1566217	EBI-6149907	PF00452-PF00452, PF02180-PF00452
P10415	Q92934	EBI-1566217	EBI-78756	PF00452-PF10514
P10415	Q9BXH1	EBI-1566217	EBI-11337945	PF00452-PF15826
P10415	Q9C000	EBI-1566217	EBI-2875586	PF00452-PF00619
P10515	P11177	EBI-3447299	EBI-1055615	PF02817-PF02780
P10523	P32121	EBI-1210440	EBI-10191038	PF00339-PF00339, PF00339-PF02752, PF02752-PF00339, PF02752-PF02752
P10523	P49407	EBI-1210440	EBI-1222467	PF00339-PF00339, PF00339-PF02752, PF02752-PF00339, PF02752-PF02752
P10599	P19320	EBI-358684	EBI-8635106	PF00085-PF07686
P10599	Q9H3M7	EBI-358684	EBI-6657994	PF00085-PF02752
P10600	P36897	EBI-11667804	EBI-372832	PF00019-PF01064
P10600	P37173	EBI-11667804	EBI-81101	PF00019-PF08917
P10644	P17612	EBI-358522	EBI-353006	PF00027-PF00069, PF02197-PF00069
P10644	P51817	EBI-358522	EBI-1054354	PF00027-PF00069, PF02197-PF00069
P10721	P12931	EBI-8643838	EBI-1246398	PF00069-PF00069, PF00069-PF07714, PF07679-PF00069, PF07714-PF00017, PF07714-PF00018, PF07714-PF00069, PF07714-PF07714, PF07714-PF14604
P10721	P16333	EBI-8643838	EBI-1046024	PF07714-PF00017, PF07714-PF00018, PF07714-PF14604
P10721	P16885	EBI-8643838	EBI-3920273	PF07714-PF00017, PF07714-PF00018, PF07714-PF14604
P10721	P19174	EBI-8643838	EBI-7969075	PF00069-PF00169, PF07714-PF00017, PF07714-PF00018, PF07714-PF00169, PF07714-PF14604
P10721	P20936	EBI-8643838	EBI-8015455	PF00069-PF00169, PF07714-PF00017, PF07714-PF00018, PF07714-PF00169
P10721	P21583	EBI-8643838	EBI-2556203	PF00047-PF02404, PF07679-PF02404
P10721	P27986	EBI-8643838	EBI-2799016	PF07714-PF00017, PF07714-PF00018
P10721	P29353	EBI-8643838	EBI-1053821	PF07714-PF00017
P10721	P42681	EBI-8643838	EBI-712648	PF00069-PF00069, PF00069-PF07714, PF07679-PF00069, PF07714-PF00017, PF07714-PF00018, PF07714-PF00069, PF07714-PF07714, PF07714-PF14604
P10721	P42684	EBI-8643838	EBI-1052570	PF00069-PF00069, PF00069-PF07714, PF07679-PF00069, PF07714-PF00017, PF07714-PF00018, PF07714-PF00069, PF07714-PF07714, PF07714-PF14604
P10721	P43403	EBI-8643838	EBI-712238	PF00069-PF00069, PF00069-PF07714, PF07679-PF00069, PF07714-PF00017, PF07714-PF00069, PF07714-PF07714
P10721	P46108	EBI-8643838	EBI-986224	PF07714-PF00017, PF07714-PF00018, PF07714-PF14604
P10721	P51451	EBI-8643838	EBI-358971	PF00069-PF00069, PF00069-PF07714, PF07679-PF00069, PF07714-PF00017, PF07714-PF00018, PF07714-PF00069, PF07714-PF07714, PF07714-PF14604
P10721	P62993	EBI-8643838	EBI-357469	PF07714-PF00017, PF07714-PF00018, PF07714-PF14604
P10721	P78314	EBI-8643838	EBI-2115950	PF00069-PF00169, PF07714-PF00017, PF07714-PF00169
P10721	P98077	EBI-8643838	EBI-1040727	PF07714-PF00017
P10721	Q06124	EBI-8643838	EBI-707773	PF07714-PF00017, PF07714-PF00102
P10721	Q13882	EBI-8643838	EBI-3904795	PF00069-PF00069, PF00069-PF07714, PF07679-PF00069, PF07714-PF00017, PF07714-PF00018, PF07714-PF00069, PF07714-PF07714, PF07714-PF14604
P10721	Q14451	EBI-8643838	EBI-1048805	PF00069-PF00169, PF07714-PF00017, PF07714-PF00169, PF07714-PF08947
P10721	Q15464	EBI-8643838	EBI-11343408	PF07714-PF00017
P10721	Q63HR2	EBI-8643838	EBI-716901	PF00069-PF00130, PF07714-PF00017
P10721	Q68CZ2	EBI-8643838	EBI-1055490	PF07714-PF00017
P10721	Q8N5H7	EBI-8643838	EBI-727062	PF07714-PF00017
P10721	Q8WV28	EBI-8643838	EBI-297202	PF07714-PF00017
P10721	Q92529	EBI-8643838	EBI-9550165	PF07714-PF00017
P10721	Q92569	EBI-8643838	EBI-8293626	PF07714-PF00017
P10721	Q92729	EBI-8643838	EBI-7098591	PF00047-PF00041, PF00047-PF00629, PF00069-PF00041, PF07679-PF00041, PF07714-PF00102, PF13927-PF00041
P10721	Q96JZ2	EBI-8643838	EBI-356015	PF07714-PF00017
P10721	Q9H6Q3	EBI-8643838	EBI-9978003	PF07714-PF00017, PF07714-PF00018
P10721	Q9HBL0	EBI-8643838	EBI-989069	PF07714-PF00017
P10721	Q9NP31	EBI-8643838	EBI-10292791	PF07714-PF00017
P10721	Q9ULZ2	EBI-8643838	EBI-722540	PF00069-PF00169, PF07714-PF00169
P10721	Q9UQQ2	EBI-8643838	EBI-11024569	PF00069-PF00169, PF07714-PF00017, PF07714-PF00169
P10912	P16333	EBI-8493486	EBI-1046024	PF00041-PF00017
P10912	P23467	EBI-8493486	EBI-1801773	PF00041-PF00041, PF09067-PF00041
P10912	P26045	EBI-8493486	EBI-3906544	PF00041-PF00595
P10912	Q12913	EBI-8493486	EBI-726570	PF00041-PF00041, PF09067-PF00041
P10912	Q9HD43	EBI-8493486	EBI-10244393	PF00041-PF00041, PF09067-PF00041
P11021	Q9UBS4	EBI-9679612	EBI-458334	PF00012-PF00226
P11142	Q99933	EBI-464766	EBI-953708	PF00012-PF02179
P11142	Q9UL15	EBI-464766	EBI-2511210	PF00012-PF02179
P11142	Q9UNE7	EBI-464766	EBI-2515073	PF00012-PF12895
P11166	P19320	EBI-748628	EBI-8635106	PF00083-PF07686
P11215	Q9H2X3	EBI-517086	EBI-1043130	PF00092-PF00059
P11233	P30154	EBI-3447549	EBI-1995203	PF00025-PF01602, PF00071-PF02985
P11274	P62993	EBI-946847	EBI-357469	PF00168-PF00017, PF00621-PF00018, PF00621-PF07653, PF00621-PF14604
P11274	Q38SD2	EBI-946847	EBI-749311	PF00620-PF00071, PF00621-PF00071
P11309	P40763	EBI-394632	EBI-740738	PF07714-PF00017
P11309	P46527	EBI-394632	EBI-8558308	PF00069-PF02234
P11309	P51813	EBI-394632	EBI-1371908	PF00069-PF00069, PF00069-PF00169, PF00069-PF07714, PF07714-PF00017, PF07714-PF00069, PF07714-PF00169, PF07714-PF07714
P11362	P19174	EBI-346356	EBI-7969075	PF00069-PF00169, PF07714-PF00017, PF07714-PF00018, PF07714-PF00169, PF07714-PF14604
P11362	P23352	EBI-346356	EBI-371750	PF00047-PF00041, PF00069-PF00041, PF07679-PF00041, PF07686-PF00041, PF13927-PF00041
P11362	P27986	EBI-346356	EBI-2799016	PF07714-PF00017, PF07714-PF00018
P11362	P35222	EBI-346356	EBI-1001132	PF00047-PF00514
P11362	P46108	EBI-346356	EBI-986224	PF07714-PF00017, PF07714-PF00018, PF07714-PF14604
P11362	P98160	EBI-346356	EBI-1033104	PF00047-PF00047, PF00047-PF02210, PF00047-PF07679, PF00047-PF07686, PF00047-PF13895, PF00047-PF13927, PF00069-PF07679, PF00069-PF07686, PF07679-PF00047, PF07679-PF07679, PF07679-PF07686, PF07679-PF13895, PF07679-PF13927, PF07686-PF00008, PF07686-PF00047, PF07686-PF00054, PF07686-PF07679, PF07686-PF07686, PF07686-PF13927, PF13895-PF00047, PF13895-PF00054, PF13895-PF07679, PF13895-PF13895, PF13895-…
P11362	Q8IVI9	EBI-346356	EBI-347740	PF07714-PF00018, PF07714-PF14604
P11388	Q9NR30	EBI-526406	EBI-10245225	PF01751-PF00270
P11441	P46379	EBI-718051	EBI-751728	PF00240-PF00240
P11441	Q96FW1	EBI-718051	EBI-1031656	PF00240-PF02338, PF00240-PF10275
P11441	Q9BUZ4	EBI-718051	EBI-7451846	PF00240-PF13445
P11473	P19793	EBI-976374	EBI-1190217	PF00104-PF00104, PF00104-PF00105, PF00105-PF00104, PF00105-PF00105
P11532	Q9Y4J8	EBI-718097	EBI-9361704	PF00397-PF09068, PF09068-PF09069, PF09069-PF09068
P11717	Q9NZ52	EBI-750603	EBI-6162477	PF02157-PF00790
P11717	Q9UJY4	EBI-750603	EBI-2559016	PF02157-PF00790
P11717	Q9UJY5	EBI-750603	EBI-1263058	PF02157-PF00790
P11802	P24385	EBI-717018	EBI-7251981	PF00069-PF00134, PF00069-PF02984
P11802	P30281	EBI-717018	EBI-2800236	PF00069-PF00134, PF00069-PF02984
P11802	P38936	EBI-717018	EBI-5564743	PF00069-PF02234
P11802	P42771	EBI-717018	EBI-2873194	PF00069-PF12796, PF00069-PF13637, PF00069-PF13857, PF01636-PF12796
P11802	P42772	EBI-717018	EBI-740037	PF00069-PF12796, PF00069-PF13637, PF00069-PF13857, PF01636-PF12796
P11802	P42773	EBI-717018	EBI-723640	PF00069-PF00023, PF00069-PF12796, PF00069-PF13637, PF00069-PF13857, PF01636-PF00023, PF01636-PF12796
P11802	P46527	EBI-717018	EBI-8558308	PF00069-PF02234
P11802	P55273	EBI-717018	EBI-2906879	PF00069-PF12796, PF00069-PF13637, PF00069-PF13857, PF01636-PF12796
P11802	Q14004	EBI-717018	EBI-494743	PF00069-PF00069, PF00069-PF07714, PF07714-PF00069, PF07714-PF07714
P11802	Q16543	EBI-717018	EBI-2265723	PF00069-PF03234, PF00069-PF08565
P11802	Q8IZT6	EBI-717018	EBI-357669	PF07714-PF00307
P11802	Q9UJU6	EBI-717018	EBI-4566107	PF07714-PF00018, PF07714-PF00241, PF07714-PF14604
P11908	P60891	EBI-716083	EBI-6189940	PF00156-PF00156, PF00156-PF13793, PF13793-PF00156, PF13793-PF13793, PF13793-PF14572, PF14572-PF13793, PF14572-PF14572
P11908	Q14558	EBI-716083	EBI-355475	PF00156-PF00156, PF00156-PF13793, PF13793-PF00156, PF13793-PF13793, PF13793-PF14572, PF14572-PF13793, PF14572-PF14572
P11926	Q9UMX2	EBI-286683	EBI-10253863	PF00278-PF02100, PF02784-PF02100
P11940	P50616	EBI-2880706	EBI-2116215	PF00658-PF07145
P11940	Q14106	EBI-2880706	EBI-348380	PF00658-PF07145
P11940	Q8IYD1	EBI-2880706	EBI-1045061	PF00658-PF07145
P11940	Q99700	EBI-2880706	EBI-1384149	PF00658-PF07145
P11940	Q9BPZ3	EBI-2880706	EBI-1788852	PF00658-PF07145
P11940	Q9HCJ0	EBI-2880706	EBI-7115499	PF00076-PF13893, PF00658-PF16608, PF13893-PF13893
P11940	Q9UPQ9	EBI-2880706	EBI-741181	PF00076-PF13893, PF00658-PF16608, PF13893-PF13893
P12004	P39748	EBI-742487	EBI-725860	PF00705-PF00752, PF02747-PF00752, PF02747-PF00867
P12318	P43405	EBI-9876238	EBI-748210	PF07679-PF00069
P12643	P36894	EBI-2692789	EBI-8473670	PF00019-PF01064
P12643	Q12841	EBI-2692789	EBI-1223859	PF00019-PF00050, PF00019-PF07648
P12643	Q13253	EBI-2692789	EBI-8592297	PF00019-PF05806
P12644	P36894	EBI-741338	EBI-8473670	PF00019-PF01064
P12694	P21953	EBI-713635	EBI-10187968	PF00676-PF02779, PF00676-PF02780
P12755	P84022	EBI-717435	EBI-1182473	PF08782-PF03166
P12755	Q13485	EBI-717435	EBI-359252	PF08782-PF03166
P12755	Q15796	EBI-717435	EBI-711840	PF08782-PF03166
P12757	Q13485	EBI-1051504	EBI-359252	PF08782-PF03166
P12757	Q15796	EBI-1051504	EBI-711840	PF08782-PF03166
P12814	P12931	EBI-741137	EBI-1246398	PF00036-PF00069, PF00307-PF07714, PF13405-PF00069, PF13499-PF00069
P12814	Q8IY33	EBI-741137	EBI-358919	PF00036-PF00307, PF00307-PF00307, PF00435-PF00307, PF08726-PF00307, PF13499-PF00307
P12814	Q8WZ42	EBI-741137	EBI-10226057	PF00036-PF00069, PF00307-PF00041, PF00307-PF07714, PF08726-PF09042, PF13405-PF00069, PF13405-PF07686, PF13499-PF00069, PF13499-PF07686
P12814	Q9UQM7	EBI-741137	EBI-10254473	PF00036-PF00069, PF00307-PF07714, PF13405-PF00069, PF13499-PF00069
P12829	P19320	EBI-1057034	EBI-8635106	PF13405-PF07686
P12830	P35222	EBI-2513125	EBI-1001132	PF01049-PF00514
P12931	P16284	EBI-1246398	EBI-727209	PF00069-PF07679
P12931	P18031	EBI-1246398	EBI-4409738	PF00017-PF00102, PF07714-PF00102
P12931	P18433	EBI-1246398	EBI-781301	PF00017-PF00102, PF00069-PF00782, PF07714-PF00102
P12931	P21860	EBI-1246398	EBI-2514459	PF00017-PF07714, PF00018-PF07714, PF00069-PF00069, PF00069-PF07714, PF07714-PF00069, PF07714-PF07714, PF14604-PF07714
P12931	P22681	EBI-1246398	EBI-947774	PF00069-PF00627
P12931	P23743	EBI-1246398	EBI-722504	PF00017-PF00130, PF00069-PF00036, PF00069-PF00130, PF00069-PF13405
P12931	P27986	EBI-1246398	EBI-2799016	PF00017-PF00017, PF00017-PF00018, PF00017-PF16454, PF00018-PF00017, PF00018-PF00018, PF07653-PF00017, PF07653-PF00018, PF07714-PF00017, PF07714-PF00018
P12931	P35968	EBI-1246398	EBI-6172806	PF00017-PF07714, PF00018-PF07714, PF00069-PF00069, PF00069-PF07679, PF00069-PF07686, PF00069-PF07714, PF07714-PF00069, PF07714-PF07714, PF14604-PF07714
P12931	P40763	EBI-1246398	EBI-740738	PF00017-PF00017, PF00017-PF02864, PF00018-PF00017, PF07653-PF00017, PF07714-PF00017
P12931	P42684	EBI-1246398	EBI-1052570	PF00017-PF00017, PF00017-PF00018, PF00017-PF07653, PF00017-PF07714, PF00018-PF00017, PF00018-PF00018, PF00018-PF07653, PF00018-PF07714, PF00069-PF00069, PF00069-PF07714, PF07653-PF00017, PF07653-PF00018, PF07653-PF07653, PF07714-PF00017, PF07714-PF00018, PF07714-PF00069, PF07714-PF07714, PF07714-PF14604, PF14604-PF07714, PF14604-PF14604
P12931	P55196	EBI-1246398	EBI-983038	PF00069-PF00498, PF07653-PF00595
P12931	P56945	EBI-1246398	EBI-742756	PF00017-PF00018, PF00017-PF07653, PF00018-PF00018, PF00018-PF07653, PF07653-PF00018, PF07653-PF07653, PF07714-PF00018, PF07714-PF14604, PF14604-PF14604
P12931	Q01973	EBI-1246398	EBI-2511669	PF00017-PF07714, PF00018-PF07714, PF00069-PF00069, PF00069-PF07679, PF00069-PF07686, PF00069-PF07714, PF07714-PF00069, PF07714-PF07714, PF14604-PF07714
P12931	Q05193	EBI-1246398	EBI-2808214	PF00018-PF00169, PF00069-PF00169, PF07714-PF00169
P12931	Q05397	EBI-1246398	EBI-617403	PF00017-PF07714, PF00018-PF07714, PF00069-PF00069, PF00069-PF07714, PF07714-PF00069, PF07714-PF00373, PF07714-PF07714, PF14604-PF07714
P12931	Q05655	EBI-1246398	EBI-1105334	PF00017-PF00130, PF00017-PF07714, PF00018-PF07714, PF00069-PF00069, PF00069-PF00130, PF00069-PF00433, PF00069-PF07714, PF07714-PF00069, PF07714-PF07714, PF14604-PF07714
P12931	Q13177	EBI-1246398	EBI-524909	PF00017-PF07714, PF00018-PF07714, PF00069-PF00069, PF00069-PF00786, PF00069-PF07714, PF07714-PF00069, PF07714-PF07714, PF14604-PF07714
P12931	Q13480	EBI-1246398	EBI-746662	PF00018-PF00169, PF00069-PF00169, PF07714-PF00169
P12931	Q14289	EBI-1246398	EBI-359854	PF00017-PF07714, PF00018-PF07714, PF00069-PF00069, PF00069-PF07714, PF07714-PF00069, PF07714-PF00373, PF07714-PF07714, PF14604-PF07714
P12931	Q16825	EBI-1246398	EBI-742651	PF00017-PF00102, PF07714-PF00102, PF07714-PF00373
P12931	Q68CZ2	EBI-1246398	EBI-1055490	PF00017-PF00017, PF00018-PF00017, PF07653-PF00017, PF07714-PF00017
P12931	Q8TBB1	EBI-1246398	EBI-2105803	PF07653-PF00595
P12931	Q92569	EBI-1246398	EBI-8293626	PF00017-PF00017, PF00017-PF16454, PF00018-PF00017, PF07653-PF00017, PF07714-PF00017
P12931	Q9H3S7	EBI-1246398	EBI-6137602	PF00017-PF00102, PF07714-PF00102
P12931	Q9NWQ8	EBI-1246398	EBI-1045334	PF00017-PF15347
P12931	Q9ULH1	EBI-1246398	EBI-10253239	PF00017-PF00018, PF00017-PF07653, PF00018-PF00018, PF00018-PF00169, PF00018-PF07653, PF00018-PF12796, PF00069-PF00169, PF00069-PF12796, PF00069-PF13637, PF00069-PF13857, PF07653-PF00018, PF07653-PF07653, PF07714-PF00018, PF07714-PF00169, PF07714-PF14604, PF14604-PF12796, PF14604-PF14604
P12956	P13010	EBI-723267	EBI-2515857	PF02037-PF03730, PF02037-PF03731, PF02735-PF02735, PF02735-PF03730, PF02735-PF03731, PF03730-PF02735, PF03730-PF03731, PF03731-PF02735, PF03731-PF03730
P13232	P16871	EBI-10179062	EBI-746373	PF01415-PF00041
P13232	P31785	EBI-10179062	EBI-1642835	PF01415-PF00041
P13498	P14598	EBI-6929453	EBI-748017	PF05038-PF00018
P13498	Q8NFA2	EBI-6929453	EBI-941975	PF05038-PF00018
P13501	P51681	EBI-720468	EBI-2435811	PF00048-PF00001
P13611	P14780	EBI-741648	EBI-745513	PF00059-PF00040
P13612	P26010	EBI-1053424	EBI-1047585	PF01839-PF00362, PF08441-PF00362
P13639	P19320	EBI-447609	EBI-8635106	PF00009-PF07686
P13647	P19012	EBI-2826419	EBI-356919	PF00038-PF00038
P13647	Q15323	EBI-2826419	EBI-394712	PF00038-PF00038
P13647	Q6A162	EBI-2826419	EBI-9394494	PF00038-PF00038
P13688	P40199	EBI-727085	EBI-2949715	PF00047-PF00047, PF00047-PF07679, PF00047-PF07686, PF00047-PF13895, PF00047-PF13927, PF07679-PF00047, PF07679-PF07679, PF07679-PF07686, PF07679-PF13895, PF07679-PF13927, PF07686-PF00047, PF07686-PF07679, PF07686-PF07686, PF07686-PF13927, PF13895-PF00047, PF13895-PF07679, PF13895-PF13895, PF13895-PF13927, PF13927-PF00047, PF13927-PF07679, PF13927-PF07686, PF13927-PF13895, PF13927-PF13927
P13760	P28067	EBI-9996498	EBI-715662	PF00969-PF00993, PF00969-PF07654, PF07654-PF00993, PF07654-PF07654
P13861	P17612	EBI-3046631	EBI-353006	PF00027-PF00069, PF02197-PF00069
P14136	P19012	EBI-3921705	EBI-356919	PF00038-PF00038
P14317	Q9H788	EBI-2371423	EBI-2932548	PF00018-PF00017, PF07653-PF00017
P14373	Q99933	EBI-1644048	EBI-953708	PF13445-PF00240, PF13920-PF00240
P14373	Q9HC29	EBI-1644048	EBI-6427267	PF13920-PF00619
P14416	P29274	EBI-374928	EBI-2129917	PF00001-PF00001
P14598	P19878	EBI-748017	EBI-947791	PF00018-PF00018, PF00018-PF00564, PF00018-PF07653, PF00787-PF00564, PF07653-PF00018, PF07653-PF07653, PF08944-PF00018, PF14604-PF14604, PF16621-PF00018
P14598	Q15080	EBI-748017	EBI-1049899	PF00018-PF00018, PF00018-PF00564, PF00018-PF07653, PF00787-PF00564, PF00787-PF00787, PF07653-PF00018, PF07653-PF07653, PF08944-PF00018, PF14604-PF14604, PF16621-PF00018
P14598	Q8IZP0	EBI-748017	EBI-297993	PF00018-PF00018, PF00018-PF07653, PF07653-PF00018, PF07653-PF07653, PF08944-PF00018, PF14604-PF14604, PF16621-PF00018
P14635	P24941	EBI-719170	EBI-2959690	PF00134-PF00069, PF02984-PF00069
P14635	P38936	EBI-719170	EBI-5564743	PF00134-PF02234
P14635	P46527	EBI-719170	EBI-8558308	PF00134-PF02234
P14635	Q00535	EBI-719170	EBI-372712	PF00134-PF00069, PF02984-PF00069
P14635	Q99640	EBI-719170	EBI-80371	PF00134-PF00069, PF02984-PF00069
P14649	P35579	EBI-374889	EBI-1053912	PF00036-PF00063, PF00036-PF02736, PF13405-PF00063, PF13499-PF00063, PF13499-PF02736
P14678	P54105	EBI-988601	EBI-1172636	PF01423-PF03517
P14678	P62318	EBI-988601	EBI-1642180	PF01423-PF01423
P14770	P40197	EBI-1572139	EBI-11318330	PF01462-PF13306, PF01462-PF13855, PF13855-PF12799, PF13855-PF13306, PF13855-PF13855
P14866	P67809	EBI-741415	EBI-1761505	PF00076-PF00313
P14868	Q13155	EBI-726700	EBI-2681920	PF00152-PF16780
P14923	P16284	EBI-849893	EBI-727209	PF00514-PF00047
P14923	P25054	EBI-849893	EBI-743272	PF00514-PF00514, PF00514-PF05923, PF00514-PF05972, PF13646-PF00514
P14923	P35222	EBI-849893	EBI-1001132	PF00514-PF00514, PF00514-PF13646, PF13646-PF00514, PF13646-PF13646
P14923	Q9NQB0	EBI-849893	EBI-2554793	PF00514-PF08347
P14923	Q9NSA3	EBI-849893	EBI-6255994	PF00514-PF06384
P14927	P31930	EBI-624860	EBI-1767898	PF02271-PF00675, PF02271-PF05193
P15018	P40189	EBI-465623	EBI-3913685	PF01291-PF00041, PF01291-PF09240
P15056	P36507	EBI-394489	EBI-7737399	PF00069-PF00069, PF00069-PF07714, PF00130-PF00069, PF07714-PF00069, PF07714-PF07714
P15056	Q02750	EBI-394489	EBI-1026643	PF00069-PF00069, PF00069-PF07714, PF00130-PF00069, PF07714-PF00069, PF07714-PF07714
P15056	Q13233	EBI-394489	EBI-762076	PF00069-PF00069, PF00069-PF07714, PF00130-PF00069, PF07714-PF00069, PF07714-PF07714, PF14531-PF14531
P15056	Q15349	EBI-394489	EBI-1052433	PF00069-PF00069, PF00069-PF00433, PF00069-PF07714, PF00130-PF00069, PF07714-PF00069, PF07714-PF07714, PF14531-PF14531
P15151	Q7Z3S9	EBI-724960	EBI-2681313	PF07686-PF00008, PF07686-PF12947
P15153	P19320	EBI-3915857	EBI-8635106	PF00071-PF07686
P15153	P52566	EBI-3915857	EBI-2464544	PF00071-PF02115
P15170	P62495	EBI-716346	EBI-2951522	PF00009-PF03463, PF00009-PF03464, PF03143-PF03464, PF03143-PF03465, PF03144-PF03463, PF03144-PF03464
P15311	P35241	EBI-1023301	EBI-473199	PF00373-PF00373, PF00373-PF00769, PF00373-PF09379, PF00373-PF09380, PF00769-PF00373, PF00769-PF00769, PF00769-PF09379, PF00769-PF09380, PF09379-PF00373, PF09379-PF00769, PF09379-PF09379, PF09379-PF09380, PF09380-PF00373, PF09380-PF00769, PF09380-PF09379, PF09380-PF09380
P15336	P15408	EBI-1224010	EBI-2129851	PF00170-PF00170, PF00170-PF07716, PF07716-PF00170, PF07716-PF07716
P15336	P17275	EBI-1224010	EBI-296386	PF00170-PF00170, PF00170-PF03131, PF00170-PF07716, PF07716-PF00170, PF07716-PF07716
P15336	P17535	EBI-1224010	EBI-2809009	PF00170-PF00170, PF00170-PF03131, PF00170-PF07716, PF07716-PF00170, PF07716-PF07716
P15336	P18847	EBI-1224010	EBI-720447	PF00170-PF00170, PF00170-PF03131, PF00170-PF07716, PF07716-PF00170, PF07716-PF07716
P15407	P17275	EBI-310635	EBI-296386	PF00170-PF00170, PF00170-PF03131, PF00170-PF07716
P15408	P17275	EBI-2129851	EBI-296386	PF00170-PF00170, PF00170-PF03131, PF00170-PF07716, PF07716-PF00170, PF07716-PF07716
P15408	P17535	EBI-2129851	EBI-2809009	PF00170-PF00170, PF00170-PF03131, PF00170-PF07716, PF07716-PF00170, PF07716-PF07716
P15408	P17544	EBI-2129851	EBI-594789	PF00170-PF00170, PF00170-PF07716, PF07716-PF00170, PF07716-PF07716
P15498	P27986	EBI-2559690	EBI-2799016	PF00017-PF00017, PF00017-PF00018, PF00017-PF16454, PF00018-PF00017, PF00018-PF00018, PF00130-PF00017, PF00130-PF00620, PF00169-PF00018, PF00621-PF00018, PF07653-PF00017, PF07653-PF00018
P15498	P62993	EBI-2559690	EBI-357469	PF00017-PF00017, PF00017-PF00018, PF00017-PF07653, PF00018-PF00017, PF00018-PF00018, PF00018-PF07653, PF00130-PF00017, PF00169-PF00018, PF00621-PF00018, PF00621-PF07653, PF00621-PF14604, PF07653-PF00017, PF07653-PF00018, PF07653-PF07653, PF14604-PF14604
P15498	P63000	EBI-2559690	EBI-2624759	PF00169-PF00025, PF00169-PF00071, PF00621-PF00071
P15498	P78314	EBI-2559690	EBI-2115950	PF00017-PF00017, PF00018-PF00017, PF00018-PF00169, PF00130-PF00017, PF00130-PF00169, PF00169-PF00169, PF00621-PF00169, PF07653-PF00017, PF11971-PF00169
P15498	Q13094	EBI-2559690	EBI-2464511	PF00017-PF00017, PF00018-PF00017, PF00130-PF00017, PF07653-PF00017
P15498	Q13480	EBI-2559690	EBI-746662	PF00018-PF00169, PF00130-PF00169, PF00169-PF00169, PF00621-PF00169, PF11971-PF00169
P15498	Q8IZP0	EBI-2559690	EBI-297993	PF00017-PF00018, PF00017-PF07653, PF00018-PF00018, PF00018-PF07653, PF00169-PF00018, PF00621-PF00018, PF00621-PF07653, PF00621-PF14604, PF07653-PF00018, PF07653-PF07653, PF14604-PF14604
P15498	Q9Y2R2	EBI-2559690	EBI-722315	PF00017-PF00102
P15529	P78504	EBI-2512328	EBI-351710	PF00084-PF00008
P15531	P22392	EBI-311420	EBI-908831	PF00334-PF00334
P15531	Q13232	EBI-311420	EBI-1028658	PF00334-PF00334
P15692	P17948	EBI-717614	EBI-1045956	PF00341-PF00047, PF00341-PF07654, PF00341-PF07679, PF00341-PF07686, PF00341-PF13927
P15692	P35968	EBI-717614	EBI-6172806	PF00341-PF00047, PF00341-PF07679, PF00341-PF07686, PF00341-PF13927
P15884	P17542	EBI-522028	EBI-740310	PF00010-PF00010
P15884	P25800	EBI-522028	EBI-10189029	PF00010-PF00412
P15884	P41134	EBI-522028	EBI-358174	PF00010-PF00010
P15884	P47928	EBI-522028	EBI-7090529	PF00010-PF00010
P15884	P50553	EBI-522028	EBI-3862416	PF00010-PF00010
P15884	P61296	EBI-522028	EBI-2548868	PF00010-PF00010
P15884	P61968	EBI-522028	EBI-6137765	PF00010-PF00412
P15884	Q02535	EBI-522028	EBI-738783	PF00010-PF00010
P15884	Q14847	EBI-522028	EBI-1641575	PF00010-PF00412
P15884	Q15672	EBI-522028	EBI-714388	PF00010-PF00010
P15884	Q16559	EBI-522028	EBI-954661	PF00010-PF00010
P15884	Q6XD76	EBI-522028	EBI-752022	PF00010-PF00010
P15884	Q8WVJ9	EBI-522028	EBI-746238	PF00010-PF00010
P15884	Q92886	EBI-522028	EBI-1051880	PF00010-PF00010
P15884	Q96RJ6	EBI-522028	EBI-2826570	PF00010-PF00010
P15884	Q99081	EBI-522028	EBI-1043087	PF00010-PF00010
P15884	Q9UHP6	EBI-522028	EBI-11572650	PF00010-PF02985
P15923	P17542	EBI-2511516	EBI-740310	PF00010-PF00010
P15923	P50553	EBI-2511516	EBI-3862416	PF00010-PF00010
P15923	Q02535	EBI-2511516	EBI-738783	PF00010-PF00010
P15927	P27694	EBI-3908808	EBI-3906527	PF08784-PF08646
P15927	P35244	EBI-3908808	EBI-3925945	PF08784-PF08661
P16035	P50281	EBI-1055473	EBI-493507	PF00965-PF00045, PF00965-PF00413
P16104	P38398	EBI-852291	EBI-1190822	PF00125-PF13923
P16104	P62805	EBI-852291	EBI-2568838	PF00125-PF15511, PF16211-PF15511
P16104	Q16695	EBI-852291	EBI-351758	PF00125-PF00125, PF16211-PF00125
P16144	P23229	EBI-3908248	EBI-9996372	PF00362-PF01839, PF00362-PF08441, PF07965-PF08441, PF07974-PF01839, PF07974-PF08441
P16144	Q15149	EBI-3908248	EBI-11675746	PF00041-PF00307
P16220	P18846	EBI-2927384	EBI-9009040	PF00170-PF00170, PF00170-PF07716, PF07716-PF00170, PF07716-PF07716
P16220	Q09472	EBI-2927384	EBI-1053513	PF02173-PF02172
P16220	Q13469	EBI-2927384	EBI-2608271	PF00170-PF00554, PF07716-PF00554, PF07716-PF01833, PF07716-PF16179
P16220	Q16649	EBI-2927384	EBI-750242	PF00170-PF07716, PF07716-PF07716
P16220	Q92793	EBI-2927384	EBI-1056675	PF02173-PF02172
P16234	P19174	EBI-3906725	EBI-7969075	PF00069-PF00169, PF07714-PF00017, PF07714-PF00018, PF07714-PF00169, PF07714-PF14604
P16234	P46108	EBI-3906725	EBI-986224	PF07714-PF00017, PF07714-PF00018, PF07714-PF14604
P16234	P46109	EBI-3906725	EBI-296557	PF07714-PF00017, PF07714-PF00018, PF07714-PF14604
P16234	Q9NRA1	EBI-3906725	EBI-7684443	PF00047-PF00341, PF07679-PF00341, PF13927-PF00341
P16284	P35222	EBI-727209	EBI-1001132	PF00047-PF00514
P16333	P20936	EBI-1046024	EBI-8015455	PF00017-PF00017, PF00017-PF00018, PF00017-PF00168, PF00018-PF00017, PF00018-PF00018, PF00018-PF00169, PF07653-PF00017, PF07653-PF00018
P16333	P20963	EBI-1046024	EBI-2466421	PF00017-PF02189
P16333	P29074	EBI-1046024	EBI-720960	PF00017-PF00102, PF07653-PF00595
P16333	P35968	EBI-1046024	EBI-6172806	PF00017-PF07714, PF00018-PF07714, PF14604-PF07714
P16333	P42684	EBI-1046024	EBI-1052570	PF00017-PF00017, PF00017-PF00018, PF00017-PF07653, PF00017-PF07714, PF00018-PF00017, PF00018-PF00018, PF00018-PF07653, PF00018-PF07714, PF07653-PF00017, PF07653-PF00018, PF07653-PF07653, PF14604-PF07714, PF14604-PF14604
P16333	Q05193	EBI-1046024	EBI-2808214	PF00018-PF00169
P16333	Q07889	EBI-1046024	EBI-6872827	PF00018-PF00169, PF00018-PF00621, PF07653-PF00621, PF14604-PF00621
P16333	Q07890	EBI-1046024	EBI-3956833	PF00018-PF00169, PF00018-PF00621, PF07653-PF00621, PF14604-PF00621
P16333	Q07912	EBI-1046024	EBI-9008612	PF00017-PF07714, PF00018-PF07714, PF14604-PF07714, PF14604-PF14604
P16333	Q13094	EBI-1046024	EBI-2464511	PF00017-PF00017, PF00018-PF00017, PF07653-PF00017
P16333	Q13177	EBI-1046024	EBI-524909	PF00017-PF07714, PF00018-PF07714, PF14604-PF07714
P16333	Q13480	EBI-1046024	EBI-746662	PF00018-PF00169
P16333	Q13796	EBI-1046024	EBI-395261	PF07653-PF00595
P16333	Q15661	EBI-1046024	EBI-2869161	PF00018-PF00089
P16333	Q15746	EBI-1046024	EBI-1538819	PF00017-PF00041, PF00017-PF07714, PF00018-PF07714, PF14604-PF07714
P16333	Q6PJG9	EBI-1046024	EBI-350723	PF00017-PF00041, PF00018-PF12799
P16333	Q8IZD9	EBI-1046024	EBI-348082	PF00018-PF16172
P16333	Q92569	EBI-1046024	EBI-8293626	PF00017-PF00017, PF00017-PF16454, PF00018-PF00017, PF07653-PF00017
P16333	Q92918	EBI-1046024	EBI-2341136	PF00017-PF07714, PF00018-PF07714, PF14604-PF07714
P16333	Q96NS5	EBI-1046024	EBI-2513630	PF00017-PF07525, PF00018-PF00023, PF00018-PF12796, PF14604-PF12796
P16333	Q9BYB0	EBI-1046024	EBI-3444132	PF00017-PF07653, PF00018-PF00023, PF00018-PF07653, PF00018-PF12796, PF07653-PF00595, PF07653-PF07653, PF14604-PF12796, PF14604-PF14604
P16333	Q9H8V3	EBI-1046024	EBI-2961708	PF00018-PF00621, PF07653-PF00621, PF14604-PF00621
P16333	Q9ULH1	EBI-1046024	EBI-10253239	PF00017-PF00018, PF00017-PF07653, PF00018-PF00018, PF00018-PF00169, PF00018-PF07653, PF00018-PF12796, PF07653-PF00018, PF07653-PF07653, PF14604-PF12796, PF14604-PF14604
P16333	Q9UPX8	EBI-1046024	EBI-10892722	PF00017-PF00018, PF00017-PF07653, PF00018-PF00018, PF00018-PF07653, PF07653-PF00018, PF07653-PF00595, PF07653-PF07653, PF14604-PF14604
P16333	Q9UQ26	EBI-1046024	EBI-1644259	PF00017-PF00168, PF07653-PF00595
P16333	Q9Y4K4	EBI-1046024	EBI-394435	PF00017-PF07714, PF00018-PF07714, PF14604-PF07714
P16410	P33681	EBI-741237	EBI-1245485	PF07686-PF00047, PF07686-PF07679, PF07686-PF07686, PF07686-PF08205, PF07686-PF13927
P16410	P42081	EBI-741237	EBI-2564581	PF07686-PF07686, PF07686-PF13927
P16591	Q16543	EBI-11277056	EBI-2265723	PF00069-PF03234, PF00069-PF08565
P16885	P19235	EBI-3920273	EBI-740402	PF00017-PF00041
P16885	P27986	EBI-3920273	EBI-2799016	PF00017-PF00017, PF00017-PF00018, PF00017-PF16454, PF00018-PF00017, PF00018-PF00018, PF00168-PF00017, PF07653-PF00017, PF07653-PF00018
P16885	Q13480	EBI-3920273	EBI-746662	PF00018-PF00169
P16885	Q68G74	EBI-3920273	EBI-714531	PF00018-PF00412
P16885	Q99645	EBI-3920273	EBI-751345	PF00018-PF12799
P16989	P67809	EBI-1001438	EBI-1761505	PF00313-PF00313
P17020	Q8IZC7	EBI-741582	EBI-1054121	PF00096-PF00096, PF00096-PF13465, PF13465-PF00096, PF13465-PF13465, PF13894-PF13894
P17028	P25791	EBI-3505951	EBI-7996807	PF00096-PF00412
P17028	Q96JS3	EBI-3505951	EBI-948192	PF02023-PF02023
P17028	Q9NX65	EBI-3505951	EBI-2130181	PF00096-PF00096, PF00096-PF13465, PF02023-PF02023, PF13465-PF00096, PF13465-PF13465
P17028	Q9Y5A6	EBI-3505951	EBI-2515547	PF00096-PF00096, PF00096-PF13465, PF02023-PF02023, PF13465-PF00096, PF13465-PF13465
P17036	Q9UDV6	EBI-1052797	EBI-724649	PF00096-PF00096, PF00096-PF13465, PF13465-PF00096, PF13465-PF13465, PF13894-PF13894
P17275	P17544	EBI-296386	EBI-594789	PF00170-PF00170, PF00170-PF07716, PF03131-PF00170, PF07716-PF00170, PF07716-PF07716
P17275	P18847	EBI-296386	EBI-720447	PF00170-PF00170, PF00170-PF03131, PF00170-PF07716, PF03131-PF00170, PF03131-PF03131, PF07716-PF00170, PF07716-PF07716
P17275	P18848	EBI-296386	EBI-5278206	PF00170-PF00170, PF00170-PF07716, PF03131-PF00170, PF07716-PF00170, PF07716-PF07716
P17275	Q16520	EBI-296386	EBI-701918	PF00170-PF00170, PF00170-PF03131, PF00170-PF07716, PF03131-PF00170, PF03131-PF03131, PF07716-PF00170, PF07716-PF07716
P17275	Q8N1L9	EBI-296386	EBI-438527	PF00170-PF00170, PF00170-PF07716, PF03131-PF00170, PF07716-PF00170, PF07716-PF07716
P17275	Q8WYK2	EBI-296386	EBI-8994123	PF00170-PF00170, PF00170-PF03131, PF00170-PF07716, PF03131-PF00170, PF03131-PF03131, PF07716-PF00170, PF07716-PF07716
P17275	Q9NR55	EBI-296386	EBI-714058	PF00170-PF00170, PF00170-PF03131, PF00170-PF07716, PF03131-PF00170, PF03131-PF03131, PF07716-PF00170, PF07716-PF07716
P17301	P35968	EBI-725795	EBI-6172806	PF00092-PF07686
P17535	P17544	EBI-2809009	EBI-594789	PF00170-PF00170, PF00170-PF07716, PF03131-PF00170, PF07716-PF00170, PF07716-PF07716
P17535	P18847	EBI-2809009	EBI-720447	PF00170-PF00170, PF00170-PF03131, PF00170-PF07716, PF03131-PF00170, PF03131-PF03131, PF07716-PF00170, PF07716-PF07716
P17535	Q16520	EBI-2809009	EBI-701918	PF00170-PF00170, PF00170-PF03131, PF00170-PF07716, PF03131-PF00170, PF03131-PF03131, PF07716-PF00170, PF07716-PF07716
P17535	Q8WYK2	EBI-2809009	EBI-8994123	PF00170-PF00170, PF00170-PF03131, PF00170-PF07716, PF03131-PF00170, PF03131-PF03131, PF07716-PF00170, PF07716-PF07716
P17535	Q9NR55	EBI-2809009	EBI-714058	PF00170-PF00170, PF00170-PF03131, PF00170-PF07716, PF03131-PF00170, PF03131-PF03131, PF07716-PF00170, PF07716-PF07716
P17542	Q99081	EBI-740310	EBI-1043087	PF00010-PF00010
P17544	P18847	EBI-594789	EBI-720447	PF00170-PF00170, PF00170-PF03131, PF00170-PF07716, PF07716-PF00170, PF07716-PF07716
P17544	Q8WYK2	EBI-594789	EBI-8994123	PF00170-PF00170, PF00170-PF03131, PF00170-PF07716, PF07716-PF00170, PF07716-PF07716
P17612	P22694	EBI-353006	EBI-6425658	PF00069-PF00069, PF00069-PF07714, PF07714-PF00069, PF07714-PF07714, PF14531-PF14531
P17612	P31321	EBI-353006	EBI-1043737	PF00069-PF00027, PF00069-PF02197
P17612	P31323	EBI-353006	EBI-2558224	PF00069-PF00027, PF00069-PF02197
P17612	P49841	EBI-353006	EBI-3439833	PF00069-PF00069, PF00069-PF07714, PF07714-PF00069, PF07714-PF07714
P17612	Q15691	EBI-353006	EBI-6266935	PF07714-PF00307
P17612	Q5S007	EBI-353006	EBI-2907478	PF00069-PF00069, PF00069-PF00071, PF00069-PF07714, PF07714-PF00069, PF07714-PF07714
P17676	P18848	EBI-1753504	EBI-5278206	PF07716-PF00170, PF07716-PF07716
P17676	P49715	EBI-1753504	EBI-976767	PF07716-PF07716
P17676	P53567	EBI-1753504	EBI-355607	PF07716-PF00170, PF07716-PF07716
P17676	Q04206	EBI-1753504	EBI-989638	PF07716-PF00554, PF07716-PF16179
P17676	Q16520	EBI-1753504	EBI-701918	PF07716-PF00170, PF07716-PF07716
P17787	P30532	EBI-1043343	EBI-1215612	PF02931-PF02931, PF02931-PF02932, PF02932-PF02931, PF02932-PF02932
P17844	Q01780	EBI-6657224	EBI-365980	PF00270-PF00570, PF00271-PF00570
P17844	Q12873	EBI-6657224	EBI-2688126	PF00270-PF00271, PF00271-PF00176, PF00271-PF00271, PF00271-PF04851
P17844	Q92841	EBI-6657224	EBI-2349801	PF00270-PF00270, PF00270-PF00271, PF00271-PF00270, PF00271-PF00271
P17861	P18850	EBI-10187349	EBI-3505105	PF00170-PF00170, PF00170-PF07716, PF03131-PF00170, PF07716-PF00170, PF07716-PF07716
P17861	Q9NS37	EBI-10187349	EBI-2339674	PF00170-PF00170, PF03131-PF00170, PF07716-PF00170
P17948	P19174	EBI-1045956	EBI-7969075	PF00069-PF00169, PF07714-PF00017, PF07714-PF00018, PF07714-PF00169, PF07714-PF14604
P17948	P22681	EBI-1045956	EBI-947774	PF00069-PF00627
P17948	P23467	EBI-1045956	EBI-1801773	PF00047-PF00041, PF00069-PF00041, PF07679-PF00041, PF07686-PF00041, PF07714-PF00102, PF13927-PF00041
P17948	P27986	EBI-1045956	EBI-2799016	PF07714-PF00017, PF07714-PF00018
P17948	P35222	EBI-1045956	EBI-1001132	PF00047-PF00514
P17948	P46109	EBI-1045956	EBI-296557	PF07714-PF00017, PF07714-PF00018, PF07714-PF14604
P17948	P49763	EBI-1045956	EBI-996616	PF00047-PF00341, PF07654-PF00341, PF07679-PF00341, PF07686-PF00341, PF13927-PF00341
P17948	Q05397	EBI-1045956	EBI-617403	PF00069-PF00069, PF00069-PF07714, PF07679-PF00069, PF07686-PF00069, PF07714-PF00069, PF07714-PF00373, PF07714-PF07714
P17948	Q06124	EBI-1045956	EBI-707773	PF07714-PF00017, PF07714-PF00102
P17948	Q12913	EBI-1045956	EBI-726570	PF00047-PF00041, PF00069-PF00041, PF07679-PF00041, PF07686-PF00041, PF07714-PF00102, PF13927-PF00041
P17980	P62195	EBI-74634	EBI-3917999	PF00004-PF00004, PF00004-PF07724, PF00004-PF13191, PF07728-PF07728
P17980	P62333	EBI-74634	EBI-594644	PF00004-PF00004, PF00004-PF07724, PF00004-PF13191, PF07728-PF07728
P17987	P48643	EBI-1046507	EBI-355805	PF00118-PF00118
P17987	P78371	EBI-1046507	EBI-1050662	PF00118-PF00118
P17987	Q9NPJ1	EBI-1046507	EBI-1055847	PF00118-PF00118
P18031	P40763	EBI-4409738	EBI-740738	PF00102-PF00017
P18031	P42229	EBI-4409738	EBI-719446	PF00102-PF00017
P18031	P62993	EBI-4409738	EBI-357469	PF00102-PF00017
P18074	Q6P1K8	EBI-713867	EBI-1037633	PF13307-PF04056
P18084	Q7Z6J6	EBI-2506064	EBI-1056291	PF08725-PF00373
P18084	Q9HD67	EBI-2506064	EBI-1104862	PF08725-PF00373
P18085	Q9H190	EBI-713091	EBI-11331350	PF00071-PF00595
P18433	P62993	EBI-781301	EBI-357469	PF00102-PF00017
P18754	P62826	EBI-962893	EBI-1104674	PF00415-PF00071
P18846	Q16649	EBI-9009040	EBI-750242	PF00170-PF07716, PF07716-PF07716
P18847	P18848	EBI-720447	EBI-5278206	PF00170-PF00170, PF00170-PF07716, PF03131-PF00170, PF07716-PF00170, PF07716-PF07716
P18847	P53567	EBI-720447	EBI-355607	PF00170-PF00170, PF00170-PF07716, PF03131-PF00170, PF07716-PF00170, PF07716-PF07716
P18847	Q9NR55	EBI-720447	EBI-714058	PF00170-PF00170, PF00170-PF03131, PF00170-PF07716, PF03131-PF00170, PF03131-PF03131, PF07716-PF00170, PF07716-PF07716
P18848	P49715	EBI-5278206	EBI-976767	PF00170-PF07716, PF07716-PF07716
P18848	P49716	EBI-5278206	EBI-1223374	PF00170-PF07716, PF07716-PF07716
P18848	P53567	EBI-5278206	EBI-355607	PF00170-PF00170, PF00170-PF07716, PF07716-PF00170, PF07716-PF07716
P18848	Q9NS37	EBI-5278206	EBI-2339674	PF00170-PF00170, PF07716-PF00170
P18850	Q68CJ9	EBI-3505105	EBI-958408	PF00170-PF00170, PF00170-PF07716, PF07716-PF00170, PF07716-PF07716
P18859	P24539	EBI-1549974	EBI-3957130	PF05511-PF05405
P18887	P49916	EBI-1056174	EBI-465513	PF16589-PF16759
P19012	P19013	EBI-356919	EBI-1048104	PF00038-PF00038
P19012	P35900	EBI-356919	EBI-9515816	PF00038-PF00038
P19012	P48668	EBI-356919	EBI-727651	PF00038-PF00038
P19012	Q3SY84	EBI-356919	EBI-354932	PF00038-PF00038
P19012	Q5XKE5	EBI-356919	EBI-3909227	PF00038-PF00038
P19012	Q6KB66	EBI-356919	EBI-359097	PF00038-PF00038
P19012	Q86Y46	EBI-356919	EBI-8472267	PF00038-PF00038
P19013	Q14525	EBI-1048104	EBI-79464	PF00038-PF00038
P19013	Q6A162	EBI-1048104	EBI-9394494	PF00038-PF00038
P19022	P35222	EBI-2372399	EBI-1001132	PF01049-PF00514
P19105	P35579	EBI-494844	EBI-1053912	PF00036-PF00063, PF00036-PF02736, PF13405-PF00063, PF13499-PF00063, PF13499-PF02736
P19105	Q14164	EBI-494844	EBI-356849	PF00036-PF00069, PF13405-PF00069, PF13499-PF00069
P19174	P21860	EBI-7969075	EBI-2514459	PF00017-PF07714, PF00018-PF07714, PF00169-PF00069, PF00169-PF07714, PF14604-PF07714
P19174	P30530	EBI-7969075	EBI-722912	PF00017-PF00041, PF00017-PF07714, PF00018-PF07714, PF00169-PF00069, PF00169-PF07714, PF14604-PF07714
P19174	P31749	EBI-7969075	EBI-723239	PF00017-PF07714, PF00018-PF00169, PF00018-PF07714, PF00169-PF00069, PF00169-PF00169, PF00169-PF07714, PF14604-PF07714
P19174	P42684	EBI-7969075	EBI-1052570	PF00017-PF00017, PF00017-PF00018, PF00017-PF07653, PF00017-PF07714, PF00018-PF00017, PF00018-PF00018, PF00018-PF07653, PF00018-PF07714, PF00168-PF00017, PF00169-PF00018, PF00169-PF00069, PF00169-PF07714, PF07653-PF00017, PF07653-PF00018, PF07653-PF07653, PF14604-PF07714, PF14604-PF14604
P19174	P43405	EBI-7969075	EBI-748210	PF00017-PF00017, PF00017-PF07714, PF00018-PF00017, PF00018-PF07714, PF00168-PF00017, PF00169-PF00069, PF00169-PF07714, PF07653-PF00017, PF14604-PF07714
P19174	P62993	EBI-7969075	EBI-357469	PF00017-PF00017, PF00017-PF00018, PF00017-PF07653, PF00018-PF00017, PF00018-PF00018, PF00018-PF07653, PF00168-PF00017, PF00169-PF00018, PF07653-PF00017, PF07653-PF00018, PF07653-PF07653, PF14604-PF14604
P19174	P63000	EBI-7969075	EBI-2624759	PF00169-PF00025, PF00169-PF00071
P19174	P78314	EBI-7969075	EBI-2115950	PF00017-PF00017, PF00018-PF00017, PF00018-PF00169, PF00168-PF00017, PF00169-PF00169, PF07653-PF00017
P19174	Q07889	EBI-7969075	EBI-6872827	PF00018-PF00169, PF00018-PF00621, PF00169-PF00169, PF00169-PF00621, PF07653-PF00621, PF14604-PF00621
P19174	Q07890	EBI-7969075	EBI-3956833	PF00018-PF00169, PF00018-PF00621, PF00169-PF00169, PF00169-PF00621, PF07653-PF00621, PF14604-PF00621
P19174	Q13094	EBI-7969075	EBI-2464511	PF00017-PF00017, PF00018-PF00017, PF00168-PF00017, PF07653-PF00017
P19174	Q13480	EBI-7969075	EBI-746662	PF00018-PF00169, PF00169-PF00169
P19174	Q92918	EBI-7969075	EBI-2341136	PF00017-PF07714, PF00018-PF07714, PF00169-PF00069, PF00169-PF07714, PF14604-PF07714
P19174	Q9BYB0	EBI-7969075	EBI-3444132	PF00017-PF07653, PF00018-PF00023, PF00018-PF07653, PF00018-PF12796, PF07653-PF00595, PF07653-PF07653, PF14604-PF12796, PF14604-PF14604
P19174	Q9ULH1	EBI-7969075	EBI-10253239	PF00017-PF00018, PF00017-PF07653, PF00018-PF00018, PF00018-PF00169, PF00018-PF07653, PF00018-PF12796, PF00169-PF00018, PF00169-PF00169, PF00169-PF01412, PF00169-PF16746, PF07653-PF00018, PF07653-PF07653, PF14604-PF12796, PF14604-PF14604
P19174	Q9UPX8	EBI-7969075	EBI-10892722	PF00017-PF00018, PF00017-PF07653, PF00018-PF00018, PF00018-PF07653, PF00169-PF00018, PF07653-PF00018, PF07653-PF00595, PF07653-PF07653, PF14604-PF14604
P19235	P29350	EBI-740402	EBI-725145	PF00041-PF00017
P19235	Q92835	EBI-740402	EBI-1560273	PF00041-PF00017
P19320	P28482	EBI-8635106	EBI-3916308	PF07679-PF00069, PF07686-PF00069
P19320	P30626	EBI-8635106	EBI-2687007	PF07686-PF13405, PF07686-PF13499
P19320	P31151	EBI-8635106	EBI-742864	PF13895-PF01023
P19320	P36404	EBI-8635106	EBI-394392	PF07686-PF00071, PF07686-PF00503
P19320	P42356	EBI-8635106	EBI-4314390	PF07686-PF00613
P19320	P43405	EBI-8635106	EBI-748210	PF07679-PF00069, PF07686-PF00069
P19320	P48729	EBI-8635106	EBI-10683716	PF07679-PF00069, PF07686-PF00069
P19320	P49411	EBI-8635106	EBI-1171525	PF07686-PF00009
P19320	P51148	EBI-8635106	EBI-366083	PF07686-PF00071
P19320	P52292	EBI-8635106	EBI-1221005	PF00047-PF00514
P19320	P53621	EBI-8635106	EBI-723519	PF07686-PF00400
P19320	P53992	EBI-8635106	EBI-1220791	PF07686-PF00626
P19320	P55196	EBI-8635106	EBI-983038	PF07686-PF00595
P19320	P60660	EBI-8635106	EBI-2872294	PF07686-PF13405, PF07686-PF13499
P19320	P61026	EBI-8635106	EBI-79934	PF07686-PF00071
P19320	P61224	EBI-8635106	EBI-2511777	PF07686-PF00071
P19320	P61225	EBI-8635106	EBI-11150788	PF07686-PF00009, PF07686-PF00071
P19320	P62826	EBI-8635106	EBI-1104674	PF07686-PF00071
P19320	P63000	EBI-8635106	EBI-2624759	PF07686-PF00071
P19320	P63010	EBI-8635106	EBI-724218	PF00047-PF00514
P19320	P63244	EBI-8635106	EBI-286357	PF07686-PF00400
P19320	P84085	EBI-8635106	EBI-1223876	PF07686-PF00071, PF07686-PF00503
P19320	P99999	EBI-8635106	EBI-2556915	PF07686-PF00034
P19320	Q12770	EBI-8635106	EBI-713162	PF07686-PF00400
P19320	Q13347	EBI-8635106	EBI-713693	PF07686-PF00400
P19320	Q14160	EBI-8635106	EBI-742339	PF00047-PF13855, PF07679-PF13855, PF07686-PF00595, PF07686-PF13180, PF07686-PF13855, PF13927-PF13855
P19320	Q14974	EBI-8635106	EBI-1050560	PF00047-PF00514
P19320	Q15029	EBI-8635106	EBI-1053384	PF07686-PF00009
P19320	Q15286	EBI-8635106	EBI-6163564	PF07686-PF00009, PF07686-PF00071
P19320	Q15942	EBI-8635106	EBI-715117	PF07686-PF00412
P19320	Q6P2E9	EBI-8635106	EBI-2107809	PF07686-PF00400
P19320	Q6P2Q9	EBI-8635106	EBI-1754797	PF07686-PF01398
P19320	Q7KZF4	EBI-8635106	EBI-2849346	PF07686-PF00565, PF07686-PF00567
P19320	Q8IWZ3	EBI-8635106	EBI-473850	PF07686-PF00023, PF07686-PF12796
P19320	Q8NI36	EBI-8635106	EBI-519945	PF07686-PF00400
P19320	Q92614	EBI-8635106	EBI-3388952	PF07686-PF00595
P19320	Q92688	EBI-8635106	EBI-717142	PF00047-PF13855, PF07679-PF13855, PF07686-PF13855, PF13927-PF13855
[truncated: 2,365 more rows]
