# Supplementary material for: Domain-based prediction of the human isoform interactome provides insights into the functional impact of alternative splicing
Source: PLoS Comput Biol. 2017 Aug 28;13(8):e1005717. doi: 10.1371/journal.pcbi.1005717 (PMC5591010; doi:10.1371/journal.pcbi.1005717)
Supplement: S3 Table — All known and predicted interactions in the predicted HI-II-14 isoform interactome. Known interactions are the experimentally observed interactions also belonging to the HI-II-14 domain-resolved interactome. Predicted interactions are isoform interactions predicted to be either retained or lost. (XLSX) [file pcbi.1005717.s003.xlsx]

## Sheet: HI-II-14_isoform_interactome
HI-II-14 predicted isoform interactome
Isoform_1_UniProt_ID	Isoform_2_UniProt_ID	Interaction_Prediction	Mapping_DDIs
Q9NYB9	A7KAX9	known	PF00018-PF00018, PF00018-PF07653, PF07653-PF00018, PF07653-PF07653, PF14604-PF14604
Q9NYB9	O43281	known	PF00018-PF00018, PF00018-PF07653, PF07653-PF00018, PF07653-PF07653, PF14604-PF14604
Q9NYB9	P25791	known	PF00018-PF00412
Q9NYB9	O43639	known	PF00018-PF00017, PF00018-PF00018, PF00018-PF07653, PF07653-PF00017, PF07653-PF00018, PF07653-PF07653, PF14604-PF14604
Q9NYB9	Q13131	known	PF00018-PF07714, PF14604-PF07714
Q9NYB9	P54646	known	PF00018-PF07714, PF14604-PF07714
Q9NYB9	O00560	known	PF07653-PF00595
Q9NYB9	O75886	known	PF00018-PF00018, PF00018-PF07653, PF07653-PF00018, PF07653-PF07653, PF14604-PF14604
Q9NYB9	Q15654	known	PF00018-PF00412
Q9P2A4	P62993	known	PF00018-PF00017, PF00018-PF00018, PF00018-PF07653, PF07653-PF00017, PF07653-PF00018, PF07653-PF07653, PF14604-PF14604
Q9P2A4	Q63ZY3	known	PF00018-PF00023, PF00018-PF12796, PF14604-PF12796
Q9P2A4	O43639	known	PF00018-PF00017, PF00018-PF00018, PF00018-PF07653, PF07653-PF00017, PF07653-PF00018, PF07653-PF07653, PF14604-PF14604
O94929	Q9UKT9	known	PF00412-PF00096
Q969K4	Q13618	known	PF00651-PF00888
P60709	P63261	known	PF00022-PF00022
P60709	P23528	known	PF00022-PF00241
P60709	Q9Y281	known	PF00022-PF00241
P60709	P60981	known	PF00022-PF00241
P63261	P23528	known	PF00022-PF00241
P63261	Q9Y281	known	PF00022-PF00241
P63261	P60981	known	PF00022-PF00241
P12814	Q08043	known	PF00036-PF00036, PF00036-PF00307, PF00036-PF00435, PF00036-PF08726, PF00307-PF00036, PF00307-PF00307, PF00307-PF00435, PF00307-PF08726, PF00435-PF00036, PF00435-PF00307, PF00435-PF00435, PF00435-PF08726, PF08726-PF00036, PF08726-PF00307, PF08726-PF00435, PF13499-PF00036, PF13499-PF00307, PF13499-PF08726
P12814	Q8IY33	known	PF00036-PF00307, PF00307-PF00307, PF00435-PF00307, PF08726-PF00307, PF13499-PF00307
P35609	Q8IY33	known	PF00036-PF00307, PF00307-PF00307, PF00435-PF00307, PF08726-PF00307
P35609	P00540	known	PF00036-PF00069, PF00307-PF07714
Q08043	O43707	known	PF00036-PF00036, PF00036-PF00307, PF00036-PF00435, PF00036-PF08726, PF00036-PF13499, PF00307-PF00036, PF00307-PF00307, PF00307-PF00435, PF00307-PF08726, PF00307-PF13499, PF00435-PF00036, PF00435-PF00307, PF00435-PF00435, PF00435-PF08726, PF08726-PF00036, PF08726-PF00307, PF08726-PF00435, PF08726-PF13499
Q08043	Q9H7P9	known	PF11971-PF00169
Q96HD9	P45381	known	PF04952-PF04952
Q9BZ11	Q9BXN2	known	PF08516-PF00059
Q6UY14	Q6ZMM2	known	PF00090-PF00090
Q16186	Q9Y5K5	known	PF16550-PF01088
Q13155	P14868	known	PF16780-PF00152
Q13155	Q15046	known	PF16780-PF00152
P04075	P09972	known	PF00274-PF00274
Q9BS18	Q9UJX2	known	PF05839-PF04049, PF05839-PF13181
O43747	P56377	known	PF01602-PF01217
Q9Y6Q5	P63010	known	PF00928-PF01602, PF01217-PF01602
P63010	P52292	known	PF00514-PF00514, PF00514-PF01749, PF00514-PF13646, PF00514-PF16186, PF02985-PF00514, PF02985-PF01749, PF02985-PF13646, PF13646-PF00514, PF13646-PF13646
Q92624	Q496Y0	known	PF00515-PF07719, PF00515-PF13414, PF13374-PF13414, PF13424-PF13414
Q9UKG1	Q8NEU8	known	PF00169-PF00169, PF00169-PF16746, PF00640-PF00640, PF16746-PF00169, PF16746-PF16746
Q9UKG1	Q8TAI7	known	PF00169-PF00025, PF00169-PF00071
Q8NEU8	Q9UL26	known	PF00169-PF00025, PF00169-PF00071
Q8NEU8	P51148	known	PF00169-PF00025, PF00169-PF00071
P10398	P01116	known	PF00069-PF00071, PF02196-PF00071
P18085	Q9H190	known	PF00071-PF00595
Q8N6T3	P36406	known	PF01412-PF00025
Q8IWW6	Q15642	known	PF00018-PF00018, PF00018-PF00611, PF00169-PF00018, PF14604-PF00611, PF14604-PF14604
A7KAX9	O43639	known	PF00018-PF00017, PF00018-PF00018, PF00018-PF07653, PF07653-PF00017, PF07653-PF00018, PF07653-PF07653, PF14604-PF14604
Q9BRR9	P62993	known	PF00169-PF00018, PF14604-PF14604
P52565	P61586	known	PF02115-PF00071
O94989	Q14847	known	PF00621-PF00018, PF00621-PF07653, PF00621-PF14604
Q5VV41	Q92734	known	PF00018-PF00564
Q9NR81	P36406	known	PF00621-PF00071, PF00621-PF00503
Q0P5N6	O43924	known	PF00025-PF05351
P36404	Q9Y2Y0	known	PF00025-PF11527
P36404	O43924	known	PF00025-PF05351
P36404	Q9BZK7	known	PF00503-PF00400
P36404	Q13432	known	PF00025-PF05351
O00327	Q16665	known	PF00010-PF00989, PF00989-PF00989, PF00989-PF08447, PF00989-PF13426, PF00989-PF14598, PF08447-PF00989, PF08447-PF08447, PF08447-PF14598, PF13426-PF00989, PF13426-PF13426, PF14598-PF00989, PF14598-PF08447, PF14598-PF14598
O43150	Q96B97	known	PF00018-PF00018, PF00018-PF07653, PF00023-PF00018, PF00169-PF00018, PF07653-PF00018, PF07653-PF07653, PF12796-PF00018, PF12796-PF14604, PF14604-PF14604
Q8TDY4	Q04864	known	PF00023-PF00554, PF00023-PF16179, PF12796-PF16179, PF13637-PF16179
Q6XD76	Q99081	known	PF00010-PF00010
Q6XD76	P15884	known	PF00010-PF00010
Q9Y294	P62805	known	PF04729-PF15511
Q9BZE9	P55072	known	PF00789-PF02359, PF00789-PF02933
P15336	P01100	known	PF00170-PF00170, PF00170-PF07716, PF07716-PF00170, PF07716-PF07716
P18848	Q13515	known	PF00170-PF00038
P18848	P53567	known	PF00170-PF00170, PF00170-PF07716, PF07716-PF00170, PF07716-PF07716
Q8WYN0	Q9H0R8	known	PF03416-PF02991
P25705	P06576	known	PF00006-PF00006, PF00006-PF00306, PF00006-PF02874, PF00306-PF00006, PF00306-PF00306, PF00306-PF02874, PF02874-PF00006, PF02874-PF00306, PF02874-PF02874
Q96A05	O75348	known	PF01991-PF03179
O14977	Q9UMX2	known	PF00278-PF02100, PF02784-PF02100
Q96A70	Q9UMX2	known	PF00278-PF02100, PF02784-PF02100
Q92934	Q07817	known	PF10514-PF00452
Q99933	P11142	known	PF02179-PF00012
Q99933	Q13200	known	PF00240-PF01851
Q99933	P36406	known	PF00240-PF13445
Q99933	P14373	known	PF00240-PF13445, PF00240-PF13920
O95817	P11142	known	PF02179-PF00012
P46379	Q9BV68	known	PF00240-PF12678, PF00240-PF13639, PF00240-PF13920, PF00240-PF14369
P46379	O43765	known	PF00240-PF16546
Q9UQB8	Q12929	known	PF07653-PF00018, PF07653-PF07653, PF14604-PF14604
Q9UQB8	Q13625	known	PF07653-PF00018, PF07653-PF07653, PF14604-PF12796, PF14604-PF14604
Q16611	Q16548	known	PF00452-PF00452
Q16611	Q92843	known	PF00452-PF00452, PF00452-PF02180
Q16520	P17275	known	PF00170-PF00170, PF00170-PF03131, PF00170-PF07716, PF03131-PF00170, PF03131-PF03131, PF07716-PF00170, PF07716-PF07716
Q9UIF8	Q96MF2	known	PF00628-PF00130
O75815	Q14511	known	PF00017-PF00018, PF00017-PF07653, PF00617-PF12026
Q9H165	P25800	known	PF00096-PF00412
Q9H165	O43167	known	PF00096-PF00096, PF00096-PF13465, PF13465-PF00096, PF13465-PF13465, PF13894-PF13894
Q07817	Q96LC9	known	PF00452-PF15185
Q92843	Q96LC9	known	PF00452-PF15185
P41182	Q8N143	known	PF00096-PF00096, PF00096-PF13465, PF00651-PF00651, PF13465-PF00096, PF13465-PF13465
P41182	O15156	known	PF00096-PF00096, PF00096-PF13465, PF00651-PF00651, PF13465-PF00096, PF13465-PF13465, PF13894-PF13894
Q6W2J9	Q3KNV8	known	PF16553-PF16207
Q6W2J9	Q86SE9	known	PF16553-PF16207
O14503	Q08AM6	known	PF00010-PF02985
Q13490	Q96CA5	known	PF00619-PF13920, PF00653-PF00653, PF00653-PF13920, PF13920-PF00653, PF13920-PF13920
Q13490	P55211	known	PF00619-PF00619, PF00653-PF00656, PF13920-PF00619
Q13490	Q8N3J5	known	PF00653-PF00481
Q96CA5	P55211	known	PF00653-PF00656, PF13920-PF00619
Q96P09	P55211	known	PF00653-PF00656, PF13920-PF00619
P51451	Q8N5R6	known	PF00017-PF00168
P51451	O43281	known	PF00017-PF00018, PF00017-PF07653, PF00018-PF00018, PF00018-PF07653, PF07653-PF00018, PF07653-PF07653, PF07714-PF00018, PF07714-PF14604, PF14604-PF14604
P51451	P40763	known	PF00017-PF00017, PF00017-PF02864, PF00018-PF00017, PF07653-PF00017, PF07714-PF00017
P35226	Q06587	known	PF00097-PF00097, PF13639-PF13639, PF13920-PF13920, PF13923-PF13923, PF16207-PF16207
P51813	P40763	known	PF00017-PF00017, PF00017-PF02864, PF07714-PF00017
Q12983	O60238	known	PF06553-PF06553
Q9Y3E2	O76003	known	PF01722-PF00462
Q8N9W6	Q8WVV9	known	PF00076-PF00076, PF00076-PF13893, PF13893-PF00076, PF13893-PF13893
Q8N9W6	O43251	known	PF00076-PF00076, PF00076-PF13893, PF13893-PF00076, PF13893-PF13893
Q8N9W6	Q93062	known	PF00076-PF00076, PF13893-PF00076
P62324	Q9UFF9	known	PF07742-PF04857
P78543	Q9UIV1	known	PF07742-PF04857
P78543	Q9UFF9	known	PF07742-PF04857
O43683	O43684	known	PF08311-PF00400
Q9P1Z2	P60520	known	PF07888-PF02991
Q13137	Q9H0R8	known	PF07888-PF02991
Q13137	P60520	known	PF07888-PF02991
P62158	Q9H0B3	known	PF00036-PF00612, PF13405-PF00612, PF13499-PF00612
P27482	Q9H0B3	known	PF00036-PF00612, PF13405-PF00612, PF13499-PF00612
Q13554	P61225	known	PF00069-PF00071
Q13554	O43251	known	PF00069-PF00076
Q13554	Q93062	known	PF00069-PF00076
Q13557	Q5JZY3	known	PF00069-PF00041, PF00069-PF00069, PF00069-PF00536, PF00069-PF07714, PF07714-PF00069, PF07714-PF07714, PF07714-PF14575, PF08332-PF00069
Q13557	P68106	known	PF00069-PF00254, PF07714-PF00254
Q13557	Q53EP0	known	PF00069-PF00041
Q9H257	P63165	known	PF00619-PF00240
O14936	O14910	known	PF00595-PF00595, PF00625-PF00595, PF02828-PF02828, PF07653-PF00595
O14936	Q9H788	known	PF00018-PF00017, PF07653-PF00017, PF07714-PF00017
Q92851	P98170	known	PF00656-PF00653
P42575	P78560	known	PF00619-PF00531, PF00619-PF00619
P55211	P98170	known	PF00619-PF13920, PF00656-PF00653
P45973	O43463	known	PF00385-PF00385
P45973	Q9H5I1	known	PF00385-PF00385
Q8N5R6	O43639	known	PF00168-PF00017
Q8N5R6	Q13882	known	PF00168-PF00017
Q8N5R6	O75558	known	PF00168-PF00804
P32239	Q9P121	known	PF00001-PF07686
P24863	P49336	known	PF00134-PF00069
P24385	P11802	known	PF00134-PF00069, PF02984-PF00069
P24385	P38936	known	PF00134-PF02234
P24385	P46527	known	PF00134-PF02234
P30279	Q00535	known	PF00134-PF00069, PF02984-PF00069
P30279	P38936	known	PF00134-PF02234
P30281	P11802	known	PF00134-PF00069, PF02984-PF00069
P30281	Q00534	known	PF00134-PF00069, PF02984-PF00069
P30281	P38936	known	PF00134-PF02234
P51959	Q9P286	known	PF00134-PF00069
Q13042	Q8NHZ8	known	PF00515-PF10471, PF13176-PF10471, PF13424-PF10471
Q86Y33	P36406	known	PF00400-PF00503
Q9UJX2	P63000	known	PF00515-PF00071, PF07719-PF00071, PF13181-PF00071
Q7L3B6	P08238	known	PF08565-PF00183, PF08565-PF02518
P60953	O14613	known	PF00071-PF00786
P60953	Q13177	known	PF00071-PF00069, PF00071-PF00786
P60953	Q9BYG5	known	PF00071-PF00595
P06493	P61024	known	PF00069-PF01111
P11802	P42773	known	PF00069-PF00023, PF00069-PF12796, PF00069-PF13637, PF00069-PF13857, PF01636-PF00023, PF01636-PF12796
P11802	P55273	known	PF00069-PF12796, PF00069-PF13637, PF00069-PF13857, PF01636-PF12796
Q00534	P42772	known	PF00069-PF12796, PF00069-PF13637, PF00069-PF13857, PF01636-PF12796
Q00534	P42773	known	PF00069-PF00023, PF00069-PF12796, PF00069-PF13637, PF00069-PF13857, PF01636-PF00023, PF01636-PF12796
Q00534	P55273	known	PF00069-PF12796, PF00069-PF13637, PF00069-PF13857, PF01636-PF12796
P42773	Q04864	known	PF00023-PF00554, PF00023-PF16179, PF12796-PF16179, PF13637-PF16179
P23528	Q9Y281	known	PF00241-PF00241
Q9Y281	P60981	known	PF00241-PF00241
P15882	O43639	known	PF00017-PF00017, PF00017-PF00018, PF00017-PF07653, PF00130-PF00017
Q9NRG0	Q9NRF9	known	PF00808-PF00808
Q14011	P38159	known	PF00076-PF00076, PF00076-PF13893, PF13893-PF00076, PF13893-PF13893
Q14011	P0DJD3	known	PF00076-PF00076, PF00076-PF13893, PF13893-PF00076, PF13893-PF13893
Q14011	Q15415	known	PF00076-PF00076, PF00076-PF13893, PF13893-PF00076, PF13893-PF13893
Q14011	P09012	known	PF00076-PF00076, PF00076-PF13893, PF00076-PF16842, PF13893-PF00076, PF13893-PF13893
A5D8T8	Q7Z3S9	known	PF00059-PF00008
P49760	P49761	known	PF00069-PF00069, PF00069-PF07714, PF07714-PF00069, PF07714-PF07714
P49760	Q8N684	known	PF00069-PF00076
P49760	Q14498	known	PF00069-PF00076
P49760	Q15287	known	PF00069-PF00076
P49760	Q8TAD8	known	PF00069-PF00498
P49760	P78362	known	PF00069-PF00069, PF00069-PF07714, PF07714-PF00069, PF07714-PF07714
P49761	P38159	known	PF00069-PF00076
P49761	P0DJD3	known	PF00069-PF00076
P49761	Q15415	known	PF00069-PF00076
P49761	P78362	known	PF00069-PF00069, PF00069-PF07714, PF07714-PF00069, PF07714-PF07714
P54105	Q9Y333	known	PF03517-PF01423
P54105	P62310	known	PF03517-PF01423
P54105	P62312	known	PF03517-PF01423
P54105	P62314	known	PF03517-PF01423
P54105	P62316	known	PF03517-PF01423
P54105	P62308	known	PF03517-PF01423
Q969H4	O43739	known	PF00169-PF00169
Q969H4	Q9UIA0	known	PF00169-PF00169
Q9UIV1	Q14106	known	PF04857-PF07742
Q9UFF9	Q14106	known	PF04857-PF07742
Q9Y5P4	P78368	known	PF00169-PF00069, PF00169-PF07714
Q8N684	O43809	known	PF00076-PF13869
Q02930	P01100	known	PF00170-PF00170, PF00170-PF07716, PF07716-PF00170, PF07716-PF07716
Q02930	P15407	known	PF00170-PF00170, PF07716-PF00170
Q02930	P15408	known	PF00170-PF00170, PF00170-PF07716, PF07716-PF00170, PF07716-PF07716
Q02930	P19012	known	PF00170-PF00038
Q02930	Q6A162	known	PF00170-PF00038
Q14194	Q14195	known	PF01979-PF01979, PF07969-PF07969
P02489	P02511	known	PF00011-PF00011, PF00011-PF00525, PF00525-PF00011, PF00525-PF00525
P05813	P53674	known	PF00030-PF00030
P05813	P26998	known	PF00030-PF00030
P48730	Q9C026	known	PF00069-PF00041
P68400	Q96MF2	known	PF00069-PF00130, PF07714-PF00018, PF07714-PF14604
Q13363	P56545	known	PF00389-PF00389, PF00389-PF02826, PF02826-PF00389, PF02826-PF02826
P08311	Q7Z3S9	known	PF00089-PF00008, PF00089-PF07645
Q13618	Q96IK5	known	PF00888-PF00651
Q13618	Q53G59	known	PF00888-PF00651, PF00888-PF07707
Q13618	O95198	known	PF00888-PF00651, PF00888-PF07707
Q13618	Q9UH77	known	PF00888-PF00651, PF00888-PF07707
Q13618	Q13829	known	PF00888-PF00651
Q93034	Q9UBF6	known	PF00888-PF12678, PF00888-PF12861, PF10557-PF12678
O75553	Q8TBB1	known	PF00640-PF00595
Q9UJU6	Q9H788	known	PF00018-PF00017, PF07653-PF00017
Q9NPI6	Q9NPJ4	known	PF06058-PF15365
Q8WTU0	P61086	known	PF00240-PF00179, PF00240-PF00627
Q9NUU7	A9UHW6	known	PF00270-PF02854, PF00271-PF02854
Q9UMR2	A9UHW6	known	PF00270-PF02854, PF00271-PF02854
P26196	Q96F86	known	PF00271-PF09532
P26196	Q9NRA8	known	PF00271-PF10477
Q9H4E7	Q05397	known	PF00169-PF00069, PF00169-PF07714
P11532	O60941	known	PF00397-PF09068, PF09068-PF09069, PF09069-PF09068
Q96EY1	O75716	known	PF00226-PF00069
O96015	Q96FJ2	known	PF01221-PF01221
Q92608	P36406	known	PF06920-PF00071
Q92785	Q8TBB1	known	PF00628-PF00097
Q16555	Q14195	known	PF01979-PF01979, PF07969-PF07969
Q16555	Q9BPU6	known	PF01979-PF01979, PF07969-PF07969
Q01658	Q9NRF9	known	PF00808-PF00808
Q01658	P20226	known	PF00808-PF00352
Q14919	P25208	known	PF00808-PF00808
Q14919	Q9NRF9	known	PF00808-PF00808
Q9Y295	Q9H446	known	PF01926-PF16543, PF02824-PF16543, PF16897-PF16543
Q9Y295	Q8WU90	known	PF01926-PF16543, PF02824-PF16543, PF16897-PF16543
P55039	Q9H446	known	PF01926-PF16543, PF02824-PF16543, PF16897-PF16543
Q8N9I9	P61086	known	PF00097-PF00179, PF13639-PF00179, PF13920-PF00179, PF13923-PF00179
O14640	O43639	known	PF00595-PF07653
Q8WWB3	P56597	known	PF05186-PF05186
Q9NR20	O15344	known	PF00069-PF00041
O75461	Q14186	known	PF02319-PF02319, PF16421-PF08781
O75461	Q14188	known	PF02319-PF02319, PF16421-PF08781
O43281	P06241	known	PF00018-PF00017, PF00018-PF00018, PF00018-PF07653, PF00018-PF07714, PF07653-PF00017, PF07653-PF00018, PF07653-PF07653, PF14604-PF07714, PF14604-PF14604
O43281	Q92882	known	PF00018-PF00018, PF00018-PF00023, PF00018-PF07653, PF00018-PF12796, PF07653-PF00018, PF07653-PF07653, PF14604-PF12796, PF14604-PF14604
O43281	O94875	known	PF00018-PF00018, PF00018-PF07653, PF07653-PF00018, PF07653-PF07653, PF14604-PF14604
O43281	Q9BXA7	known	PF00018-PF07714, PF14604-PF07714
Q9H6Z9	Q16665	known	PF13640-PF11413
P49770	Q9UI10	known	PF01008-PF01008
Q9UBQ5	Q9Y262	known	PF10075-PF10255
Q14240	Q53EL6	known	PF00270-PF02847, PF00271-PF02847
P38919	Q53EL6	known	PF00270-PF02847, PF00271-PF02847
P06730	Q13541	known	PF01652-PF05456
P06730	Q13542	known	PF01652-PF05456
P06730	O60516	known	PF01652-PF05456
P06730	Q9NRA8	known	PF01652-PF10477
Q8TC92	Q16206	known	PF00076-PF00076
Q16206	P55198	known	PF00076-PF00628
Q16206	P09012	known	PF00076-PF00076, PF00076-PF13893, PF00076-PF16842
Q12929	P62993	known	PF00018-PF00017, PF00018-PF00018, PF00018-PF07653, PF07653-PF00017, PF07653-PF00018, PF07653-PF07653, PF14604-PF14604
P18074	Q6P1K8	known	PF13307-PF04056
P62508	P51843	known	PF00104-PF00104, PF00105-PF00104
Q9Y3B2	Q9NQT4	known	PF10447-PF01138, PF14382-PF01138, PF14382-PF03725
Q9NQT4	Q96B26	known	PF01138-PF01138, PF01138-PF03725, PF03725-PF01138, PF03725-PF03725
Q96EL1	Q9P286	known	PF15342-PF00069
Q8WUP2	Q8TAP4	known	PF00412-PF00412
P09467	O00757	known	PF00316-PF00316
Q9UKA1	P63208	known	PF00646-PF01466, PF12937-PF01466
Q96CD0	P63208	known	PF00646-PF01466, PF12937-PF01466
Q86XK2	P63208	known	PF00646-PF01466, PF12937-PF01466
Q96EF6	P63208	known	PF00646-PF01466, PF04300-PF01466, PF12937-PF01466
Q9UK22	P63208	known	PF00646-PF01466, PF04300-PF01466, PF12937-PF01466
Q9H4M3	P63208	known	PF00646-PF01466, PF04300-PF01466, PF12937-PF01466
Q9Y3I1	Q92530	known	PF11566-PF11566
O14526	Q13882	known	PF00611-PF00018, PF00611-PF14604
Q96RJ6	P15884	known	PF00010-PF00010
Q14192	Q63ZY3	known	PF00412-PF00023, PF00412-PF12796
Q14192	O43699	known	PF00412-PF07686
Q14192	Q02086	known	PF00412-PF00096
Q14192	P52739	known	PF00412-PF00096
Q14192	Q8TAU3	known	PF00412-PF00096
Q13643	P23769	known	PF00412-PF00320
Q13643	Q6UWL6	known	PF00412-PF07686
Q13643	P57682	known	PF00412-PF00096
Q13643	P25791	known	PF00412-PF00412
Q13643	O95297	known	PF00412-PF07686
Q13643	Q8TAU3	known	PF00412-PF00096
Q13643	Q96KM6	known	PF00412-PF00096
P26885	Q9UMX0	known	PF00254-PF11976
Q9Y680	O43765	known	PF00254-PF00515
Q06787	P51116	known	PF00013-PF00013, PF05641-PF05641
P02751	Q9UMX0	known	PF00041-PF11976
P01100	P17275	known	PF00170-PF00170, PF00170-PF03131, PF00170-PF07716, PF07716-PF00170, PF07716-PF07716
P98177	Q04864	known	PF00250-PF00554
P42685	Q15427	known	PF00069-PF00076
A1L4K1	O95835	known	PF00041-PF00069
A1L4K1	Q92569	known	PF00041-PF00017
A1L4K1	Q9H788	known	PF00041-PF00017
P02794	P02792	known	PF00210-PF00210
Q96I24	Q96PU8	known	PF00013-PF00013, PF00013-PF16544
Q9UQC2	P62993	known	PF00169-PF00018
P60520	Q9GZZ9	known	PF02991-PF00899
Q06547	P25800	known	PF00023-PF00412, PF12796-PF00412
Q06547	P61968	known	PF00023-PF00412, PF12796-PF00412
Q8WXI9	O95983	known	PF16563-PF14048
P55040	Q6P597	known	PF00071-PF00515, PF00071-PF07719
P55040	Q59EK9	known	PF00071-PF02759
Q8WXD5	Q9H840	known	PF06372-PF11095
P14136	P13646	known	PF00038-PF00038
P14136	P19012	known	PF00038-PF00038
Q9Y248	Q9BRT9	known	PF05916-PF05916, PF05916-PF16922
O76003	O60336	known	PF02114-PF00400
Q96IJ6	Q9Y5P6	known	PF00132-PF00132, PF00132-PF00483, PF00132-PF12804, PF00483-PF00132, PF00483-PF00483, PF12804-PF00132, PF12804-PF12804
P63096	Q9Y4H4	known	PF00503-PF02188
P63096	Q9UGC6	known	PF00503-PF00615
P04899	Q9Y4H4	known	PF00503-PF02188
P04899	O76081	known	PF00503-PF00615
P08754	Q9Y4H4	known	PF00503-PF02188
P08754	Q9UGC6	known	PF00503-PF00615
Q08379	Q9H8Y8	known	PF15070-PF04495
Q9HD26	P08631	known	PF00595-PF07653
Q9HD26	Q15746	known	PF00595-PF00041, PF00595-PF07686
Q9HD26	Q7Z2X4	known	PF00595-PF00640
Q9HD26	P17081	known	PF00595-PF00071
Q9H8Y8	P49796	known	PF13180-PF00595
O14653	Q12846	known	PF12352-PF05739
O14653	O43752	known	PF12352-PF05739
O95872	P36406	known	PF13637-PF00071
O75791	Q13094	known	PF00017-PF00017, PF00018-PF00017, PF07653-PF00017
P62993	Q13094	known	PF00017-PF00017, PF00018-PF00017, PF07653-PF00017
P62993	P25791	known	PF00018-PF00412
P62993	Q8TBB1	known	PF07653-PF00595
P62993	Q13625	known	PF00017-PF00018, PF00017-PF07653, PF00018-PF00018, PF00018-PF00023, PF00018-PF07653, PF00018-PF12796, PF07653-PF00018, PF07653-PF07653, PF14604-PF12796, PF14604-PF14604
Q14451	Q9NQ86	known	PF00017-PF00041
P09210	O15217	known	PF00043-PF00043, PF00043-PF02798, PF02798-PF00043, PF02798-PF02798
P21266	Q03013	known	PF00043-PF00043, PF00043-PF02798, PF00043-PF14497, PF02798-PF00043, PF02798-PF02798, PF02798-PF14497, PF14497-PF00043, PF14497-PF02798, PF14497-PF14497
P21266	P46439	known	PF00043-PF00043, PF00043-PF02798, PF00043-PF14497, PF02798-PF00043, PF02798-PF02798, PF02798-PF14497, PF14497-PF00043, PF14497-PF02798, PF14497-PF14497
P52655	P52657	known	PF03153-PF02268, PF03153-PF02751
Q6P1K8	Q13889	known	PF04056-PF03850
P61296	P15884	known	PF00010-PF00010
P02042	P09105	known	PF00042-PF00042
P02042	P02008	known	PF00042-PF00042
Q9Y450	Q9BRX2	known	PF00009-PF03463, PF00009-PF03464, PF03143-PF03464, PF03143-PF03465, PF03144-PF03463, PF03144-PF03464
P14317	Q9H788	known	PF00018-PF00017, PF07653-PF00017
O14964	P63165	known	PF00790-PF00240
P07910	Q86SE5	known	PF00076-PF00076, PF00076-PF13893, PF13893-PF00076, PF13893-PF13893
P07910	Q96IZ5	known	PF00076-PF00076, PF13893-PF00076
P52597	P52272	known	PF00076-PF00076, PF00076-PF13893, PF08080-PF00076
P52597	O43251	known	PF00076-PF00076, PF00076-PF13893, PF08080-PF00076
P55795	Q96DH6	known	PF00076-PF00076, PF00076-PF13893, PF08080-PF00076, PF13893-PF00076, PF13893-PF13893
P61978	Q96PU8	known	PF00013-PF00013, PF00013-PF16544
Q8WVV9	Q93062	known	PF00076-PF00076, PF13893-PF00076
Q86YM7	Q9NSC5	known	PF00568-PF00568
P49639	P40425	known	PF00046-PF00046
P00492	Q9NRG1	known	PF00156-PF00156
Q9UBY9	Q9UJY1	known	PF00011-PF00011
Q05084	P61019	known	PF06456-PF00025, PF06456-PF00071
Q05084	Q8WUD1	known	PF06456-PF00025, PF06456-PF00071
Q02535	Q99081	known	PF00010-PF00010
Q02535	P15923	known	PF00010-PF00010
Q02535	P15884	known	PF00010-PF00010
P09914	O14879	known	PF00515-PF00515, PF00515-PF07719, PF00515-PF13181, PF00515-PF13414, PF00515-PF13424, PF00515-PF13432, PF07719-PF00515, PF07719-PF13181, PF07719-PF13432, PF07719-PF14559, PF13176-PF13176, PF13176-PF13181, PF13176-PF13424, PF13181-PF00515, PF13181-PF07719, PF13181-PF13176, PF13181-PF13181, PF13181-PF13414, PF13181-PF13424, PF13181-PF13428, PF13181-PF13432, PF13414-PF00515, PF13414-PF13181, PF13414-…
P08069	Q9Y2W7	known	PF00069-PF00036, PF00069-PF10591, PF00069-PF13405, PF00069-PF13499
Q13422	Q8TAP4	known	PF00096-PF00412
Q13422	Q13330	known	PF00096-PF00320
Q13422	Q8TAU3	known	PF00096-PF00096, PF00096-PF13465, PF13465-PF00096, PF13465-PF13465
Q13422	Q9P0T4	known	PF00096-PF00096, PF00096-PF13465, PF00096-PF13909, PF13465-PF00096, PF13465-PF13465
Q9UKT9	P25800	known	PF00096-PF00412
Q9UKT9	P25791	known	PF00096-PF00412
P40189	Q9UMX0	known	PF00041-PF11976
Q13418	Q9NVD7	known	PF07714-PF00307
Q13418	Q9HBI0	known	PF07714-PF00307
P29218	O14732	known	PF00459-PF00459
Q9NXR8	Q9BYV2	known	PF00628-PF00097
Q8WYH8	Q9NQC1	known	PF00628-PF00628
P05161	P41226	known	PF00240-PF00899, PF00240-PF09358, PF00240-PF10585, PF11976-PF00899, PF11976-PF10585
P05161	Q9UMW8	known	PF00240-PF00443
P05107	Q7Z3S9	known	PF00362-PF07974, PF07965-PF07974
P18084	Q7Z3S9	known	PF00362-PF07974, PF07965-PF07974
Q63ZY3	P25800	known	PF00023-PF00412, PF12796-PF00412
Q63ZY3	P25791	known	PF00023-PF00412, PF12796-PF00412
Q63ZY3	P61968	known	PF00023-PF00412, PF12796-PF00412
Q63ZY3	Q99469	known	PF00023-PF00018, PF12796-PF00018, PF12796-PF14604
Q719H9	Q96SI1	known	PF02214-PF02214
Q8WZ19	Q13829	known	PF02214-PF02214
Q14145	Q9UH77	known	PF00651-PF00651, PF00651-PF07707, PF01344-PF01344, PF01344-PF13418, PF01344-PF13964, PF07707-PF00651, PF13418-PF01344, PF13418-PF13418, PF13964-PF01344
Q9BVG8	Q7Z6G3	known	PF00225-PF13833
Q9UIH9	O43167	known	PF00096-PF00096, PF00096-PF13465, PF13465-PF00096, PF13465-PF13465, PF13894-PF13894
P57682	Q68G74	known	PF00096-PF00412
Q53G59	Q9UH77	known	PF00651-PF00651, PF00651-PF07707, PF01344-PF01344, PF01344-PF13418, PF01344-PF13964, PF07707-PF00651, PF13418-PF01344, PF13418-PF13418, PF13964-PF01344
Q9Y5K2	Q06418	known	PF00089-PF07686
O60259	Q7Z3S9	known	PF00089-PF00008, PF00089-PF07645
P52294	Q9UKX7	known	PF00514-PF08911, PF16186-PF08911
P52292	Q7Z6G3	known	PF13646-PF13499
P52292	Q9UKX7	known	PF00514-PF08911, PF16186-PF08911
O00505	Q9UKX7	known	PF00514-PF08911, PF16186-PF08911
O00629	Q9UKX7	known	PF00514-PF08911, PF16186-PF08911
O15131	Q9UKX7	known	PF00514-PF08911, PF16186-PF08911
O60684	Q9UKX7	known	PF00514-PF08911, PF16186-PF08911
P13646	P35908	known	PF00038-PF00038
P13646	P35900	known	PF00038-PF00038
P13646	P02538	known	PF00038-PF00038
P13646	P04259	known	PF00038-PF00038
P13646	P48668	known	PF00038-PF00038
P13646	Q3SY84	known	PF00038-PF00038
P13646	Q5XKE5	known	PF00038-PF00038
P13646	P05787	known	PF00038-PF00038
P19012	P35900	known	PF00038-PF00038
P19012	P13647	known	PF00038-PF00038
P19012	P02538	known	PF00038-PF00038
P19012	P04259	known	PF00038-PF00038
P19012	P48668	known	PF00038-PF00038
P19012	Q3SY84	known	PF00038-PF00038
P19012	Q86Y46	known	PF00038-PF00038
P19012	Q7Z794	known	PF00038-PF00038
P19012	Q5XKE5	known	PF00038-PF00038
P19012	P05787	known	PF00038-PF00038
P19012	Q6KB66	known	PF00038-PF00038
P19012	O43790	known	PF00038-PF00038
P19012	P07196	known	PF00038-PF00038
P08727	P35908	known	PF00038-PF00038
P35908	Q15323	known	PF00038-PF00038
P35908	O76015	known	PF00038-PF00038
P35908	Q6A162	known	PF00038-PF00038
P35900	Q6A162	known	PF00038-PF00038
P35900	Q6KB66	known	PF00038-PF00038
P35900	P08670	known	PF00038-PF00038
Q15323	P13647	known	PF00038-PF00038
Q15323	P02538	known	PF00038-PF00038
Q15323	P04259	known	PF00038-PF00038
Q15323	P48668	known	PF00038-PF00038
Q15323	Q3SY84	known	PF00038-PF00038
Q15323	Q7Z794	known	PF00038-PF00038
Q15323	Q5XKE5	known	PF00038-PF00038
Q15323	P05787	known	PF00038-PF00038
Q15323	Q14533	known	PF00038-PF00038
Q15323	P78385	known	PF00038-PF00038
Q14525	Q5XKE5	known	PF00038-PF00038
O76015	P13647	known	PF00038-PF00038
O76015	P02538	known	PF00038-PF00038
O76015	P04259	known	PF00038-PF00038
O76015	P48668	known	PF00038-PF00038
O76015	Q3SY84	known	PF00038-PF00038
O76015	Q5XKE5	known	PF00038-PF00038
O76015	P05787	known	PF00038-PF00038
O76015	Q14533	known	PF00038-PF00038
O76015	P78385	known	PF00038-PF00038
Q6A162	P13647	known	PF00038-PF00038
Q6A162	P02538	known	PF00038-PF00038
Q6A162	P48668	known	PF00038-PF00038
Q6A162	Q3SY84	known	PF00038-PF00038
Q6A162	Q14CN4	known	PF00038-PF00038
Q6A162	P05787	known	PF00038-PF00038
Q6A162	Q14533	known	PF00038-PF00038
Q96JM7	P45984	known	PF00536-PF00069
Q96JM7	Q8IXK0	known	PF00536-PF00536, PF00536-PF07647, PF07647-PF00536, PF07647-PF07647
Q96JM7	Q13131	known	PF00536-PF00069
Q96JM7	P54646	known	PF00536-PF00069
Q9Y2Q5	Q9UHA4	known	PF03259-PF08923
Q14847	P15884	known	PF00412-PF00010
Q13094	O43639	known	PF00017-PF00017, PF00017-PF00018, PF00017-PF07653
Q13094	O75886	known	PF00017-PF00018, PF00017-PF07653
Q86U70	Q9UPM6	known	PF01803-PF00412
Q86U70	Q68G74	known	PF01803-PF00412
Q86U70	P25800	known	PF01803-PF00412
Q86U70	P25791	known	PF01803-PF00412
Q86U70	P61968	known	PF01803-PF00412
Q86U70	O60663	known	PF01803-PF00412
P00338	P07195	known	PF00056-PF00056, PF00056-PF02866, PF02866-PF00056, PF02866-PF02866
Q8WVC0	Q8N7H5	known	PF04004-PF03985
P49917	Q13426	known	PF00533-PF06632, PF11411-PF06632
O14910	Q14168	known	PF00595-PF00595, PF00595-PF00625, PF00595-PF07653, PF02828-PF02828
O14910	Q13368	known	PF00595-PF00595, PF00595-PF00625, PF02828-PF02828
O14910	Q8N3R9	known	PF00595-PF00595, PF00595-PF00625, PF00595-PF07653, PF00595-PF13180, PF02828-PF02828
P25800	O60711	known	PF00412-PF00412
P25800	P15884	known	PF00412-PF00010
P25800	O43298	known	PF00412-PF00096
P25800	Q9P2Y4	known	PF00412-PF00096
P25791	Q15654	known	PF00412-PF00412
P25791	P17028	known	PF00412-PF00096
Q8TAP4	Q02446	known	PF00412-PF00096
P61968	P15884	known	PF00412-PF00010
P61968	Q13625	known	PF00412-PF00018, PF00412-PF00023, PF00412-PF12796
P61968	O43298	known	PF00412-PF00096
P61968	Q8NF99	known	PF00412-PF00096
Q8TBB1	O43639	known	PF00595-PF07653
Q8TBB1	Q96MS0	known	PF00595-PF00041, PF00595-PF07686, PF13180-PF07686
Q8TBB1	Q6ZMT1	known	PF00595-PF07653
Q8TBB1	Q9HCM9	known	PF00097-PF00097, PF00097-PF14835, PF13920-PF13920
Q8TBB1	Q9BYV2	known	PF00097-PF00097
Q17RB8	O14933	known	PF00097-PF00179, PF13445-PF00179, PF13639-PF00179, PF13920-PF00179, PF13923-PF00179, PF15227-PF00179
Q17RB8	P98170	known	PF13920-PF00653, PF13920-PF13920, PF13923-PF13923
A6PVS8	O43639	known	PF12799-PF00018
O15116	P62310	known	PF01423-PF01423
Q9Y333	P62310	known	PF01423-PF01423
P62310	P62312	known	PF01423-PF01423
Q9Y4Y9	P62312	known	PF01423-PF01423
Q9Y4Y9	Q9UK45	known	PF01423-PF01423
Q9Y4Y9	P62306	known	PF01423-PF01423
Q13257	Q15013	known	PF02301-PF06581
P61326	Q9Y5S9	known	PF02792-PF00076
Q96A72	Q9Y5S9	known	PF02792-PF00076
Q96A72	P38159	known	PF02792-PF00076
Q16659	Q8IW41	known	PF00069-PF00069, PF00069-PF07714, PF07714-PF00069, PF07714-PF07714
P45984	Q15427	known	PF00069-PF00076
O60336	O76081	known	PF00400-PF00615
Q15691	Q15555	known	PF00307-PF00307, PF03271-PF03271
Q15691	Q9UPY8	known	PF00307-PF00307, PF03271-PF03271
P31153	Q9NZL9	known	PF02772-PF04321, PF02773-PF04321
O15232	Q7Z3S9	known	PF00008-PF00008, PF00008-PF07645, PF07645-PF00008, PF07645-PF07645, PF07645-PF12947, PF14670-PF00008, PF14670-PF07645
P61244	P50539	known	PF00010-PF00010
P49736	Q14566	known	PF00493-PF00493, PF01078-PF01078, PF14551-PF14551
O15151	Q9Y4L5	known	PF13920-PF13920
Q9BUE0	Q9H944	known	PF09637-PF08612
Q9UBP6	P57081	known	PF02390-PF00400
O15344	Q9UJV3	known	PF00041-PF00041, PF00097-PF00097, PF00622-PF00622, PF00643-PF00643, PF13765-PF00622, PF13920-PF13920
O15344	Q16512	known	PF00041-PF00069
O15344	P51668	known	PF00097-PF00179, PF13920-PF00179, PF15227-PF00179
O15344	P61077	known	PF00097-PF00179, PF13920-PF00179, PF15227-PF00179
O15344	Q96LR5	known	PF00097-PF00179, PF13920-PF00179, PF15227-PF00179
O15344	Q969T4	known	PF00097-PF00179, PF13920-PF00179, PF15227-PF00179
O15344	Q9HAC8	known	PF00041-PF11976, PF13920-PF00240
Q9UJV3	P00540	known	PF00041-PF00069
Q9UJV3	Q14995	known	PF00041-PF00104
Q9UJV3	O00560	known	PF00041-PF00595
Q9UJV3	P14373	known	PF00097-PF00097, PF00622-PF00622, PF00622-PF13765, PF00643-PF00643, PF13920-PF13920
Q9UJV3	Q8IWZ5	known	PF00041-PF00041, PF00643-PF00643
Q9UJV3	Q9BYV2	known	PF00097-PF00097, PF00643-PF00643
Q9UJV3	P51668	known	PF00097-PF00179, PF13920-PF00179, PF15227-PF00179
Q9UJV3	Q9Y2X8	known	PF00097-PF00179, PF13920-PF00179, PF15227-PF00179
Q9UJV3	Q96LR5	known	PF00097-PF00179, PF13920-PF00179, PF15227-PF00179
Q9UJV3	Q9HAC8	known	PF00041-PF11976, PF13920-PF00240
Q9NYP9	O43482	known	PF03226-PF03226
Q9H000	P51668	known	PF13639-PF00179
Q9H000	Q9Y2X8	known	PF13639-PF00179
Q13064	Q96IZ5	known	PF00642-PF00076, PF16131-PF00076
Q13064	P51668	known	PF00097-PF00179, PF13639-PF00179, PF13923-PF00179
P40692	P20585	known	PF13589-PF00488, PF13589-PF05188, PF13589-PF05192
P55198	Q9BZ95	known	PF00628-PF00628
Q9UBU8	Q96QT6	known	PF05712-PF16737
Q6PF18	Q8WYR4	known	PF02493-PF02493
Q13368	Q9NY99	known	PF00595-PF00595, PF00625-PF00595
Q15777	Q08AM6	known	PF00149-PF02985
Q9Y217	Q96QG7	known	PF06602-PF06602
Q9Y216	Q96QG7	known	PF06602-PF06602
Q969V5	Q9C026	known	PF13920-PF13920
Q8WY64	Q8WWW0	known	PF00373-PF00788
Q99457	Q9UJ04	known	PF00956-PF00956
Q9H115	O14662	known	PF14938-PF00804, PF14938-PF05739
Q9H115	Q13277	known	PF14938-PF00804, PF14938-PF05739
Q9H115	Q12846	known	PF14938-PF00804, PF14938-PF05739
Q9H115	Q13190	known	PF14938-PF05739
Q9H115	O43752	known	PF14938-PF05739
O43639	Q13153	known	PF00017-PF07714, PF00018-PF07714, PF14604-PF07714
O43639	O94875	known	PF00017-PF00018, PF00017-PF07653, PF00018-PF00018, PF00018-PF07653, PF07653-PF00018, PF07653-PF07653, PF14604-PF14604
O43639	Q92752	known	PF00017-PF00041
O43639	Q15654	known	PF00018-PF00412
Q9NZQ3	O60504	known	PF00018-PF00018, PF00018-PF07653, PF07653-PF00018, PF07653-PF07653, PF14604-PF14604
Q7Z6G3	Q9HC98	known	PF00036-PF00069, PF13405-PF00069, PF13499-PF00069
Q7Z6G3	P54646	known	PF00036-PF00069, PF13405-PF00069, PF13499-PF00069
Q14511	P25963	known	PF00018-PF00023, PF00018-PF12796, PF14604-PF12796
Q14511	Q15654	known	PF00018-PF00412
Q9HC98	Q07912	known	PF00069-PF00069, PF00069-PF07714, PF07714-PF00069, PF07714-PF07714, PF07714-PF11555, PF07714-PF14604, PF14531-PF14531
Q9HC98	P36406	known	PF00069-PF00071
Q92886	P15884	known	PF00010-PF00010
Q9Y4Z2	Q99081	known	PF00010-PF00010
P23511	P25208	known	PF02045-PF00808
P25208	Q9NR33	known	PF00808-PF00808
Q96IV0	P54725	known	PF03835-PF09280
Q96IV0	P54727	known	PF03835-PF09280
Q9NX24	Q9NPE3	known	PF01248-PF04135
P15531	Q13232	known	PF00334-PF00334
P15531	O00746	known	PF00334-PF00334
Q15233	P54646	known	PF00076-PF00069
Q15233	Q8WXF1	known	PF00076-PF00076, PF00076-PF08075, PF08075-PF00076, PF08075-PF08075, PF13893-PF00076
Q7Z3S9	Q92824	known	PF00008-PF00082
Q7Z3S9	P15151	known	PF00008-PF07686, PF12947-PF07686
Q7Z3S9	Q92692	known	PF00008-PF07686, PF12947-PF07686
Q7Z3S9	Q9NQS3	known	PF00008-PF07686, PF12947-PF07686
Q86UR1	Q9UFD9	known	PF00018-PF00018, PF00018-PF07653, PF00564-PF00018, PF14604-PF14604
P06748	Q86SE8	known	PF03066-PF03066
Q86SE8	O75607	known	PF03066-PF03066
P51843	Q13285	known	PF00104-PF00104, PF00104-PF00105
P55055	P48443	known	PF00104-PF00104, PF00104-PF00105, PF00105-PF00104, PF00105-PF00105
Q13133	P28702	known	PF00104-PF00104, PF00104-PF00105, PF00105-PF00104, PF00105-PF00105
Q13133	P48443	known	PF00104-PF00104, PF00104-PF00105, PF00105-PF00104, PF00105-PF00105
Q9UNZ2	P55072	known	PF00789-PF02359, PF00789-PF02933
Q7Z3B4	P37198	known	PF13874-PF05064
Q7Z3B4	Q9BVL2	known	PF13874-PF15967
P37198	Q9BVL2	known	PF05064-PF15967
P61970	P62826	known	PF02136-PF00071
Q9H4D5	Q9UKK6	known	PF02136-PF02136
Q9H4D5	Q9NPJ8	known	PF02136-PF02136
Q9NPJ8	P36406	known	PF02136-PF00071
Q9UMX2	P11926	known	PF02100-PF00278, PF02100-PF02784
Q96CV9	Q15025	known	PF16516-PF16516
Q92882	Q04864	known	PF00023-PF00554, PF00023-PF16179, PF12796-PF16179, PF13637-PF16179
Q92882	O00560	known	PF07653-PF00595
Q96FW1	P61077	known	PF10275-PF00179
Q96FW1	Q9Y2X8	known	PF10275-PF00179
Q9BY11	Q9UNF0	known	PF00018-PF00018, PF00018-PF00611, PF00018-PF07653, PF00611-PF00018, PF00611-PF00611, PF00611-PF14604, PF07653-PF00018, PF07653-PF07653, PF14604-PF00611, PF14604-PF14604
Q9BY11	Q9UKS6	known	PF00018-PF00018, PF00018-PF00611, PF00018-PF07653, PF00611-PF00018, PF00611-PF00611, PF00611-PF14604, PF07653-PF00018, PF07653-PF07653, PF14604-PF00611, PF14604-PF14604
Q13177	Q9H4E5	known	PF00069-PF00071, PF00786-PF00071
Q13177	O60504	known	PF07714-PF00018, PF07714-PF14604
Q9NQU5	Q9H4E5	known	PF00069-PF00071, PF00786-PF00071
Q9P286	O60504	known	PF07714-PF00018, PF07714-PF14604
Q9NPB6	P41743	known	PF00564-PF00069, PF00564-PF00564
Q9BYG5	P41743	known	PF00564-PF00069, PF00564-PF00564
Q9BYG5	Q9H4E5	known	PF00595-PF00071
Q86SE9	Q12933	known	PF00097-PF00097
O75340	Q9UBV8	known	PF00036-PF00036, PF00036-PF13202, PF00036-PF13499, PF00036-PF13833, PF13202-PF00036, PF13202-PF13202, PF13202-PF13499, PF13202-PF13833, PF13405-PF13499, PF13405-PF13833, PF13499-PF00036, PF13499-PF13202, PF13499-PF13405, PF13499-PF13499, PF13499-PF13833, PF13833-PF00036, PF13833-PF13202, PF13833-PF13405, PF13833-PF13499, PF13833-PF13833
P09619	Q15654	known	PF07686-PF00412
Q96HC4	Q15942	known	PF00412-PF00412
Q9NQP4	P61758	known	PF01920-PF02996
Q96JS3	P57086	known	PF02023-PF02023
Q96JS3	P17028	known	PF02023-PF02023
Q96JS3	Q9NWS9	known	PF02023-PF02023
Q96JS3	P10073	known	PF02023-PF02023
Q8IXK0	Q13131	known	PF00536-PF00069
Q8IXK0	O00560	known	PF00536-PF00595
Q8IXK0	Q9UHJ3	known	PF00536-PF00536, PF00536-PF07647, PF07647-PF00536, PF07647-PF07647
O43189	Q93062	known	PF00628-PF00076
O75928	P63165	known	PF02891-PF11976
O75928	P63279	known	PF02891-PF00179, PF14324-PF00179
O00459	P36406	known	PF00620-PF00071
Q96CS7	O75886	known	PF00169-PF00018
O15160	Q9Y2S0	known	PF01000-PF01193, PF01193-PF01193, PF01193-PF13656
O15160	P52435	known	PF01000-PF01193, PF01193-PF01193, PF01193-PF13656
O75817	Q8N5L8	known	PF01918-PF01918, PF12328-PF01918
P67775	Q08AM6	known	PF00149-PF02985
Q08209	P63098	known	PF00149-PF00036, PF00149-PF13499
Q13131	O43741	known	PF00069-PF04739, PF00069-PF16561, PF16579-PF04739, PF16579-PF16561
Q13131	P54619	known	PF16579-PF00571
Q13131	Q93062	known	PF00069-PF00076
Q13131	Q9UFD9	known	PF07714-PF00018, PF07714-PF14604
P54646	O43741	known	PF00069-PF04739, PF00069-PF16561, PF16579-PF04739, PF16579-PF16561
P54646	P54619	known	PF16579-PF00571
P54646	Q93062	known	PF00069-PF00076
O43741	P54619	known	PF04739-PF00571, PF16561-PF00571
O75569	Q15633	known	PF00035-PF00035, PF16482-PF16482
Q99873	Q9NR22	known	PF06325-PF06325, PF08241-PF08241, PF13847-PF13847
P60891	P11908	known	PF00156-PF00156, PF00156-PF13793, PF13793-PF00156, PF13793-PF13793, PF13793-PF14572, PF14572-PF13793, PF14572-PF14572
P60891	Q14558	known	PF00156-PF00156, PF00156-PF13793, PF13793-PF00156, PF13793-PF13793, PF13793-PF14572, PF14572-PF13793, PF14572-PF14572
P11908	Q14558	known	PF00156-PF00156, PF00156-PF13793, PF13793-PF00156, PF13793-PF13793, PF13793-PF14572, PF14572-PF13793, PF14572-PF14572
P79522	P38159	known	PF00642-PF00076
P79522	P0DJD3	known	PF00642-PF00076
P79522	Q15415	known	PF00642-PF00076
P25786	P25788	known	PF00227-PF00227, PF00227-PF10584, PF10584-PF00227, PF10584-PF10584
P25786	P55072	known	PF00227-PF00004, PF00227-PF07724
P25788	P60900	known	PF00227-PF00227, PF00227-PF10584, PF10584-PF00227, PF10584-PF10584
P25788	P28070	known	PF00227-PF00227, PF10584-PF00227
P17980	P62333	known	PF00004-PF00004, PF00004-PF07724, PF00004-PF13191, PF07728-PF07728
O00487	P51665	known	PF01398-PF01398, PF01398-PF13012, PF13012-PF01398, PF13012-PF13012
Q13200	Q8WVY7	known	PF01851-PF00240
O43242	P60896	known	PF01399-PF05160
O43586	O00560	known	PF07653-PF00595
O43586	Q9H788	known	PF00018-PF00017, PF07653-PF00017
P26599	P09012	known	PF00076-PF00076, PF00076-PF13893, PF00076-PF16842, PF13893-PF00076, PF13893-PF13893, PF16842-PF00076
Q05397	O14543	known	PF07714-PF00017
Q05397	P07947	known	PF00069-PF00069, PF00069-PF07714, PF00373-PF07714, PF07714-PF00017, PF07714-PF00018, PF07714-PF00069, PF07714-PF07714, PF07714-PF14604
Q13882	O00401	known	PF00069-PF00786
Q9UHX1	Q05519	known	PF00076-PF00076, PF13893-PF00076
Q9UHX1	P26368	known	PF00076-PF00076, PF00076-PF13893, PF13893-PF00076, PF13893-PF13893
P11216	P06737	known	PF00343-PF00343
O00194	Q8TDW5	known	PF00071-PF02318
Q96DA2	Q96T51	known	PF00071-PF02759
P20336	Q96QF0	known	PF00071-PF06428
P20336	P47224	known	PF00071-PF04421
Q8TBN0	Q96QF0	known	PF06428-PF06428
Q9UJ41	P0CG48	known	PF01754-PF00240
P63000	Q9Y6N9	known	PF00071-PF00595
P54725	Q9BYV2	known	PF00240-PF13445, PF00240-PF13639
P54725	Q9UHP3	known	PF00240-PF00443, PF00627-PF00443
O75771	O43543	known	PF08423-PF08423
Q86SE5	Q96IZ5	known	PF00076-PF00076, PF13893-PF00076
P61224	Q8WWW0	known	PF00071-PF00788
P61225	Q8WWW0	known	PF00071-PF00788
P61225	Q59EK9	known	PF00071-PF02759
P10276	P48443	known	PF00104-PF00104, PF00104-PF00105, PF00105-PF00104, PF00105-PF00105
P10826	P28702	known	PF00104-PF00104, PF00104-PF00105, PF00105-PF00104, PF00105-PF00105
P10826	P48443	known	PF00104-PF00104, PF00104-PF00105, PF00105-PF00104, PF00105-PF00105
P50749	Q8WWW0	known	PF00788-PF00788, PF16517-PF16517
P50749	Q13188	known	PF16517-PF00069, PF16517-PF11629
Q9H2L5	Q13188	known	PF16517-PF00069, PF16517-PF11629
Q9BYM8	O14933	known	PF13445-PF00179, PF13639-PF00179
Q9NWB1	Q93062	known	PF00076-PF00076, PF13893-PF00076
P98179	P38159	known	PF00076-PF00076, PF00076-PF13893, PF13893-PF00076, PF13893-PF13893
P98179	P0DJD3	known	PF00076-PF00076, PF00076-PF13893, PF13893-PF00076, PF13893-PF13893
P98179	Q15415	known	PF00076-PF00076, PF00076-PF13893, PF13893-PF00076, PF13893-PF13893
P98179	P09012	known	PF00076-PF00076, PF00076-PF13893, PF00076-PF16842, PF13893-PF00076, PF13893-PF13893
Q14498	O00422	known	PF00076-PF06487
Q14498	Q15427	known	PF00076-PF00076, PF00076-PF13893, PF13893-PF00076, PF13893-PF13893
Q14498	P78362	known	PF00076-PF00069
Q14498	Q05519	known	PF00076-PF00076, PF13893-PF00076
P38159	P0DJD3	known	PF00076-PF00076, PF00076-PF13893, PF13893-PF00076, PF13893-PF13893
P38159	Q15415	known	PF00076-PF00076, PF00076-PF13893, PF13893-PF00076, PF13893-PF13893
P38159	P09012	known	PF00076-PF00076, PF00076-PF13893, PF00076-PF16842, PF13893-PF00076, PF13893-PF13893
Q93062	Q01974	known	PF00076-PF00069
Q93062	P35590	known	PF00076-PF00069
Q93062	Q96K80	known	PF00076-PF00642, PF00076-PF16131
Q04864	Q04206	known	PF00554-PF00554, PF00554-PF16179, PF16179-PF00554, PF16179-PF16179
P35249	P40937	known	PF00004-PF00004, PF00004-PF05496, PF00004-PF08542, PF00004-PF13177, PF00004-PF13191, PF00004-PF16193, PF08542-PF00004, PF08542-PF08542, PF08542-PF13177, PF13177-PF00004, PF13177-PF08542, PF13177-PF13177, PF13191-PF00004, PF16193-PF00004, PF16193-PF16193
O75679	P63279	known	PF15227-PF00179
Q9H4E5	O00401	known	PF00071-PF00786
O43353	P98170	known	PF00619-PF13920
Q6ZNA4	P51668	known	PF00097-PF00179, PF13639-PF00179, PF13920-PF00179, PF13923-PF00179
Q6ZNA4	P61077	known	PF00097-PF00179, PF13639-PF00179, PF13920-PF00179, PF13923-PF00179
Q6ZNA4	P63279	known	PF00097-PF00179, PF13639-PF00179, PF13920-PF00179, PF13923-PF00179
Q9Y4L5	P51668	known	PF00097-PF00179, PF12678-PF00179, PF13639-PF00179, PF13920-PF00179, PF13923-PF00179
Q9Y4L5	P61077	known	PF00097-PF00179, PF12678-PF00179, PF13639-PF00179, PF13920-PF00179, PF13923-PF00179
Q9Y4L5	Q9Y2X8	known	PF00097-PF00179, PF12678-PF00179, PF13639-PF00179, PF13920-PF00179, PF13923-PF00179
Q9BV68	P51668	known	PF00097-PF00179, PF12678-PF00179, PF13639-PF00179, PF13920-PF00179, PF13923-PF00179
Q8WVD3	P61086	known	PF00097-PF00179, PF13445-PF00179, PF13639-PF00179, PF13920-PF00179, PF13923-PF00179, PF15227-PF00179
Q9UBS8	P51668	known	PF05773-PF00179
Q9UBS8	Q9Y2X8	known	PF05773-PF00179
Q96GF1	Q99942	known	PF00097-PF00097, PF13445-PF13445, PF13639-PF13639, PF13920-PF13920, PF13923-PF13923
Q96GF1	Q969T4	known	PF00097-PF00179, PF13445-PF00179, PF13639-PF00179, PF13920-PF00179, PF13923-PF00179
O75150	P63279	known	PF00097-PF00179, PF13920-PF00179
Q99942	P51668	known	PF00097-PF00179, PF13445-PF00179, PF13639-PF00179, PF13920-PF00179, PF13923-PF00179
Q99942	P61077	known	PF00097-PF00179, PF13445-PF00179, PF13639-PF00179, PF13920-PF00179, PF13923-PF00179
Q99942	Q9Y2X8	known	PF00097-PF00179, PF13445-PF00179, PF13639-PF00179, PF13920-PF00179, PF13923-PF00179
Q99942	Q96LR5	known	PF00097-PF00179, PF13445-PF00179, PF13639-PF00179, PF13920-PF00179, PF13923-PF00179
Q99942	Q969T4	known	PF00097-PF00179, PF13445-PF00179, PF13639-PF00179, PF13920-PF00179, PF13923-PF00179
Q99942	P61086	known	PF00097-PF00179, PF13445-PF00179, PF13639-PF00179, PF13920-PF00179, PF13923-PF00179
Q99942	Q96B02	known	PF00097-PF00179, PF13445-PF00179, PF13639-PF00179, PF13920-PF00179, PF13923-PF00179
Q15287	P78362	known	PF00076-PF00069
Q9UHP6	P15884	known	PF02985-PF00010
Q9Y265	Q9Y230	known	PF00004-PF00004, PF00004-PF05496, PF00004-PF13191, PF05496-PF00004, PF05496-PF05496, PF05496-PF06068, PF06068-PF03796, PF06068-PF05496, PF06068-PF06068, PF13191-PF00004
P23297	P29034	known	PF00036-PF01023, PF01023-PF01023, PF13202-PF01023
P23297	P04271	known	PF00036-PF00036, PF00036-PF01023, PF00036-PF13499, PF01023-PF00036, PF01023-PF01023, PF13202-PF00036, PF13202-PF01023, PF13202-PF13499, PF13499-PF00036, PF13499-PF13499
Q9HCY8	Q96FQ6	known	PF01023-PF01023, PF01023-PF13202
P29034	P04271	known	PF01023-PF00036, PF01023-PF01023
P26447	P04271	known	PF01023-PF00036, PF01023-PF01023, PF13499-PF00036, PF13499-PF13499
P04271	P25815	known	PF00036-PF01023, PF01023-PF01023
P57086	Q969J2	known	PF02023-PF02023
P57086	Q9P0L1	known	PF02023-PF02023
P57086	Q6P9G9	known	PF02023-PF02023
P55735	Q96JE7	known	PF00400-PF12931
Q15437	O94855	known	PF00626-PF00626, PF00626-PF04811, PF00626-PF04815, PF00626-PF08033, PF04810-PF04810, PF04810-PF08033, PF04811-PF00626, PF04811-PF04811, PF04811-PF04815, PF04811-PF08033, PF04815-PF00626, PF04815-PF04811, PF04815-PF08033, PF08033-PF00626, PF08033-PF04810, PF08033-PF04811, PF08033-PF04815
Q9HC62	P61956	known	PF02902-PF00240, PF02902-PF11976
Q9HC62	P55854	known	PF02902-PF00240, PF02902-PF11976
Q8WYJ6	Q8IYM1	known	PF00009-PF01926, PF00735-PF00735, PF01926-PF01926
Q8WYJ6	Q99719	known	PF00009-PF01926, PF00735-PF00735, PF01926-PF01926, PF03193-PF03193
Q8WYJ6	Q14141	known	PF00735-PF00735
Q9P0V9	Q99719	known	PF00735-PF00735
Q9P0V9	Q16181	known	PF00735-PF00735
Q15019	Q99719	known	PF00735-PF00735, PF01926-PF01926
Q15019	Q14141	known	PF00735-PF00735
Q9UH03	Q14141	known	PF00735-PF00735
Q99719	Q14141	known	PF00735-PF00735
Q14141	Q9UHD8	known	PF00735-PF00735
O43765	Q71RG4	known	PF16546-PF00240
O60880	Q07912	known	PF00017-PF07714
Q9NP31	P43405	known	PF00017-PF00017, PF00017-PF07714
Q9H788	Q99961	known	PF00017-PF00018, PF00017-PF07653
Q9H788	Q86WV1	known	PF00017-PF00018, PF00017-PF07653
Q9H788	O94875	known	PF00017-PF00018, PF00017-PF07653
Q9H788	O60504	known	PF00017-PF00018, PF00017-PF07653
Q9H788	O75886	known	PF00017-PF00018, PF00017-PF07653
Q5HYK7	Q96HL8	known	PF00018-PF00018, PF00018-PF07653, PF07653-PF00018, PF07653-PF07653, PF14604-PF14604
Q99961	Q99962	known	PF00018-PF00018, PF00018-PF07653, PF03114-PF03114, PF07653-PF00018, PF07653-PF07653, PF14604-PF14604
Q9Y371	Q9NR46	known	PF00018-PF00018, PF00018-PF07653, PF03114-PF03114, PF07653-PF00018, PF07653-PF07653, PF14604-PF14604
Q96B97	Q9ULZ2	known	PF00018-PF00169
P78324	P14373	known	PF07654-PF00622, PF07654-PF13765
Q14BN4	Q13188	known	PF00498-PF00069
O00161	O95183	known	PF00835-PF00957
Q96H20	Q9BRG1	known	PF04157-PF05871
P09012	P09661	known	PF00076-PF14580, PF13893-PF14580
P09012	P26368	known	PF00076-PF00076, PF00076-PF13893, PF13893-PF00076, PF13893-PF13893, PF16842-PF00076
Q13596	Q86XE0	known	PF00787-PF00787, PF09325-PF09325
O14543	P07947	known	PF00017-PF00017, PF00017-PF00018, PF00017-PF07653, PF00017-PF07714
Q8WXA9	Q05519	known	PF00076-PF00076, PF13893-PF00076
P40763	P43405	known	PF00017-PF00017, PF00017-PF07714, PF02864-PF00017
O75716	Q8IWZ5	known	PF00069-PF00041
Q96SI9	Q15633	known	PF00035-PF00035
O75558	P61764	known	PF00804-PF00995
Q86Y82	Q12846	known	PF00804-PF00804, PF00804-PF05739, PF05739-PF00804, PF05739-PF05739
O14662	Q12846	known	PF00804-PF00804, PF00804-PF05739, PF05739-PF00804, PF05739-PF05739
O14662	O95183	known	PF00804-PF00957, PF05739-PF00957
Q8N4C7	P61764	known	PF00804-PF00995
Q13277	Q12846	known	PF00804-PF00804, PF00804-PF05739, PF05739-PF00804, PF05739-PF05739
Q12846	Q13190	known	PF00804-PF05739, PF05739-PF05739
Q12846	O43752	known	PF00804-PF05739, PF05739-PF05739
Q12846	O15400	known	PF00804-PF00804, PF00804-PF05739, PF05739-PF00804, PF05739-PF05739
Q12846	Q9UNK0	known	PF00804-PF05739, PF05739-PF05739
Q12846	P23763	known	PF00804-PF00957, PF05739-PF00957
Q12846	P63027	known	PF00804-PF00957, PF05739-PF00957
Q12846	Q15836	known	PF00804-PF00957, PF05739-PF00957
Q12846	O75379	known	PF00804-PF00957, PF05739-PF00957
Q12846	O95183	known	PF00804-PF00957, PF05739-PF00957
Q12846	Q9UEU0	known	PF05739-PF05008, PF05739-PF12352
P50225	O00204	known	PF00685-PF00685, PF13469-PF13469
O43704	Q06520	known	PF00685-PF00685, PF13469-PF13469
O43704	O00204	known	PF00685-PF00685, PF13469-PF13469
P63165	Q9BUZ4	known	PF00240-PF13445
P63165	Q9UBT2	known	PF00240-PF00899, PF00240-PF10585, PF11976-PF00899, PF11976-PF10585
P63165	P63279	known	PF00240-PF00179, PF11976-PF00179
P61956	Q9UHP3	known	PF00240-PF00443
Q9Y6J9	Q16594	known	PF02969-PF02291
Q9Y6J9	Q9HBM6	known	PF02969-PF02291
Q16559	P15884	known	PF00010-PF00010
P26639	A2RTX5	known	PF00587-PF00587, PF00587-PF03129, PF00587-PF07973, PF02824-PF02824, PF02824-PF07973, PF03129-PF00587, PF03129-PF03129, PF07973-PF00587, PF07973-PF02824, PF07973-PF07973
Q9NU19	P36406	known	PF00566-PF00071
Q96SF7	O95231	known	PF00907-PF00046
Q9Y458	O95231	known	PF00907-PF00046
Q15369	Q15370	known	PF03931-PF00240
Q99081	Q8WVJ9	known	PF00010-PF00010
P15884	Q8WVJ9	known	PF00010-PF00010
Q71RG4	Q9UMX0	known	PF00240-PF00240, PF00240-PF00627
Q15025	Q96KP6	known	PF16516-PF16516
P02585	P19429	known	PF00036-PF00992, PF13499-PF00992, PF13833-PF00992
P13805	P09493	known	PF00992-PF00261
P13805	P06753	known	PF00992-PF00261
Q13625	P57075	known	PF12796-PF14604, PF14604-PF14604
P09493	P67936	known	PF00261-PF00261, PF12718-PF12718
Q12933	Q9Y4K3	known	PF00097-PF00097
Q9BUZ4	P11441	known	PF13445-PF00240
Q9BUZ4	Q8N7F7	known	PF13445-PF00240
Q9UL33	O43617	known	PF04099-PF04051, PF04628-PF04051
O43617	O75865	known	PF04051-PF04051
Q9Y577	Q9HCM9	known	PF00097-PF00097, PF00097-PF14835, PF00622-PF00622, PF00622-PF13765, PF00643-PF00643, PF13445-PF13445, PF13639-PF13639, PF13923-PF13923
P19474	Q9HCM9	known	PF00097-PF00097, PF00097-PF14835, PF00622-PF00622, PF00622-PF13765, PF00643-PF00643, PF13445-PF13445, PF13639-PF13639, PF13765-PF00622, PF13765-PF13765, PF13920-PF13920, PF13923-PF13923, PF14835-PF00097
P19474	P63279	known	PF00097-PF00179, PF13445-PF00179, PF13639-PF00179, PF13920-PF00179, PF13923-PF00179, PF15227-PF00179
P36406	P63279	known	PF13445-PF00179
P36406	Q64LD2	known	PF00503-PF00400
P14373	Q8IWZ5	known	PF00643-PF00643
Q13049	Q5VVX9	known	PF00097-PF00179, PF13445-PF00179, PF13639-PF00179, PF13923-PF00179
Q13049	Q9UMX0	known	PF13445-PF00240, PF13639-PF00240
O00635	P63279	known	PF00097-PF00179, PF13445-PF00179, PF15227-PF00179
Q9HCM9	P51668	known	PF00097-PF00179, PF13445-PF00179, PF13639-PF00179, PF13920-PF00179, PF13923-PF00179, PF15227-PF00179
Q9HCM9	P61077	known	PF00097-PF00179, PF13445-PF00179, PF13639-PF00179, PF13920-PF00179, PF13923-PF00179, PF15227-PF00179
Q9HCM9	Q9Y2X8	known	PF00097-PF00179, PF13445-PF00179, PF13639-PF00179, PF13920-PF00179, PF13923-PF00179, PF15227-PF00179
Q9HCM9	Q96LR5	known	PF00097-PF00179, PF13445-PF00179, PF13639-PF00179, PF13920-PF00179, PF13923-PF00179, PF15227-PF00179
Q9HCM9	Q969T4	known	PF00097-PF00179, PF13445-PF00179, PF13639-PF00179, PF13920-PF00179, PF13923-PF00179, PF15227-PF00179
Q9HCM9	P61086	known	PF00097-PF00179, PF13445-PF00179, PF13639-PF00179, PF13920-PF00179, PF13923-PF00179, PF15227-PF00179
Q9HCM9	Q9HAC8	known	PF13445-PF00240, PF13639-PF00240, PF13920-PF00240
Q9HCM9	Q8WUN7	known	PF13445-PF00240, PF13639-PF00240, PF13920-PF00240
Q9C026	Q96PN8	known	PF00041-PF00069
Q99816	Q9UK41	known	PF09454-PF03997
Q99816	Q8NEZ2	known	PF09454-PF07200
Q99816	A5D8V6	known	PF09454-PF07200
P0CG47	Q05086	known	PF00240-PF00632
P0CG47	Q9UMX0	known	PF00240-PF00240, PF00240-PF00627, PF11976-PF11976
P0CG48	Q9UMX0	known	PF00240-PF00240, PF00240-PF00627, PF11976-PF11976
P63279	Q04323	known	PF00179-PF00627
Q13404	Q9UMX0	known	PF00179-PF00240, PF00179-PF00627, PF00179-PF11976
Q9UMX0	Q04323	known	PF00240-PF00627, PF00627-PF00627
Q04323	P55072	known	PF00789-PF02359, PF00789-PF02933
Q14CS0	P55072	known	PF00789-PF02359, PF00789-PF02933
Q9H9C1	Q9H267	known	PF04840-PF00995
Q9UBQ0	Q96QK1	known	PF12850-PF03635
P42768	O43516	known	PF02205-PF02205
O00401	O43516	known	PF02205-PF02205
Q9Y2K1	Q8TAU3	known	PF00096-PF00096, PF00096-PF13465, PF13465-PF00096, PF13465-PF13465
Q9Y2K1	Q7Z3I7	known	PF00096-PF00096, PF00096-PF13465, PF13465-PF00096, PF13465-PF13465
Q96DT7	Q8TAU3	known	PF13465-PF00096, PF13465-PF13465
O43167	O43298	known	PF00096-PF00096, PF00096-PF13465, PF00651-PF00651, PF13465-PF00096, PF13465-PF13465
O43167	Q96BR9	known	PF00096-PF00096, PF00096-PF13465, PF00651-PF00651, PF13465-PF00096, PF13465-PF13465
Q9HCK0	Q15916	known	PF00096-PF00096, PF00096-PF13465, PF00651-PF00651, PF13465-PF00096, PF13465-PF13465, PF13894-PF13894
P10074	Q96BR9	known	PF00096-PF00096, PF00096-PF13465, PF00651-PF00651, PF13465-PF00096, PF13465-PF13465
Q6ZSB9	Q96BR9	known	PF00096-PF00096, PF00096-PF13465, PF00651-PF00651, PF13465-PF00096, PF13465-PF13465
O15062	O15156	known	PF00651-PF00651, PF13465-PF00096, PF13465-PF13465
Q96BR9	P52744	known	PF00096-PF00096, PF00096-PF13465, PF13465-PF00096, PF13465-PF13465
Q96BR9	Q8N554	known	PF00096-PF00096, PF00096-PF13465, PF13465-PF00096, PF13465-PF13465
Q96BR9	Q8TAU3	known	PF00096-PF00096, PF00096-PF13465, PF13465-PF00096, PF13465-PF13465
Q96BR9	Q96SQ5	known	PF00096-PF00096, PF00096-PF13465, PF13465-PF00096, PF13465-PF13465
P17029	Q9NX65	known	PF00096-PF00096, PF00096-PF13465, PF02023-PF02023, PF13465-PF00096, PF13465-PF13465
Q969J2	Q9P0L1	known	PF00096-PF00096, PF00096-PF13465, PF02023-PF02023, PF13465-PF00096, PF13465-PF13465, PF13894-PF13894
Q969J2	Q96IT1	known	PF00096-PF00096, PF00096-PF13465, PF02023-PF02023, PF13465-PF00096, PF13465-PF13465
Q969J2	Q9NX65	known	PF00096-PF00096, PF00096-PF13465, PF02023-PF02023, PF13465-PF00096, PF13465-PF13465, PF13894-PF13894
Q9P0L1	Q9NWS9	known	PF00096-PF00096, PF02023-PF02023, PF13465-PF00096
Q9P0L1	Q9Y5A6	known	PF00096-PF00096, PF00096-PF13465, PF02023-PF02023, PF13465-PF00096, PF13465-PF13465, PF13894-PF13894
Q8IZC7	P17020	known	PF00096-PF00096, PF00096-PF13465, PF13465-PF00096, PF13465-PF13465, PF13894-PF13894
P49910	Q9NWS9	known	PF00096-PF00096, PF02023-PF02023, PF13465-PF00096
Q9Y473	P15622	known	PF00096-PF00096, PF00096-PF13465, PF13465-PF00096, PF13465-PF13465, PF13894-PF13894
Q9Y473	O43296	known	PF00096-PF00096, PF00096-PF13465, PF13465-PF00096, PF13465-PF13465, PF13894-PF13894
Q9UNY5	Q9NWS9	known	PF00096-PF00096, PF02023-PF02023, PF13465-PF00096
P17028	Q96N95	known	PF00096-PF00096, PF00096-PF13465, PF02023-PF02023, PF13465-PF00096, PF13465-PF13465
P17028	Q9NWS9	known	PF00096-PF00096, PF02023-PF02023, PF13465-PF00096
P17028	Q8TF39	known	PF00096-PF00096, PF00096-PF13465, PF02023-PF02023, PF13465-PF00096, PF13465-PF13465
P17028	Q9Y5A6	known	PF00096-PF00096, PF00096-PF13465, PF02023-PF02023, PF13465-PF00096, PF13465-PF13465
P17028	Q9NX65	known	PF00096-PF00096, PF00096-PF13465, PF02023-PF02023, PF13465-PF00096, PF13465-PF13465
P15622	Q14592	known	PF00096-PF00096, PF00096-PF13465, PF13465-PF00096, PF13465-PF13465, PF13894-PF13894
P15622	Q8WTR7	known	PF00096-PF00096, PF00096-PF13465, PF13465-PF00096, PF13465-PF13465, PF13894-PF13894
Q96N95	Q9NWS9	known	PF00096-PF00096, PF02023-PF02023, PF13465-PF00096
Q96N95	Q9NX65	known	PF00096-PF00096, PF00096-PF13465, PF02023-PF02023, PF13465-PF00096, PF13465-PF13465
Q8NF99	Q86VK4	known	PF00096-PF00096, PF00096-PF13465, PF13465-PF00096, PF13465-PF13465, PF13894-PF13894
Q8NF99	Q9NWS9	known	PF00096-PF00096, PF02023-PF02023, PF13465-PF00096
Q9H9D4	Q3KQV3	known	PF00096-PF00096, PF00096-PF13465, PF13465-PF00096, PF13465-PF13465, PF13894-PF13894
Q8TAU3	Q96SQ5	known	PF00096-PF00096, PF00096-PF13465, PF13465-PF00096, PF13465-PF13465, PF13894-PF13894
Q9NWS9	Q96IT1	known	PF00096-PF00096, PF00096-PF13465, PF02023-PF02023
Q9NWS9	Q9H4T2	known	PF00096-PF00096, PF00096-PF13465, PF02023-PF02023
Q9NWS9	Q9Y5A6	known	PF00096-PF00096, PF00096-PF13465, PF02023-PF02023
Q9NWS9	P10073	known	PF00096-PF00096, PF00096-PF13465, PF02023-PF02023
Q9NWS9	Q9NX65	known	PF00096-PF00096, PF00096-PF13465, PF02023-PF02023
Q9NWS9	O15535	known	PF00096-PF00096, PF00096-PF13465, PF02023-PF02023
Q8WTR7	Q3KQV3	known	PF00096-PF00096, PF00096-PF13465, PF13465-PF00096, PF13465-PF13465, PF13894-PF13894
Q8TF39	Q96IT1	known	PF00096-PF00096, PF00096-PF13465, PF02023-PF02023, PF13465-PF00096, PF13465-PF13465
Q8TF39	P10073	known	PF00096-PF00096, PF00096-PF13465, PF02023-PF02023, PF13465-PF00096, PF13465-PF13465, PF13894-PF13894
Q96IT1	Q9Y5A6	known	PF00096-PF00096, PF00096-PF13465, PF02023-PF02023, PF13465-PF00096, PF13465-PF13465
Q96IT1	P10073	known	PF00096-PF00096, PF00096-PF13465, PF02023-PF02023, PF13465-PF00096, PF13465-PF13465
P10073	Q9NX65	known	PF00096-PF00096, PF00096-PF13465, PF02023-PF02023, PF13465-PF00096, PF13465-PF13465, PF13894-PF13894
Q9NYB9-2	A7KAX9	retained	PF00018-PF00018, PF00018-PF07653, PF07653-PF00018, PF07653-PF07653, PF14604-PF14604
Q9NYB9-3	A7KAX9	retained	PF00018-PF00018, PF00018-PF07653, PF07653-PF00018, PF07653-PF07653, PF14604-PF14604
Q9NYB9-4	A7KAX9	retained	PF00018-PF00018, PF00018-PF07653, PF07653-PF00018, PF07653-PF07653, PF14604-PF14604
Q9NYB9-2	O43281	retained	PF00018-PF00018, PF00018-PF07653, PF07653-PF00018, PF07653-PF07653, PF14604-PF14604
Q9NYB9-3	O43281	retained	PF00018-PF00018, PF00018-PF07653, PF07653-PF00018, PF07653-PF07653, PF14604-PF14604
Q9NYB9-4	O43281	retained	PF00018-PF00018, PF00018-PF07653, PF07653-PF00018, PF07653-PF07653, PF14604-PF14604
Q9NYB9-2	P25791	retained	PF00018-PF00412
Q9NYB9-3	P25791	retained	PF00018-PF00412
Q9NYB9-4	P25791	retained	PF00018-PF00412
Q9NYB9-2	O43639	retained	PF00018-PF00017, PF00018-PF00018, PF00018-PF07653, PF07653-PF00017, PF07653-PF00018, PF07653-PF07653, PF14604-PF14604
Q9NYB9-3	O43639	retained	PF00018-PF00017, PF00018-PF00018, PF00018-PF07653, PF07653-PF00017, PF07653-PF00018, PF07653-PF07653, PF14604-PF14604
Q9NYB9-4	O43639	retained	PF00018-PF00017, PF00018-PF00018, PF00018-PF07653, PF07653-PF00017, PF07653-PF00018, PF07653-PF07653, PF14604-PF14604
Q9NYB9-2	Q13131	retained	PF00018-PF07714, PF14604-PF07714
Q9NYB9-3	Q13131	retained	PF00018-PF07714, PF14604-PF07714
Q9NYB9-4	Q13131	retained	PF00018-PF07714, PF14604-PF07714
Q9NYB9-2	P54646	retained	PF00018-PF07714, PF14604-PF07714
Q9NYB9-3	P54646	retained	PF00018-PF07714, PF14604-PF07714
Q9NYB9-4	P54646	retained	PF00018-PF07714, PF14604-PF07714
Q9NYB9-2	O00560	retained	PF07653-PF00595
Q9NYB9-3	O00560	retained	PF07653-PF00595
Q9NYB9-4	O00560	retained	PF07653-PF00595
Q9NYB9-2	O75886	retained	PF00018-PF00018, PF00018-PF07653, PF07653-PF00018, PF07653-PF07653, PF14604-PF14604
Q9NYB9-3	O75886	retained	PF00018-PF00018, PF00018-PF07653, PF07653-PF00018, PF07653-PF07653, PF14604-PF14604
Q9NYB9-4	O75886	retained	PF00018-PF00018, PF00018-PF07653, PF07653-PF00018, PF07653-PF07653, PF14604-PF14604
Q9NYB9-2	Q15654	retained	PF00018-PF00412
Q9NYB9-3	Q15654	retained	PF00018-PF00412
Q9NYB9-4	Q15654	retained	PF00018-PF00412
Q9P2A4-2	P62993	retained	PF00018-PF00017, PF00018-PF00018, PF00018-PF07653, PF07653-PF00017, PF07653-PF00018, PF07653-PF07653, PF14604-PF14604
Q9P2A4-2	Q63ZY3	retained	PF00018-PF00023, PF00018-PF12796, PF14604-PF12796
Q9P2A4-2	O43639	retained	PF00018-PF00017, PF00018-PF00018, PF00018-PF07653, PF07653-PF00017, PF07653-PF00018, PF07653-PF07653, PF14604-PF14604
O94929-2	Q9UKT9	retained	PF00412-PF00096
O94929-3	Q9UKT9	retained	PF00412-PF00096
O94929-4	Q9UKT9	lost	-
Q969K4-2	Q13618	retained	PF00651-PF00888
Q969K4-3	Q13618	retained	PF00651-PF00888
Q969K4-4	Q13618	retained	PF00651-PF00888
P12814-2	Q08043	retained	PF00036-PF00036, PF00036-PF00307, PF00036-PF00435, PF00036-PF08726, PF00307-PF00036, PF00307-PF00307, PF00307-PF00435, PF00307-PF08726, PF00435-PF00036, PF00435-PF00307, PF00435-PF00435, PF00435-PF08726, PF08726-PF00036, PF08726-PF00307, PF08726-PF00435
P12814-3	Q08043	retained	PF00036-PF00036, PF00036-PF00307, PF00036-PF00435, PF00036-PF08726, PF00307-PF00036, PF00307-PF00307, PF00307-PF00435, PF00307-PF08726, PF00435-PF00036, PF00435-PF00307, PF00435-PF00435, PF00435-PF08726, PF08726-PF00036, PF08726-PF00307, PF08726-PF00435, PF13499-PF00036, PF13499-PF00307, PF13499-PF08726
P12814-4	Q08043	retained	PF00036-PF00036, PF00036-PF00307, PF00036-PF00435, PF00036-PF08726, PF00307-PF00036, PF00307-PF00307, PF00307-PF00435, PF00307-PF08726, PF00435-PF00036, PF00435-PF00307, PF00435-PF00435, PF00435-PF08726, PF08726-PF00036, PF08726-PF00307, PF08726-PF00435
P12814-2	Q8IY33	retained	PF00036-PF00307, PF00307-PF00307, PF00435-PF00307, PF08726-PF00307
P12814-3	Q8IY33	retained	PF00036-PF00307, PF00307-PF00307, PF00435-PF00307, PF08726-PF00307, PF13499-PF00307
P12814-4	Q8IY33	retained	PF00036-PF00307, PF00307-PF00307, PF00435-PF00307, PF08726-PF00307
P35609-2	Q8IY33	retained	PF00036-PF00307, PF00307-PF00307, PF00435-PF00307, PF08726-PF00307
P35609-2	P00540	retained	PF00036-PF00069, PF00307-PF07714
O43707-2	Q08043	retained	PF00036-PF00036, PF00036-PF00307, PF00036-PF00435, PF00036-PF08726, PF00435-PF00036, PF00435-PF00307, PF00435-PF00435, PF00435-PF08726, PF08726-PF00036, PF08726-PF00307, PF08726-PF00435, PF13499-PF00036, PF13499-PF00307, PF13499-PF08726
O43707-3	Q08043	retained	PF00036-PF00036, PF00036-PF00307, PF00036-PF00435, PF00036-PF08726, PF00307-PF00036, PF00307-PF00307, PF00307-PF00435, PF00307-PF08726, PF00435-PF00036, PF00435-PF00307, PF00435-PF00435, PF00435-PF08726, PF08726-PF00036, PF08726-PF00307, PF08726-PF00435, PF13499-PF00036, PF13499-PF00307, PF13499-PF08726
Q9BZ11-2	Q9BXN2	retained	PF08516-PF00059
Q9BZ11-3	Q9BXN2	retained	PF08516-PF00059
Q6UY14-2	Q6ZMM2	retained	PF00090-PF00090
Q6UY14-3	Q6ZMM2	retained	PF00090-PF00090
Q6ZMM2-2	Q6UY14	retained	PF00090-PF00090
P04075-2	P09972	retained	PF00274-PF00274
O43747-2	P56377	retained	PF01602-PF01217
Q9Y6Q5-2	P63010	retained	PF00928-PF01602, PF01217-PF01602
P56377-2	O43747	retained	PF01217-PF01602
P63010-2	Q9Y6Q5	retained	PF01602-PF00928, PF01602-PF01217
P63010-3	Q9Y6Q5	retained	PF01602-PF00928, PF01602-PF01217
P63010-2	P52292	retained	PF00514-PF00514, PF00514-PF01749, PF00514-PF13646, PF00514-PF16186, PF02985-PF00514, PF02985-PF01749, PF02985-PF13646, PF13646-PF00514, PF13646-PF13646
P63010-3	P52292	retained	PF00514-PF00514, PF00514-PF01749, PF00514-PF13646, PF00514-PF16186, PF02985-PF00514, PF02985-PF01749, PF02985-PF13646, PF13646-PF00514, PF13646-PF13646
Q8NEU8-2	Q9UKG1	retained	PF00169-PF00169, PF00169-PF16746, PF00640-PF00640, PF16746-PF00169, PF16746-PF16746
Q8NEU8-3	Q9UKG1	retained	PF00169-PF00169, PF00169-PF16746, PF00640-PF00640, PF16746-PF00169, PF16746-PF16746
Q8NEU8-2	Q9UL26	retained	PF00169-PF00025, PF00169-PF00071
Q8NEU8-3	Q9UL26	retained	PF00169-PF00025, PF00169-PF00071
Q8NEU8-2	P51148	retained	PF00169-PF00025, PF00169-PF00071
Q8NEU8-3	P51148	retained	PF00169-PF00025, PF00169-PF00071
P10398-2	P01116	retained	PF02196-PF00071
Q8N6T3-2	P36406	retained	PF01412-PF00025
Q8N6T3-3	P36406	retained	PF01412-PF00025
Q8N6T3-4	P36406	lost	-
Q8N6T3-5	P36406	retained	PF01412-PF00025
Q8IWW6-2	Q15642	retained	PF00169-PF00018, PF14604-PF00611, PF14604-PF14604
Q8IWW6-3	Q15642	retained	PF00018-PF00018, PF00018-PF00611, PF00169-PF00018, PF14604-PF00611, PF14604-PF14604
Q8IWW6-4	Q15642	retained	PF00169-PF00018, PF14604-PF00611, PF14604-PF14604
A7KAX9-2	Q9NYB9	lost	-
A7KAX9-3	Q9NYB9	lost	-
A7KAX9-2	O43639	lost	-
A7KAX9-3	O43639	lost	-
Q9BRR9-2	P62993	retained	PF00169-PF00018, PF14604-PF14604
Q9BRR9-3	P62993	retained	PF00169-PF00018
Q9BRR9-4	P62993	retained	PF00169-PF00018
Q9BRR9-5	P62993	retained	PF00169-PF00018, PF14604-PF14604
P52565-2	P61586	retained	PF02115-PF00071
Q5VV41-2	Q92734	retained	PF00018-PF00564
Q9NR81-2	P36406	retained	PF00621-PF00071, PF00621-PF00503
Q9NR81-3	P36406	retained	PF00621-PF00071, PF00621-PF00503
Q9NR81-4	P36406	retained	PF00621-PF00071, PF00621-PF00503
P36404-2	Q9Y2Y0	retained	PF00025-PF11527
P36404-2	O43924	retained	PF00025-PF05351
P36404-2	Q9BZK7	retained	PF00503-PF00400
P36404-2	Q13432	retained	PF00025-PF05351
Q9Y2Y0-2	P36404	retained	PF11527-PF00025
O00327-1	Q16665	retained	PF00010-PF00989, PF00989-PF00989, PF00989-PF08447, PF00989-PF13426, PF00989-PF14598, PF08447-PF00989, PF08447-PF08447, PF08447-PF14598, PF13426-PF00989, PF13426-PF13426, PF14598-PF00989, PF14598-PF08447, PF14598-PF14598
O00327-3	Q16665	retained	PF00010-PF00989, PF00989-PF00989, PF00989-PF08447, PF00989-PF13426, PF00989-PF14598, PF08447-PF00989, PF08447-PF08447, PF08447-PF14598
O00327-4	Q16665	retained	PF00010-PF00989, PF00989-PF00989, PF00989-PF08447, PF00989-PF13426, PF00989-PF14598, PF08447-PF00989, PF08447-PF08447, PF08447-PF14598, PF14598-PF00989, PF14598-PF08447, PF14598-PF14598
O00327-5	Q16665	retained	PF00010-PF00989, PF00989-PF00989, PF00989-PF08447, PF00989-PF13426, PF00989-PF14598, PF08447-PF00989, PF08447-PF08447, PF08447-PF14598
O00327-6	Q16665	retained	PF00010-PF00989, PF00989-PF00989, PF00989-PF08447, PF00989-PF13426, PF00989-PF14598, PF08447-PF00989, PF08447-PF08447, PF08447-PF14598, PF13426-PF00989, PF13426-PF13426, PF14598-PF00989, PF14598-PF08447, PF14598-PF14598
O00327-7	Q16665	retained	PF00010-PF00989, PF00989-PF00989, PF00989-PF08447, PF00989-PF13426, PF00989-PF14598, PF08447-PF00989, PF08447-PF08447, PF08447-PF14598, PF13426-PF00989, PF13426-PF13426, PF14598-PF00989, PF14598-PF08447, PF14598-PF14598
O00327-8	Q16665	retained	PF00010-PF00989, PF00989-PF00989, PF00989-PF08447, PF00989-PF13426, PF00989-PF14598, PF08447-PF00989, PF08447-PF08447, PF08447-PF14598, PF13426-PF00989, PF13426-PF13426, PF14598-PF00989, PF14598-PF08447, PF14598-PF14598
O00327-9	Q16665	retained	PF00010-PF00989, PF00989-PF00989, PF00989-PF08447, PF00989-PF13426, PF00989-PF14598, PF08447-PF00989, PF08447-PF08447, PF08447-PF14598, PF13426-PF00989, PF13426-PF13426, PF14598-PF00989, PF14598-PF08447, PF14598-PF14598
O43150-2	Q96B97	retained	PF00018-PF00018, PF00018-PF07653, PF00023-PF00018, PF00169-PF00018, PF07653-PF00018, PF07653-PF07653, PF12796-PF00018, PF12796-PF14604, PF14604-PF14604
Q8TDY4-2	Q04864	retained	PF00023-PF00554, PF00023-PF16179, PF12796-PF16179, PF13637-PF16179
Q8TDY4-3	Q04864	retained	PF00023-PF00554, PF00023-PF16179, PF12796-PF16179, PF13637-PF16179
Q9BZE9-2	P55072	retained	PF00789-PF02359, PF00789-PF02933
Q9BZE9-3	P55072	retained	PF00789-PF02359, PF00789-PF02933
Q9BZE9-4	P55072	lost	-
P15336-2	P01100	retained	PF00170-PF00170, PF00170-PF07716, PF07716-PF00170, PF07716-PF07716
P15336-3	P01100	lost	-
P15336-4	P01100	retained	PF00170-PF00170, PF00170-PF07716, PF07716-PF00170, PF07716-PF07716
P15336-5	P01100	retained	PF00170-PF00170, PF00170-PF07716, PF07716-PF00170, PF07716-PF07716
P15336-6	P01100	lost	-
P15336-7	P01100	lost	-
P15336-8	P01100	lost	-
Q8WYN0-2	Q9H0R8	retained	PF03416-PF02991
Q8WYN0-3	Q9H0R8	retained	PF03416-PF02991
Q8WYN0-5	Q9H0R8	retained	PF03416-PF02991
P25705-2	P06576	retained	PF00006-PF00006, PF00006-PF00306, PF00006-PF02874, PF00306-PF00006, PF00306-PF00306, PF00306-PF02874, PF02874-PF00006, PF02874-PF00306, PF02874-PF02874
P25705-3	P06576	retained	PF00006-PF00006, PF00006-PF00306, PF00006-PF02874, PF00306-PF00006, PF00306-PF00306, PF00306-PF02874, PF02874-PF00006, PF02874-PF00306, PF02874-PF02874
Q96A70-2	Q9UMX2	retained	PF00278-PF02100, PF02784-PF02100
Q96A70-3	Q9UMX2	retained	PF02784-PF02100
Q96A70-4	Q9UMX2	retained	PF02784-PF02100
Q96A70-5	Q9UMX2	retained	PF02784-PF02100
Q99933-2	P11142	lost	-
Q99933-3	P11142	retained	PF02179-PF00012
Q99933-4	P11142	retained	PF02179-PF00012
Q99933-2	Q13200	retained	PF00240-PF01851
Q99933-3	Q13200	retained	PF00240-PF01851
Q99933-4	Q13200	retained	PF00240-PF01851
Q99933-2	P36406	retained	PF00240-PF13445
Q99933-3	P36406	retained	PF00240-PF13445
Q99933-4	P36406	retained	PF00240-PF13445
Q99933-2	P14373	retained	PF00240-PF13445, PF00240-PF13920
Q99933-3	P14373	retained	PF00240-PF13445, PF00240-PF13920
Q99933-4	P14373	retained	PF00240-PF13445, PF00240-PF13920
P46379-2	Q9BV68	retained	PF00240-PF12678, PF00240-PF13639, PF00240-PF13920, PF00240-PF14369
P46379-3	Q9BV68	retained	PF00240-PF12678, PF00240-PF13639, PF00240-PF13920, PF00240-PF14369
P46379-4	Q9BV68	retained	PF00240-PF12678, PF00240-PF13639, PF00240-PF13920, PF00240-PF14369
P46379-5	Q9BV68	retained	PF00240-PF12678, PF00240-PF13639, PF00240-PF13920, PF00240-PF14369
P46379-2	O43765	retained	PF00240-PF16546
P46379-3	O43765	retained	PF00240-PF16546
P46379-4	O43765	retained	PF00240-PF16546
P46379-5	O43765	retained	PF00240-PF16546
Q9UQB8-2	Q12929	retained	PF07653-PF00018, PF07653-PF07653, PF14604-PF14604
Q9UQB8-3	Q12929	retained	PF07653-PF00018, PF07653-PF07653, PF14604-PF14604
Q9UQB8-4	Q12929	retained	PF07653-PF00018, PF07653-PF07653, PF14604-PF14604
Q9UQB8-5	Q12929	retained	PF07653-PF00018, PF07653-PF07653, PF14604-PF14604
Q9UQB8-6	Q12929	retained	PF07653-PF00018, PF07653-PF07653, PF14604-PF14604
Q9UQB8-2	Q13625	retained	PF07653-PF00018, PF07653-PF07653, PF14604-PF12796, PF14604-PF14604
Q9UQB8-3	Q13625	retained	PF07653-PF00018, PF07653-PF07653, PF14604-PF12796, PF14604-PF14604
Q9UQB8-4	Q13625	retained	PF07653-PF00018, PF07653-PF07653, PF14604-PF12796, PF14604-PF14604
Q9UQB8-5	Q13625	retained	PF07653-PF00018, PF07653-PF07653, PF14604-PF12796, PF14604-PF14604
Q9UQB8-6	Q13625	retained	PF07653-PF00018, PF07653-PF07653, PF14604-PF12796, PF14604-PF14604
Q16611-2	Q16548	lost	-
Q16611-2	Q92843	lost	-
Q9UIF8-2	Q96MF2	retained	PF00628-PF00130
Q9UIF8-3	Q96MF2	retained	PF00628-PF00130
Q9UIF8-4	Q96MF2	retained	PF00628-PF00130
Q9UIF8-5	Q96MF2	retained	PF00628-PF00130
O75815-2	Q14511	retained	PF00617-PF12026
O75815-3	Q14511	retained	PF00017-PF00018, PF00017-PF07653, PF00617-PF12026
Q9H165-2	P25800	retained	PF00096-PF00412
Q9H165-3	P25800	lost	-
Q9H165-4	P25800	retained	PF00096-PF00412
Q9H165-5	P25800	lost	-
Q9H165-6	P25800	retained	PF00096-PF00412
Q9H165-8	P25800	lost	-
Q9H165-2	O43167	retained	PF00096-PF00096, PF00096-PF13465, PF13465-PF00096, PF13465-PF13465
Q9H165-3	O43167	lost	-
Q9H165-4	O43167	retained	PF00096-PF00096, PF00096-PF13465, PF13465-PF00096, PF13465-PF13465
Q9H165-5	O43167	lost	-
Q9H165-6	O43167	retained	PF00096-PF00096, PF00096-PF13465, PF13465-PF00096, PF13465-PF13465, PF13894-PF13894
Q9H165-8	O43167	lost	-
Q16548-2	Q16611	retained	PF00452-PF00452
Q07817-2	Q92934	lost	-
Q07817-3	Q92934	retained	PF00452-PF10514
Q07817-2	Q96LC9	lost	-
Q07817-3	Q96LC9	retained	PF00452-PF15185
Q92843-2	Q16611	retained	PF00452-PF00452, PF02180-PF00452
Q92843-2	Q96LC9	retained	PF00452-PF15185
P41182-2	Q8N143	retained	PF00096-PF00096, PF00096-PF13465, PF00651-PF00651, PF13465-PF00096, PF13465-PF13465
P41182-2	O15156	retained	PF00096-PF00096, PF00096-PF13465, PF00651-PF00651, PF13465-PF00096, PF13465-PF13465, PF13894-PF13894
Q6W2J9-2	Q3KNV8	retained	PF16553-PF16207
Q6W2J9-3	Q3KNV8	lost	-
Q6W2J9-4	Q3KNV8	retained	PF16553-PF16207
Q6W2J9-2	Q86SE9	retained	PF16553-PF16207
Q6W2J9-3	Q86SE9	lost	-
Q6W2J9-4	Q86SE9	retained	PF16553-PF16207
Q13490-2	Q96CA5	retained	PF00619-PF13920, PF00653-PF00653, PF00653-PF13920, PF13920-PF00653, PF13920-PF13920
Q13490-2	P55211	retained	PF00619-PF00619, PF00653-PF00656, PF13920-PF00619
Q13490-2	Q8N3J5	retained	PF00653-PF00481
Q96CA5-2	Q13490	retained	PF00653-PF00653, PF00653-PF13920, PF13920-PF00619, PF13920-PF00653, PF13920-PF13920
Q96CA5-2	P55211	retained	PF00653-PF00656, PF13920-PF00619
Q96LC9-2	Q07817	retained	PF15185-PF00452
Q96LC9-3	Q07817	retained	PF15185-PF00452
Q96LC9-2	Q92843	retained	PF15185-PF00452
Q96LC9-3	Q92843	retained	PF15185-PF00452
O60238-2	Q12983	retained	PF06553-PF06553
Q8N9W6-2	Q8WVV9	retained	PF00076-PF00076, PF00076-PF13893, PF13893-PF00076, PF13893-PF13893
Q8N9W6-3	Q8WVV9	retained	PF00076-PF00076, PF00076-PF13893, PF13893-PF00076, PF13893-PF13893
Q8N9W6-4	Q8WVV9	retained	PF00076-PF00076, PF00076-PF13893, PF13893-PF00076, PF13893-PF13893
Q8N9W6-5	Q8WVV9	lost	-
Q8N9W6-2	O43251	retained	PF00076-PF00076, PF00076-PF13893, PF13893-PF00076, PF13893-PF13893
Q8N9W6-3	O43251	retained	PF00076-PF00076, PF00076-PF13893, PF13893-PF00076, PF13893-PF13893
Q8N9W6-4	O43251	retained	PF00076-PF00076, PF00076-PF13893, PF13893-PF00076, PF13893-PF13893
Q8N9W6-5	O43251	lost	-
Q8N9W6-2	Q93062	retained	PF00076-PF00076, PF13893-PF00076
Q8N9W6-3	Q93062	retained	PF00076-PF00076, PF13893-PF00076
Q8N9W6-4	Q93062	retained	PF00076-PF00076, PF13893-PF00076
Q8N9W6-5	Q93062	lost	-
O43683-2	O43684	retained	PF08311-PF00400
O43683-3	O43684	retained	PF08311-PF00400
O43684-2	O43683	retained	PF00400-PF08311
Q9P1Z2-2	P60520	retained	PF07888-PF02991
Q9P1Z2-3	P60520	retained	PF07888-PF02991
Q9P1Z2-4	P60520	retained	PF07888-PF02991
Q13137-2	Q9H0R8	retained	PF07888-PF02991
Q13137-3	Q9H0R8	retained	PF07888-PF02991
Q13137-4	Q9H0R8	retained	PF07888-PF02991
Q13137-5	Q9H0R8	retained	PF07888-PF02991
Q13137-2	P60520	retained	PF07888-PF02991
Q13137-3	P60520	retained	PF07888-PF02991
Q13137-4	P60520	retained	PF07888-PF02991
Q13137-5	P60520	retained	PF07888-PF02991
Q13554-2	P61225	retained	PF00069-PF00071
Q13554-3	P61225	retained	PF00069-PF00071
Q13554-4	P61225	retained	PF00069-PF00071
Q13554-5	P61225	retained	PF00069-PF00071
Q13554-6	P61225	retained	PF00069-PF00071
Q13554-7	P61225	retained	PF00069-PF00071
Q13554-8	P61225	retained	PF00069-PF00071
Q13554-2	O43251	retained	PF00069-PF00076
Q13554-3	O43251	retained	PF00069-PF00076
Q13554-4	O43251	retained	PF00069-PF00076
Q13554-5	O43251	retained	PF00069-PF00076
Q13554-6	O43251	retained	PF00069-PF00076
Q13554-7	O43251	retained	PF00069-PF00076
Q13554-8	O43251	retained	PF00069-PF00076
Q13554-2	Q93062	retained	PF00069-PF00076
Q13554-3	Q93062	retained	PF00069-PF00076
Q13554-4	Q93062	retained	PF00069-PF00076
Q13554-5	Q93062	retained	PF00069-PF00076
Q13554-6	Q93062	retained	PF00069-PF00076
Q13554-7	Q93062	retained	PF00069-PF00076
Q13554-8	Q93062	retained	PF00069-PF00076
Q13557-3	Q5JZY3	retained	PF00069-PF00041, PF00069-PF00069, PF00069-PF00536, PF00069-PF07714, PF07714-PF00069, PF07714-PF07714, PF07714-PF14575, PF08332-PF00069
Q13557-4	Q5JZY3	retained	PF00069-PF00041, PF00069-PF00069, PF00069-PF00536, PF00069-PF07714, PF07714-PF00069, PF07714-PF07714, PF07714-PF14575, PF08332-PF00069
Q13557-5	Q5JZY3	retained	PF00069-PF00041, PF00069-PF00069, PF00069-PF00536, PF00069-PF07714, PF07714-PF00069, PF07714-PF07714, PF07714-PF14575, PF08332-PF00069
Q13557-6	Q5JZY3	retained	PF00069-PF00041, PF00069-PF00069, PF00069-PF00536, PF00069-PF07714, PF07714-PF00069, PF07714-PF07714, PF07714-PF14575, PF08332-PF00069
Q13557-8	Q5JZY3	retained	PF00069-PF00041, PF00069-PF00069, PF00069-PF00536, PF00069-PF07714, PF07714-PF00069, PF07714-PF07714, PF07714-PF14575, PF08332-PF00069
Q13557-9	Q5JZY3	retained	PF00069-PF00041, PF00069-PF00069, PF00069-PF00536, PF00069-PF07714, PF07714-PF00069, PF07714-PF07714, PF07714-PF14575, PF08332-PF00069
Q13557-10	Q5JZY3	retained	PF00069-PF00041, PF00069-PF00069, PF00069-PF00536, PF00069-PF07714, PF07714-PF00069, PF07714-PF07714, PF07714-PF14575, PF08332-PF00069
Q13557-11	Q5JZY3	retained	PF00069-PF00041, PF00069-PF00069, PF00069-PF00536, PF00069-PF07714, PF07714-PF00069, PF07714-PF07714, PF07714-PF14575, PF08332-PF00069
Q13557-12	Q5JZY3	retained	PF00069-PF00041, PF00069-PF00069, PF00069-PF00536, PF00069-PF07714, PF07714-PF00069, PF07714-PF07714, PF07714-PF14575, PF08332-PF00069
Q13557-3	P68106	retained	PF00069-PF00254, PF07714-PF00254
Q13557-4	P68106	retained	PF00069-PF00254, PF07714-PF00254
Q13557-5	P68106	retained	PF00069-PF00254, PF07714-PF00254
Q13557-6	P68106	retained	PF00069-PF00254, PF07714-PF00254
Q13557-8	P68106	retained	PF00069-PF00254, PF07714-PF00254
Q13557-9	P68106	retained	PF00069-PF00254, PF07714-PF00254
Q13557-10	P68106	retained	PF00069-PF00254, PF07714-PF00254
Q13557-11	P68106	retained	PF00069-PF00254, PF07714-PF00254
Q13557-12	P68106	retained	PF00069-PF00254, PF07714-PF00254
Q13557-3	Q53EP0	retained	PF00069-PF00041
Q13557-4	Q53EP0	retained	PF00069-PF00041
Q13557-5	Q53EP0	retained	PF00069-PF00041
Q13557-6	Q53EP0	retained	PF00069-PF00041
Q13557-8	Q53EP0	retained	PF00069-PF00041
Q13557-9	Q53EP0	retained	PF00069-PF00041
Q13557-10	Q53EP0	retained	PF00069-PF00041
Q13557-11	Q53EP0	retained	PF00069-PF00041
Q13557-12	Q53EP0	retained	PF00069-PF00041
Q9H257-2	P63165	retained	PF00619-PF00240
Q9H257-3	P63165	retained	PF00619-PF00240
O14936-2	O14910	retained	PF00595-PF00595, PF00625-PF00595, PF02828-PF02828, PF07653-PF00595
O14936-3	O14910	retained	PF00595-PF00595, PF00625-PF00595, PF02828-PF02828, PF07653-PF00595
O14936-4	O14910	retained	PF00595-PF00595, PF00625-PF00595, PF02828-PF02828, PF07653-PF00595
O14936-5	O14910	retained	PF00595-PF00595, PF00625-PF00595, PF02828-PF02828, PF07653-PF00595
O14936-6	O14910	retained	PF00595-PF00595, PF00625-PF00595, PF02828-PF02828, PF07653-PF00595
O14936-2	Q9H788	retained	PF00018-PF00017, PF07653-PF00017, PF07714-PF00017
O14936-3	Q9H788	retained	PF00018-PF00017, PF07653-PF00017, PF07714-PF00017
O14936-4	Q9H788	retained	PF00018-PF00017, PF07653-PF00017, PF07714-PF00017
O14936-5	Q9H788	retained	PF00018-PF00017, PF07653-PF00017
O14936-6	Q9H788	retained	PF00018-PF00017, PF07653-PF00017, PF07714-PF00017
Q92851-2	P98170	retained	PF00656-PF00653
Q92851-3	P98170	lost	-
Q92851-4	P98170	retained	PF00656-PF00653
Q92851-5	P98170	retained	PF00656-PF00653
Q92851-6	P98170	retained	PF00656-PF00653
Q92851-7	P98170	lost	-
P42575-2	P78560	retained	PF00619-PF00531, PF00619-PF00619
P42575-3	P78560	retained	PF00619-PF00531, PF00619-PF00619
P55211-2	Q13490	retained	PF00619-PF00619, PF00619-PF13920, PF00656-PF00653
P55211-3	Q13490	retained	PF00619-PF00619, PF00619-PF13920
P55211-4	Q13490	retained	PF00656-PF00653
P55211-2	Q96CA5	retained	PF00619-PF13920, PF00656-PF00653
P55211-3	Q96CA5	retained	PF00619-PF13920
P55211-4	Q96CA5	retained	PF00656-PF00653
P55211-2	Q96P09	retained	PF00619-PF13920, PF00656-PF00653
P55211-3	Q96P09	retained	PF00619-PF13920
P55211-4	Q96P09	retained	PF00656-PF00653
P55211-2	P98170	retained	PF00619-PF13920, PF00656-PF00653
P55211-3	P98170	retained	PF00619-PF13920
P55211-4	P98170	retained	PF00656-PF00653
Q8N5R6-2	P51451	retained	PF00168-PF00017
Q8N5R6-4	P51451	lost	-
Q8N5R6-5	P51451	lost	-
Q8N5R6-6	P51451	retained	PF00168-PF00017
Q8N5R6-2	O43639	retained	PF00168-PF00017
Q8N5R6-4	O43639	lost	-
Q8N5R6-5	O43639	lost	-
Q8N5R6-6	O43639	retained	PF00168-PF00017
Q8N5R6-2	Q13882	retained	PF00168-PF00017
Q8N5R6-4	Q13882	lost	-
Q8N5R6-5	Q13882	lost	-
Q8N5R6-6	Q13882	retained	PF00168-PF00017
Q8N5R6-2	O75558	retained	PF00168-PF00804
Q8N5R6-4	O75558	lost	-
Q8N5R6-5	O75558	lost	-
Q8N5R6-6	O75558	retained	PF00168-PF00804
P32239-2	Q9P121	retained	PF00001-PF07686
P32239-3	Q9P121	retained	PF00001-PF07686
P24863-2	P49336	lost	-
P30279-2	Q00535	retained	PF00134-PF00069
P30279-2	P38936	retained	PF00134-PF02234
P30281-2	P11802	retained	PF00134-PF00069, PF02984-PF00069
P30281-3	P11802	retained	PF02984-PF00069
P30281-4	P11802	retained	PF02984-PF00069
P30281-2	Q00534	retained	PF00134-PF00069, PF02984-PF00069
P30281-3	Q00534	retained	PF02984-PF00069
P30281-4	Q00534	retained	PF02984-PF00069
P30281-2	P38936	retained	PF00134-PF02234
P30281-3	P38936	lost	-
P30281-4	P38936	lost	-
P51959-2	Q9P286	lost	-
Q13042-2	Q8NHZ8	retained	PF00515-PF10471, PF13176-PF10471, PF13424-PF10471
Q13042-3	Q8NHZ8	retained	PF00515-PF10471, PF13176-PF10471, PF13424-PF10471
Q13042-4	Q8NHZ8	retained	PF00515-PF10471, PF13176-PF10471, PF13424-PF10471
Q86Y33-2	P36406	retained	PF00400-PF00503
Q86Y33-3	P36406	retained	PF00400-PF00503
Q86Y33-4	P36406	lost	-
Q86Y33-5	P36406	lost	-
Q9UJX2-2	Q9BS18	retained	PF04049-PF05839
Q9UJX2-3	Q9BS18	retained	PF13181-PF05839
Q9UJX2-2	P63000	lost	-
Q9UJX2-3	P63000	retained	PF00515-PF00071, PF07719-PF00071, PF13181-PF00071
P60953-1	O14613	retained	PF00071-PF00786
P60953-1	Q13177	retained	PF00071-PF00069, PF00071-PF00786
P60953-1	Q9BYG5	retained	PF00071-PF00595
P06493-2	P61024	retained	PF00069-PF01111
P11802-2	P24385	retained	PF00069-PF00134, PF00069-PF02984
P11802-2	P30281	retained	PF00069-PF00134, PF00069-PF02984
P11802-2	P42773	retained	PF00069-PF00023, PF00069-PF12796, PF00069-PF13637, PF00069-PF13857
P11802-2	P55273	retained	PF00069-PF12796, PF00069-PF13637, PF00069-PF13857
Q00535-2	P30279	retained	PF00069-PF00134, PF00069-PF02984
P49336-2	P24863	retained	PF00069-PF00134
P42772-2	Q00534	lost	-
Q9Y281-3	P60709	retained	PF00241-PF00022
Q9Y281-3	P63261	retained	PF00241-PF00022
Q9Y281-3	P23528	retained	PF00241-PF00241
Q9Y281-3	P60981	retained	PF00241-PF00241
P15882-2	O43639	retained	PF00130-PF00017
P15882-3	O43639	retained	PF00017-PF00017, PF00017-PF00018, PF00017-PF07653, PF00130-PF00017
Q14011-2	P38159	retained	PF00076-PF00076, PF00076-PF13893, PF13893-PF00076, PF13893-PF13893
Q14011-3	P38159	lost	-
Q14011-2	P0DJD3	retained	PF00076-PF00076, PF00076-PF13893, PF13893-PF00076, PF13893-PF13893
Q14011-3	P0DJD3	lost	-
Q14011-2	Q15415	retained	PF00076-PF00076, PF00076-PF13893, PF13893-PF00076, PF13893-PF13893
Q14011-3	Q15415	lost	-
Q14011-2	P09012	retained	PF00076-PF00076, PF00076-PF13893, PF00076-PF16842, PF13893-PF00076, PF13893-PF13893
Q14011-3	P09012	lost	-
A5D8T8-2	Q7Z3S9	retained	PF00059-PF00008
Q9BXN2-2	Q9BZ11	retained	PF00059-PF08516
Q9BXN2-3	Q9BZ11	lost	-
Q9BXN2-4	Q9BZ11	lost	-
Q9BXN2-5	Q9BZ11	retained	PF00059-PF08516
Q9BXN2-6	Q9BZ11	lost	-
Q9BXN2-7	Q9BZ11	lost	-
Q9BXN2-8	Q9BZ11	lost	-
Q9BXN2-9	Q9BZ11	lost	-
Q9BXN2-10	Q9BZ11	lost	-
P49760-2	P49761	lost	-
P49760-3	P49761	retained	PF00069-PF00069, PF00069-PF07714, PF07714-PF00069, PF07714-PF07714
P49760-2	Q8N684	lost	-
P49760-3	Q8N684	retained	PF00069-PF00076
P49760-2	Q14498	lost	-
P49760-3	Q14498	retained	PF00069-PF00076
P49760-2	Q15287	lost	-
P49760-3	Q15287	retained	PF00069-PF00076
P49760-2	Q8TAD8	lost	-
P49760-3	Q8TAD8	retained	PF00069-PF00498
P49760-2	P78362	lost	-
P49760-3	P78362	retained	PF00069-PF00069, PF00069-PF07714, PF07714-PF00069, PF07714-PF07714
P49761-1	P49760	retained	PF00069-PF00069, PF00069-PF07714, PF07714-PF00069, PF07714-PF07714
P49761-2	P49760	lost	-
P49761-3	P49760	retained	PF00069-PF00069, PF00069-PF07714, PF07714-PF00069, PF07714-PF07714
P49761-1	P38159	retained	PF00069-PF00076
P49761-2	P38159	lost	-
P49761-3	P38159	retained	PF00069-PF00076
P49761-1	P0DJD3	retained	PF00069-PF00076
P49761-2	P0DJD3	lost	-
P49761-3	P0DJD3	retained	PF00069-PF00076
P49761-1	Q15415	retained	PF00069-PF00076
P49761-2	Q15415	lost	-
P49761-3	Q15415	retained	PF00069-PF00076
P49761-1	P78362	retained	PF00069-PF00069, PF00069-PF07714, PF07714-PF00069, PF07714-PF07714
P49761-2	P78362	lost	-
P49761-3	P78362	retained	PF00069-PF00069, PF00069-PF07714, PF07714-PF00069, PF07714-PF07714
Q969H4-2	O43739	retained	PF00169-PF00169
Q969H4-2	Q9UIA0	retained	PF00169-PF00169
Q9UIV1-2	P78543	retained	PF04857-PF07742
Q9UIV1-2	Q14106	retained	PF04857-PF07742
Q9UFF9-2	P62324	retained	PF04857-PF07742
Q9UFF9-3	P62324	retained	PF04857-PF07742
Q9UFF9-2	P78543	retained	PF04857-PF07742
Q9UFF9-3	P78543	retained	PF04857-PF07742
Q9UFF9-2	Q14106	retained	PF04857-PF07742
Q9UFF9-3	Q14106	retained	PF04857-PF07742
Q9Y5P4-2	P78368	retained	PF00169-PF00069, PF00169-PF07714
Q9Y5P4-3	P78368	retained	PF00169-PF00069, PF00169-PF07714
Q8N684-2	P49760	retained	PF00076-PF00069
Q8N684-3	P49760	retained	PF00076-PF00069
Q8N684-2	O43809	retained	PF00076-PF13869
Q8N684-3	O43809	retained	PF00076-PF13869
P78560-2	P42575	retained	PF00619-PF00619
Q02930-2	P01100	retained	PF00170-PF00170, PF00170-PF07716, PF07716-PF00170, PF07716-PF07716
Q02930-3	P01100	retained	PF00170-PF00170, PF00170-PF07716, PF07716-PF00170, PF07716-PF07716
Q02930-4	P01100	retained	PF00170-PF00170, PF00170-PF07716, PF07716-PF00170, PF07716-PF07716
Q02930-2	P15407	retained	PF00170-PF00170, PF07716-PF00170
Q02930-3	P15407	retained	PF00170-PF00170, PF07716-PF00170
Q02930-4	P15407	retained	PF00170-PF00170, PF07716-PF00170
Q02930-2	P15408	retained	PF00170-PF00170, PF00170-PF07716, PF07716-PF00170, PF07716-PF07716
Q02930-3	P15408	retained	PF00170-PF00170, PF00170-PF07716, PF07716-PF00170, PF07716-PF07716
Q02930-4	P15408	retained	PF00170-PF00170, PF00170-PF07716, PF07716-PF00170, PF07716-PF07716
Q02930-2	P19012	retained	PF00170-PF00038
Q02930-3	P19012	retained	PF00170-PF00038
Q02930-4	P19012	retained	PF00170-PF00038
Q02930-2	Q6A162	retained	PF00170-PF00038
Q02930-3	Q6A162	retained	PF00170-PF00038
Q02930-4	Q6A162	retained	PF00170-PF00038
Q14194-2	Q14195	retained	PF01979-PF01979, PF07969-PF07969
P05813-2	P53674	retained	PF00030-PF00030
P05813-2	P26998	retained	PF00030-PF00030
P48730-2	Q9C026	retained	PF00069-PF00041
P68400-2	Q96MF2	retained	PF00069-PF00130, PF07714-PF00018, PF07714-PF14604
Q13363-2	P56545	retained	PF00389-PF00389, PF00389-PF02826, PF02826-PF00389, PF02826-PF02826
P56545-2	Q13363	retained	PF00389-PF00389, PF00389-PF02826, PF02826-PF00389, PF02826-PF02826
Q13618-2	Q969K4	retained	PF00888-PF00651
Q13618-3	Q969K4	retained	PF00888-PF00651
Q13618-2	Q96IK5	retained	PF00888-PF00651
Q13618-3	Q96IK5	retained	PF00888-PF00651
Q13618-2	Q53G59	retained	PF00888-PF00651, PF00888-PF07707
Q13618-3	Q53G59	retained	PF00888-PF00651, PF00888-PF07707
Q13618-2	O95198	retained	PF00888-PF00651, PF00888-PF07707
Q13618-3	O95198	retained	PF00888-PF00651, PF00888-PF07707
Q13618-2	Q9UH77	retained	PF00888-PF00651, PF00888-PF07707
Q13618-3	Q9UH77	retained	PF00888-PF00651, PF00888-PF07707
Q13618-2	Q13829	retained	PF00888-PF00651
Q13618-3	Q13829	retained	PF00888-PF00651
O43739-2	Q969H4	retained	PF00169-PF00169
O75553-2	Q8TBB1	retained	PF00640-PF00595
O75553-3	Q8TBB1	lost	-
O75553-4	Q8TBB1	retained	PF00640-PF00595
O75553-5	Q8TBB1	retained	PF00640-PF00595
O75553-6	Q8TBB1	retained	PF00640-PF00595
P14868-2	Q13155	retained	PF00152-PF16780
Q9UJU6-2	Q9H788	retained	PF00018-PF00017, PF07653-PF00017
Q9UJU6-3	Q9H788	retained	PF00018-PF00017, PF07653-PF00017
Q9UJU6-4	Q9H788	retained	PF00018-PF00017, PF07653-PF00017
Q9UJU6-5	Q9H788	retained	PF00018-PF00017, PF07653-PF00017
Q9UJU6-6	Q9H788	retained	PF00018-PF00017, PF07653-PF00017
Q9NPI6-2	Q9NPJ4	retained	PF06058-PF15365
Q9NUU7-2	A9UHW6	retained	PF00270-PF02854, PF00271-PF02854
Q9UMR2-2	A9UHW6	retained	PF00270-PF02854, PF00271-PF02854
Q9UMR2-3	A9UHW6	retained	PF00270-PF02854, PF00271-PF02854
Q9UMR2-4	A9UHW6	retained	PF00270-PF02854, PF00271-PF02854
P11532-2	O60941	retained	PF00397-PF09068, PF09068-PF09069, PF09069-PF09068
P11532-3	O60941	retained	PF00397-PF09068, PF09068-PF09069, PF09069-PF09068
P11532-4	O60941	retained	PF00397-PF09068, PF09068-PF09069, PF09069-PF09068
P11532-5	O60941	retained	PF09068-PF09069, PF09069-PF09068
P11532-6	O60941	retained	PF09068-PF09069, PF09069-PF09068
P11532-7	O60941	retained	PF09068-PF09069, PF09069-PF09068
P11532-8	O60941	retained	PF09068-PF09069, PF09069-PF09068
P11532-9	O60941	retained	PF09068-PF09069, PF09069-PF09068
P11532-10	O60941	retained	PF09068-PF09069, PF09069-PF09068
Q96EY1-2	O75716	retained	PF00226-PF00069
Q96EY1-3	O75716	lost	-
Q92608-2	P36406	lost	-
Q92785-2	Q8TBB1	retained	PF00628-PF00097
Q16555-2	Q14195	retained	PF01979-PF01979, PF07969-PF07969
Q16555-2	Q9BPU6	retained	PF01979-PF01979, PF07969-PF07969
Q14195-2	Q14194	retained	PF01979-PF01979, PF07969-PF07969
Q14195-2	Q16555	retained	PF01979-PF01979, PF07969-PF07969
Q14919-2	P25208	retained	PF00808-PF00808
Q14919-2	Q9NRF9	retained	PF00808-PF00808
P60981-2	P60709	retained	PF00241-PF00022
P60981-2	P63261	retained	PF00241-PF00022
P60981-2	Q9Y281	retained	PF00241-PF00241
O60941-2	P11532	retained	PF09068-PF00397, PF09068-PF09069, PF09069-PF09068
O60941-3	P11532	retained	PF09068-PF00397, PF09068-PF09069, PF09069-PF09068
O60941-4	P11532	retained	PF09068-PF00397, PF09068-PF09069, PF09069-PF09068
O60941-5	P11532	retained	PF09068-PF00397, PF09068-PF09069, PF09069-PF09068
O60941-6	P11532	retained	PF09068-PF00397, PF09068-PF09069, PF09069-PF09068
O60941-7	P11532	retained	PF09068-PF00397, PF09068-PF09069, PF09069-PF09068
Q8N9I9-2	P61086	retained	PF00097-PF00179, PF13639-PF00179, PF13920-PF00179, PF13923-PF00179
O14640-2	O43639	retained	PF00595-PF07653
Q8WWB3-2	P56597	retained	PF05186-PF05186
Q9NR20-2	O15344	retained	PF00069-PF00041
Q9NR20-3	O15344	retained	PF00069-PF00041
Q9NR20-4	O15344	retained	PF00069-PF00041
Q9NR20-5	O15344	retained	PF00069-PF00041
O75461-2	Q14186	retained	PF02319-PF02319, PF16421-PF08781
O75461-3	Q14186	retained	PF02319-PF02319, PF16421-PF08781
O75461-2	Q14188	retained	PF02319-PF02319, PF16421-PF08781
O75461-3	Q14188	retained	PF02319-PF02319, PF16421-PF08781
O43281-2	Q9NYB9	lost	-
O43281-3	Q9NYB9	lost	-
O43281-2	P51451	lost	-
O43281-3	P51451	lost	-
O43281-2	P06241	lost	-
O43281-3	P06241	lost	-
O43281-2	Q92882	lost	-
O43281-3	Q92882	lost	-
O43281-2	O94875	lost	-
O43281-3	O94875	lost	-
O43281-2	Q9BXA7	lost	-
O43281-3	Q9BXA7	lost	-
Q9UI10-2	P49770	retained	PF01008-PF01008
Q9UI10-3	P49770	retained	PF01008-PF01008
Q9UBQ5-2	Q9Y262	retained	PF10075-PF10255
Q9Y262-2	Q9UBQ5	retained	PF10255-PF10075
Q14240-2	Q53EL6	retained	PF00270-PF02847, PF00271-PF02847
P06730-2	Q13541	retained	PF01652-PF05456
P06730-3	Q13541	retained	PF01652-PF05456
P06730-2	Q13542	retained	PF01652-PF05456
P06730-3	Q13542	retained	PF01652-PF05456
P06730-2	O60516	retained	PF01652-PF05456
P06730-3	O60516	retained	PF01652-PF05456
P06730-2	Q9NRA8	retained	PF01652-PF10477
P06730-3	Q9NRA8	retained	PF01652-PF10477
Q9NRA8-2	P26196	retained	PF10477-PF00271
Q9NRA8-3	P26196	retained	PF10477-PF00271
Q9NRA8-2	P06730	retained	PF10477-PF01652
Q9NRA8-3	P06730	retained	PF10477-PF01652
Q8TC92-2	Q16206	lost	-
Q16206-2	Q8TC92	retained	PF00076-PF00076
Q16206-2	P55198	retained	PF00076-PF00628
Q16206-2	P09012	retained	PF00076-PF00076, PF00076-PF13893, PF00076-PF16842
Q5JZY3-2	Q13557	lost	-
Q5JZY3-3	Q13557	retained	PF00041-PF00069, PF00069-PF00069, PF00069-PF07714, PF00069-PF08332, PF07714-PF00069, PF07714-PF07714, PF14575-PF07714
Q12929-2	Q9UQB8	retained	PF00018-PF07653, PF07653-PF07653, PF14604-PF14604
Q12929-2	P62993	retained	PF00018-PF00017, PF00018-PF00018, PF00018-PF07653, PF07653-PF00017, PF07653-PF00018, PF07653-PF07653, PF14604-PF14604
P18074-2	Q6P1K8	lost	-
P62508-2	P51843	retained	PF00104-PF00104, PF00105-PF00104
P62508-3	P51843	retained	PF00104-PF00104, PF00105-PF00104
P62508-4	P51843	retained	PF00104-PF00104, PF00105-PF00104
P62508-5	P51843	retained	PF00104-PF00104, PF00105-PF00104
Q8WUP2-2	Q8TAP4	retained	PF00412-PF00412
Q8WUP2-3	Q8TAP4	retained	PF00412-PF00412
Q9UKA1-2	P63208	retained	PF00646-PF01466, PF12937-PF01466
Q86XK2-2	P63208	lost	-
Q86XK2-3	P63208	retained	PF00646-PF01466, PF12937-PF01466
Q86XK2-4	P63208	retained	PF00646-PF01466, PF12937-PF01466
Q86XK2-5	P63208	retained	PF00646-PF01466, PF12937-PF01466
Q86XK2-6	P63208	retained	PF00646-PF01466, PF12937-PF01466
Q9H4M3-2	P63208	retained	PF00646-PF01466, PF04300-PF01466, PF12937-PF01466
Q9Y3I1-2	Q92530	retained	PF11566-PF11566
Q9Y3I1-3	Q92530	retained	PF11566-PF11566
O14526-2	Q13882	retained	PF00611-PF00018, PF00611-PF14604
O14526-3	Q13882	lost	-
Q14192-2	Q63ZY3	lost	-
Q14192-2	O43699	lost	-
Q14192-2	Q02086	lost	-
Q14192-2	P52739	lost	-
Q14192-2	Q8TAU3	lost	-
P68106-2	Q13557	retained	PF00254-PF00069, PF00254-PF07714
Q9Y680-2	O43765	retained	PF00254-PF00515
Q9Y680-3	O43765	retained	PF00254-PF00515
Q06787-2	P51116	retained	PF00013-PF00013, PF05641-PF05641
Q06787-3	P51116	retained	PF00013-PF00013, PF05641-PF05641
Q06787-4	P51116	retained	PF00013-PF00013, PF05641-PF05641
Q06787-5	P51116	retained	PF00013-PF00013, PF05641-PF05641
Q06787-6	P51116	retained	PF00013-PF00013, PF05641-PF05641
Q06787-7	P51116	retained	PF00013-PF00013, PF05641-PF05641
Q06787-8	P51116	retained	PF00013-PF00013, PF05641-PF05641
Q06787-9	P51116	retained	PF00013-PF00013, PF05641-PF05641
Q06787-10	P51116	lost	-
Q06787-11	P51116	lost	-
P02751-2	Q9UMX0	lost	-
P02751-3	Q9UMX0	retained	PF00041-PF11976
P02751-4	Q9UMX0	retained	PF00041-PF11976
P02751-5	Q9UMX0	retained	PF00041-PF11976
P02751-6	Q9UMX0	retained	PF00041-PF11976
P02751-7	Q9UMX0	retained	PF00041-PF11976
P02751-8	Q9UMX0	retained	PF00041-PF11976
P02751-9	Q9UMX0	retained	PF00041-PF11976
P02751-10	Q9UMX0	retained	PF00041-PF11976
P02751-11	Q9UMX0	retained	PF00041-PF11976
P02751-12	Q9UMX0	retained	PF00041-PF11976
P02751-13	Q9UMX0	retained	PF00041-PF11976
P02751-14	Q9UMX0	retained	PF00041-PF11976
P02751-15	Q9UMX0	retained	PF00041-PF11976
P02751-16	Q9UMX0	lost	-
P02751-17	Q9UMX0	retained	PF00041-PF11976
Q53EP0-2	Q13557	retained	PF00041-PF00069
Q53EP0-3	Q13557	lost	-
P01100-2	P15336	retained	PF00170-PF00170, PF00170-PF07716, PF07716-PF00170, PF07716-PF07716
P01100-3	P15336	lost	-
P01100-2	Q02930	retained	PF00170-PF00170, PF00170-PF07716, PF07716-PF00170, PF07716-PF07716
P01100-3	Q02930	lost	-
P01100-2	P17275	retained	PF00170-PF00170, PF00170-PF03131, PF00170-PF07716, PF07716-PF00170, PF07716-PF07716
P01100-3	P17275	lost	-
P15407-2	Q02930	lost	-
P15408-2	Q02930	lost	-
P15408-3	Q02930	retained	PF00170-PF00170, PF00170-PF07716, PF07716-PF00170, PF07716-PF07716
P98177-2	Q04864	retained	PF00250-PF00554
P42685-2	Q15427	retained	PF00069-PF00076
A1L4K1-2	O95835	retained	PF00041-PF00069
A1L4K1-2	Q92569	retained	PF00041-PF00017
A1L4K1-2	Q9H788	retained	PF00041-PF00017
Q96I24-2	Q96PU8	retained	PF00013-PF00013, PF00013-PF16544
P06241-2	O43281	retained	PF00017-PF00018, PF00017-PF07653, PF00018-PF00018, PF00018-PF07653, PF07653-PF00018, PF07653-PF07653, PF07714-PF00018, PF07714-PF14604, PF14604-PF14604
P06241-3	O43281	retained	PF00017-PF00018, PF00017-PF07653, PF00018-PF00018, PF00018-PF07653, PF07653-PF00018, PF07653-PF07653, PF07714-PF00018, PF07714-PF14604, PF14604-PF14604
Q9UQC2-2	P62993	retained	PF00169-PF00018
Q9H0R8-2	Q8WYN0	retained	PF02991-PF03416
Q9H0R8-2	Q13137	retained	PF02991-PF07888
Q06547-2	P25800	retained	PF00023-PF00412, PF12796-PF00412
Q06547-3	P25800	retained	PF00023-PF00412, PF12796-PF00412
Q06547-4	P25800	retained	PF00023-PF00412, PF12796-PF00412
Q06547-2	P61968	retained	PF00023-PF00412, PF12796-PF00412
Q06547-3	P61968	retained	PF00023-PF00412, PF12796-PF00412
Q06547-4	P61968	retained	PF00023-PF00412, PF12796-PF00412
P23769-2	Q13643	retained	PF00320-PF00412
P14136-2	P13646	retained	PF00038-PF00038
P14136-3	P13646	retained	PF00038-PF00038
P14136-2	P19012	retained	PF00038-PF00038
P14136-3	P19012	retained	PF00038-PF00038
Q9BRT9-2	Q9Y248	lost	-
Q96IJ6-2	Q9Y5P6	retained	PF00132-PF00132, PF00132-PF00483, PF00132-PF12804, PF00483-PF00132, PF00483-PF00483, PF12804-PF00132, PF12804-PF12804
Q9Y5P6-2	Q96IJ6	retained	PF00132-PF00132, PF00132-PF00483, PF00132-PF12804, PF00483-PF00132, PF00483-PF00483, PF12804-PF00132, PF12804-PF12804
P63096-2	Q9Y4H4	retained	PF00503-PF02188
P63096-2	Q9UGC6	retained	PF00503-PF00615
P04899-2	Q9Y4H4	retained	PF00503-PF02188
P04899-3	Q9Y4H4	retained	PF00503-PF02188
P04899-4	Q9Y4H4	retained	PF00503-PF02188
P04899-5	Q9Y4H4	retained	PF00503-PF02188
P04899-6	Q9Y4H4	retained	PF00503-PF02188
P04899-2	O76081	retained	PF00503-PF00615
P04899-3	O76081	retained	PF00503-PF00615
P04899-4	O76081	retained	PF00503-PF00615
P04899-5	O76081	retained	PF00503-PF00615
P04899-6	O76081	retained	PF00503-PF00615
Q08379-2	Q9H8Y8	retained	PF15070-PF04495
Q9HD26-2	P08631	retained	PF00595-PF07653
Q9HD26-3	P08631	lost	-
Q9HD26-2	Q15746	retained	PF00595-PF00041, PF00595-PF07686
Q9HD26-3	Q15746	lost	-
Q9HD26-2	Q7Z2X4	retained	PF00595-PF00640
Q9HD26-3	Q7Z2X4	lost	-
Q9HD26-2	P17081	retained	PF00595-PF00071
Q9HD26-3	P17081	lost	-
Q9H8Y8-2	Q08379	retained	PF04495-PF15070
Q9H8Y8-3	Q08379	retained	PF04495-PF15070
Q9H8Y8-2	P49796	lost	-
Q9H8Y8-3	P49796	retained	PF13180-PF00595
O14653-2	Q12846	retained	PF12352-PF05739
O14653-3	Q12846	lost	-
O14653-2	O43752	retained	PF12352-PF05739
O14653-3	O43752	lost	-
O75791-2	Q13094	retained	PF00018-PF00017, PF07653-PF00017
P62993-2	Q9P2A4	retained	PF00018-PF00018, PF00018-PF07653, PF07653-PF00018, PF07653-PF07653, PF14604-PF14604
P62993-2	Q9BRR9	retained	PF00018-PF00169, PF14604-PF14604
P62993-2	Q12929	retained	PF00018-PF00018, PF00018-PF07653, PF07653-PF00018, PF07653-PF07653, PF14604-PF14604
P62993-2	Q9UQC2	retained	PF00018-PF00169
P62993-2	Q13094	retained	PF00018-PF00017, PF07653-PF00017
P62993-2	P25791	retained	PF00018-PF00412
P62993-2	Q8TBB1	retained	PF07653-PF00595
P62993-2	Q13625	retained	PF00018-PF00018, PF00018-PF00023, PF00018-PF07653, PF00018-PF12796, PF07653-PF00018, PF07653-PF07653, PF14604-PF12796, PF14604-PF14604
Q14451-2	Q9NQ86	lost	-
Q14451-3	Q9NQ86	retained	PF00017-PF00041
Q14451-4	Q9NQ86	retained	PF00017-PF00041
O15217-2	P09210	retained	PF00043-PF00043, PF00043-PF02798
Q03013-2	P21266	retained	PF00043-PF00043, PF00043-PF02798, PF00043-PF14497, PF02798-PF00043, PF02798-PF02798, PF02798-PF14497, PF14497-PF00043, PF14497-PF02798, PF14497-PF14497
Q03013-3	P21266	retained	PF00043-PF00043, PF00043-PF02798, PF00043-PF14497, PF02798-PF00043, PF02798-PF02798, PF02798-PF14497, PF14497-PF00043, PF14497-PF02798, PF14497-PF14497
P52655-2	P52657	retained	PF03153-PF02268, PF03153-PF02751
Q13889-2	Q6P1K8	retained	PF03850-PF04056
P61296-2	P15884	retained	PF00010-PF00010
Q9Y450-2	Q9BRX2	lost	-
Q9Y450-4	Q9BRX2	retained	PF00009-PF03463, PF00009-PF03464, PF03143-PF03464, PF03143-PF03465, PF03144-PF03463, PF03144-PF03464
P08631-2	Q9HD26	retained	PF07653-PF00595
P08631-3	Q9HD26	retained	PF07653-PF00595
P08631-4	Q9HD26	retained	PF07653-PF00595
P14317-2	Q9H788	lost	-
O14964-2	P63165	retained	PF00790-PF00240
Q16665-2	O00327	retained	PF00989-PF00010, PF00989-PF00989, PF00989-PF08447, PF00989-PF13426, PF00989-PF14598, PF08447-PF00989, PF08447-PF08447, PF08447-PF14598, PF13426-PF00989, PF13426-PF13426, PF14598-PF00989, PF14598-PF08447, PF14598-PF14598
Q16665-3	O00327	retained	PF00989-PF00010, PF00989-PF00989, PF00989-PF08447, PF00989-PF13426, PF00989-PF14598, PF08447-PF00989, PF08447-PF08447, PF08447-PF14598, PF13426-PF00989, PF13426-PF13426, PF14598-PF00989, PF14598-PF08447, PF14598-PF14598
Q16665-2	Q9H6Z9	retained	PF11413-PF13640
Q16665-3	Q9H6Z9	retained	PF11413-PF13640
P07910-2	Q86SE5	retained	PF00076-PF00076, PF00076-PF13893, PF13893-PF00076, PF13893-PF13893
P07910-3	Q86SE5	lost	-
P07910-4	Q86SE5	retained	PF00076-PF00076, PF00076-PF13893, PF13893-PF00076, PF13893-PF13893
P07910-2	Q96IZ5	retained	PF00076-PF00076, PF13893-PF00076
P07910-3	Q96IZ5	lost	-
P07910-4	Q96IZ5	retained	PF00076-PF00076, PF13893-PF00076
P61978-2	Q96PU8	retained	PF00013-PF00013, PF00013-PF16544
P61978-3	Q96PU8	retained	PF00013-PF00013, PF00013-PF16544
Q8WVV9-2	Q8N9W6	retained	PF00076-PF00076, PF00076-PF13893, PF13893-PF00076, PF13893-PF13893
Q8WVV9-3	Q8N9W6	retained	PF00076-PF00076, PF00076-PF13893, PF13893-PF00076, PF13893-PF13893
Q8WVV9-4	Q8N9W6	retained	PF00076-PF00076, PF00076-PF13893, PF13893-PF00076, PF13893-PF13893
Q8WVV9-5	Q8N9W6	retained	PF00076-PF00076, PF00076-PF13893, PF13893-PF00076, PF13893-PF13893
Q8WVV9-2	Q93062	retained	PF00076-PF00076, PF13893-PF00076
Q8WVV9-3	Q93062	retained	PF00076-PF00076, PF13893-PF00076
Q8WVV9-4	Q93062	retained	PF00076-PF00076, PF13893-PF00076
Q8WVV9-5	Q93062	retained	PF00076-PF00076, PF13893-PF00076
P52272-2	P52597	retained	PF00076-PF00076, PF00076-PF08080, PF13893-PF00076
Q86YM7-2	Q9NSC5	retained	PF00568-PF00568
Q86YM7-3	Q9NSC5	retained	PF00568-PF00568
Q9NSC5-2	Q86YM7	retained	PF00568-PF00568
Q9NSC5-3	Q86YM7	retained	PF00568-PF00568
Q9NSC5-4	Q86YM7	retained	PF00568-PF00568
Q9NSC5-5	Q86YM7	retained	PF00568-PF00568
P49639-2	P40425	lost	-
P49639-3	P40425	lost	-
P11142-2	Q99933	retained	PF00012-PF02179
P11142-2	O95817	retained	PF00012-PF02179
Q9UBY9-2	Q9UJY1	retained	PF00011-PF00011
Q9UBY9-3	Q9UJY1	lost	-
Q05084-2	P61019	retained	PF06456-PF00025, PF06456-PF00071
Q05084-3	P61019	retained	PF06456-PF00025, PF06456-PF00071
Q05084-2	Q8WUD1	retained	PF06456-PF00025, PF06456-PF00071
Q05084-3	Q8WUD1	retained	PF06456-PF00025, PF06456-PF00071
P09914-2	O14879	retained	PF00515-PF00515, PF00515-PF07719, PF00515-PF13181, PF00515-PF13414, PF00515-PF13424, PF00515-PF13432, PF07719-PF00515, PF07719-PF13181, PF07719-PF13432, PF07719-PF14559, PF13176-PF13176, PF13176-PF13181, PF13176-PF13424, PF13181-PF00515, PF13181-PF07719, PF13181-PF13176, PF13181-PF13181, PF13181-PF13414, PF13181-PF13424, PF13181-PF13428, PF13181-PF13432, PF13414-PF00515, PF13414-PF13181, PF13414-…
Q13422-2	Q8TAP4	retained	PF00096-PF00412
Q13422-3	Q8TAP4	retained	PF00096-PF00412
Q13422-4	Q8TAP4	retained	PF00096-PF00412
Q13422-5	Q8TAP4	lost	-
Q13422-6	Q8TAP4	lost	-
Q13422-7	Q8TAP4	retained	PF00096-PF00412
Q13422-8	Q8TAP4	retained	PF00096-PF00412
Q13422-2	Q13330	retained	PF00096-PF00320
Q13422-3	Q13330	retained	PF00096-PF00320
Q13422-4	Q13330	retained	PF00096-PF00320
Q13422-5	Q13330	lost	-
Q13422-6	Q13330	lost	-
Q13422-7	Q13330	retained	PF00096-PF00320
Q13422-8	Q13330	retained	PF00096-PF00320
Q13422-2	Q8TAU3	retained	PF00096-PF00096, PF00096-PF13465, PF13465-PF00096, PF13465-PF13465
Q13422-3	Q8TAU3	retained	PF00096-PF00096, PF00096-PF13465, PF13465-PF00096, PF13465-PF13465
Q13422-4	Q8TAU3	retained	PF00096-PF00096, PF00096-PF13465, PF13465-PF00096, PF13465-PF13465
Q13422-5	Q8TAU3	lost	-
Q13422-6	Q8TAU3	lost	-
Q13422-7	Q8TAU3	retained	PF00096-PF00096, PF00096-PF13465, PF13465-PF00096, PF13465-PF13465
Q13422-8	Q8TAU3	retained	PF00096-PF00096, PF00096-PF13465, PF13465-PF00096, PF13465-PF13465
Q13422-2	Q9P0T4	retained	PF00096-PF00096, PF00096-PF13465, PF00096-PF13909, PF13465-PF00096, PF13465-PF13465
Q13422-3	Q9P0T4	retained	PF00096-PF00096, PF00096-PF13465, PF00096-PF13909, PF13465-PF00096, PF13465-PF13465
Q13422-4	Q9P0T4	retained	PF00096-PF00096, PF00096-PF13465, PF00096-PF13909, PF13465-PF00096, PF13465-PF13465
Q13422-5	Q9P0T4	lost	-
Q13422-6	Q9P0T4	lost	-
Q13422-7	Q9P0T4	retained	PF00096-PF00096, PF00096-PF13465, PF00096-PF13909, PF13465-PF00096, PF13465-PF13465
Q13422-8	Q9P0T4	retained	PF00096-PF00096, PF00096-PF13465, PF00096-PF13909, PF13465-PF00096, PF13465-PF13465
Q9UKT9-2	O94929	retained	PF00096-PF00412
Q9UKT9-3	O94929	retained	PF00096-PF00412
Q9UKT9-4	O94929	retained	PF00096-PF00412
Q9UKT9-5	O94929	lost	-
Q9UKT9-6	O94929	retained	PF00096-PF00412
Q9UKT9-7	O94929	retained	PF00096-PF00412
Q9UKT9-8	O94929	retained	PF00096-PF00412
Q9UKT9-9	O94929	retained	PF00096-PF00412
Q9UKT9-10	O94929	retained	PF00096-PF00412
Q9UKT9-11	O94929	lost	-
Q9UKT9-12	O94929	lost	-
Q9UKT9-13	O94929	lost	-
Q9UKT9-14	O94929	retained	PF00096-PF00412
Q9UKT9-15	O94929	retained	PF00096-PF00412
Q9UKT9-16	O94929	lost	-
Q9UKT9-2	P25800	retained	PF00096-PF00412
Q9UKT9-3	P25800	retained	PF00096-PF00412
Q9UKT9-4	P25800	retained	PF00096-PF00412
Q9UKT9-5	P25800	lost	-
Q9UKT9-6	P25800	retained	PF00096-PF00412
Q9UKT9-7	P25800	retained	PF00096-PF00412
Q9UKT9-8	P25800	retained	PF00096-PF00412
Q9UKT9-9	P25800	retained	PF00096-PF00412
Q9UKT9-10	P25800	retained	PF00096-PF00412
Q9UKT9-11	P25800	lost	-
Q9UKT9-12	P25800	lost	-
Q9UKT9-13	P25800	lost	-
Q9UKT9-14	P25800	retained	PF00096-PF00412
Q9UKT9-15	P25800	retained	PF00096-PF00412
Q9UKT9-16	P25800	lost	-
Q9UKT9-2	P25791	retained	PF00096-PF00412
Q9UKT9-3	P25791	retained	PF00096-PF00412
Q9UKT9-4	P25791	retained	PF00096-PF00412
Q9UKT9-5	P25791	lost	-
Q9UKT9-6	P25791	retained	PF00096-PF00412
Q9UKT9-7	P25791	retained	PF00096-PF00412
Q9UKT9-8	P25791	retained	PF00096-PF00412
Q9UKT9-9	P25791	retained	PF00096-PF00412
Q9UKT9-10	P25791	retained	PF00096-PF00412
Q9UKT9-11	P25791	lost	-
Q9UKT9-12	P25791	lost	-
Q9UKT9-13	P25791	lost	-
Q9UKT9-14	P25791	retained	PF00096-PF00412
Q9UKT9-15	P25791	retained	PF00096-PF00412
Q9UKT9-16	P25791	lost	-
P40189-2	Q9UMX0	retained	PF00041-PF11976
P40189-3	Q9UMX0	retained	PF00041-PF11976
Q13418-2	Q9NVD7	retained	PF07714-PF00307
Q13418-3	Q9NVD7	retained	PF07714-PF00307
Q13418-2	Q9HBI0	retained	PF07714-PF00307
Q13418-3	Q9HBI0	retained	PF07714-PF00307
P29218-2	O14732	retained	PF00459-PF00459
P29218-3	O14732	retained	PF00459-PF00459
O14732-2	P29218	retained	PF00459-PF00459
Q9NXR8-2	Q9BYV2	lost	-
Q9NXR8-3	Q9BYV2	lost	-
Q8WYH8-2	Q9NQC1	lost	-
Q9NQC1-2	Q8WYH8	retained	PF00628-PF00628
Q9NQC1-3	Q8WYH8	retained	PF00628-PF00628
Q63ZY3-2	Q9P2A4	retained	PF00023-PF00018, PF12796-PF00018, PF12796-PF14604
Q63ZY3-3	Q9P2A4	retained	PF00023-PF00018, PF12796-PF00018, PF12796-PF14604
Q63ZY3-2	Q14192	retained	PF00023-PF00412, PF12796-PF00412
Q63ZY3-3	Q14192	retained	PF00023-PF00412, PF12796-PF00412
Q63ZY3-2	P25800	retained	PF00023-PF00412, PF12796-PF00412
Q63ZY3-3	P25800	retained	PF00023-PF00412, PF12796-PF00412
Q63ZY3-2	P25791	retained	PF00023-PF00412, PF12796-PF00412
Q63ZY3-3	P25791	retained	PF00023-PF00412, PF12796-PF00412
Q63ZY3-2	P61968	retained	PF00023-PF00412, PF12796-PF00412
Q63ZY3-3	P61968	retained	PF00023-PF00412, PF12796-PF00412
Q63ZY3-2	Q99469	retained	PF00023-PF00018, PF12796-PF00018, PF12796-PF14604
Q63ZY3-3	Q99469	retained	PF00023-PF00018, PF12796-PF00018, PF12796-PF14604
Q15046-2	Q13155	retained	PF00152-PF16780
Q9Y2W7-2	P08069	retained	PF00036-PF00069, PF10591-PF00069, PF13405-PF00069, PF13499-PF00069
Q9Y2W7-3	P08069	retained	PF00036-PF00069, PF10591-PF00069, PF13405-PF00069, PF13499-PF00069
Q96SI1-2	Q719H9	retained	PF02214-PF02214
Q9H0B3-2	P62158	retained	PF00612-PF00036, PF00612-PF13405, PF00612-PF13499
Q9H0B3-3	P62158	retained	PF00612-PF00036, PF00612-PF13405, PF00612-PF13499
Q9H0B3-4	P62158	retained	PF00612-PF00036, PF00612-PF13405, PF00612-PF13499
Q9H0B3-5	P62158	retained	PF00612-PF00036, PF00612-PF13405, PF00612-PF13499
Q9H0B3-2	P27482	retained	PF00612-PF00036, PF00612-PF13405, PF00612-PF13499
Q9H0B3-3	P27482	retained	PF00612-PF00036, PF00612-PF13405, PF00612-PF13499
Q9H0B3-4	P27482	retained	PF00612-PF00036, PF00612-PF13405, PF00612-PF13499
Q9H0B3-5	P27482	retained	PF00612-PF00036, PF00612-PF13405, PF00612-PF13499
Q9BVG8-2	Q7Z6G3	retained	PF00225-PF13833
Q9BVG8-4	Q7Z6G3	retained	PF00225-PF13833
Q9BVG8-5	Q7Z6G3	retained	PF00225-PF13833
Q9BVG8-6	Q7Z6G3	retained	PF00225-PF13833
Q6UWL6-2	Q13643	retained	PF07686-PF00412
Q6UWL6-3	Q13643	retained	PF07686-PF00412
Q6UWL6-5	Q13643	lost	-
Q6P597-2	P55040	retained	PF00515-PF00071, PF07719-PF00071
Q6P597-3	P55040	retained	PF00515-PF00071, PF07719-PF00071
P57682-2	Q13643	lost	-
P57682-2	Q68G74	lost	-
Q53G59-2	Q13618	retained	PF00651-PF00888, PF07707-PF00888
Q53G59-2	Q9UH77	retained	PF00651-PF00651, PF00651-PF07707, PF01344-PF01344, PF01344-PF13418, PF01344-PF13964, PF07707-PF00651, PF13418-PF01344, PF13418-PF13418, PF13964-PF01344
O95198-2	Q13618	retained	PF00651-PF00888, PF07707-PF00888
O95198-3	Q13618	retained	PF00651-PF00888, PF07707-PF00888
Q9UH77-2	Q13618	retained	PF00651-PF00888, PF07707-PF00888
Q9UH77-3	Q13618	retained	PF00651-PF00888, PF07707-PF00888
Q9UH77-2	Q14145	retained	PF00651-PF00651, PF00651-PF07707, PF01344-PF01344, PF01344-PF13418, PF01344-PF13964, PF07707-PF00651, PF13418-PF01344, PF13418-PF13418, PF13964-PF01344
Q9UH77-3	Q14145	retained	PF00651-PF00651, PF00651-PF07707, PF01344-PF01344, PF01344-PF13418, PF01344-PF13964, PF07707-PF00651, PF13418-PF01344, PF13418-PF13418, PF13964-PF01344
Q9UH77-2	Q53G59	retained	PF00651-PF00651, PF00651-PF07707, PF01344-PF01344, PF01344-PF13418, PF01344-PF13964, PF07707-PF00651, PF13418-PF01344, PF13418-PF13418, PF13964-PF01344
Q9UH77-3	Q53G59	retained	PF00651-PF00651, PF00651-PF07707, PF01344-PF01344, PF01344-PF13418, PF01344-PF13964, PF07707-PF00651, PF13418-PF01344, PF13418-PF13418, PF13964-PF01344
Q9Y5K2-2	Q06418	retained	PF00089-PF07686
O60259-2	Q7Z3S9	retained	PF00089-PF00008, PF00089-PF07645
O60259-3	Q7Z3S9	retained	PF00089-PF00008, PF00089-PF07645
O60259-4	Q7Z3S9	lost	-
P01116-2	P10398	retained	PF00071-PF00069, PF00071-PF02196
P13646-2	P14136	retained	PF00038-PF00038
P13646-3	P14136	retained	PF00038-PF00038
P13646-2	P35908	retained	PF00038-PF00038
P13646-3	P35908	retained	PF00038-PF00038
P13646-2	P35900	retained	PF00038-PF00038
P13646-3	P35900	retained	PF00038-PF00038
P13646-2	P02538	retained	PF00038-PF00038
P13646-3	P02538	retained	PF00038-PF00038
P13646-2	P04259	retained	PF00038-PF00038
P13646-3	P04259	retained	PF00038-PF00038
P13646-2	P48668	retained	PF00038-PF00038
P13646-3	P48668	retained	PF00038-PF00038
P13646-2	Q3SY84	retained	PF00038-PF00038
P13646-3	Q3SY84	retained	PF00038-PF00038
P13646-2	Q5XKE5	retained	PF00038-PF00038
P13646-3	Q5XKE5	retained	PF00038-PF00038
P13646-2	P05787	retained	PF00038-PF00038
P13646-3	P05787	retained	PF00038-PF00038
P19012-2	Q02930	retained	PF00038-PF00170
P19012-2	P14136	retained	PF00038-PF00038
P19012-2	P35900	retained	PF00038-PF00038
P19012-2	P13647	retained	PF00038-PF00038
P19012-2	P02538	retained	PF00038-PF00038
P19012-2	P04259	retained	PF00038-PF00038
P19012-2	P48668	retained	PF00038-PF00038
P19012-2	Q3SY84	retained	PF00038-PF00038
P19012-2	Q86Y46	retained	PF00038-PF00038
P19012-2	Q7Z794	retained	PF00038-PF00038
P19012-2	Q5XKE5	retained	PF00038-PF00038
P19012-2	P05787	retained	PF00038-PF00038
P19012-2	Q6KB66	retained	PF00038-PF00038
P19012-2	O43790	retained	PF00038-PF00038
P19012-2	P07196	retained	PF00038-PF00038
Q14CN4-2	Q6A162	retained	PF00038-PF00038
Q14CN4-3	Q6A162	retained	PF00038-PF00038
Q86Y46-2	P19012	retained	PF00038-PF00038
P05787-2	P13646	retained	PF00038-PF00038
P05787-2	P19012	retained	PF00038-PF00038
P05787-2	Q15323	retained	PF00038-PF00038
P05787-2	O76015	retained	PF00038-PF00038
P05787-2	Q6A162	retained	PF00038-PF00038
Q6KB66-2	P19012	retained	PF00038-PF00038
Q6KB66-3	P19012	retained	PF00038-PF00038
Q6KB66-2	P35900	retained	PF00038-PF00038
Q6KB66-3	P35900	retained	PF00038-PF00038
Q96JM7-2	P45984	retained	PF00536-PF00069
Q96JM7-2	Q8IXK0	retained	PF00536-PF00536, PF00536-PF07647, PF07647-PF00536, PF07647-PF07647
Q96JM7-2	Q13131	retained	PF00536-PF00069
Q96JM7-2	P54646	retained	PF00536-PF00069
Q9Y2Q5-2	Q9UHA4	retained	PF03259-PF08923
Q9Y2Q5-3	Q9UHA4	retained	PF03259-PF08923
Q9UHA4-2	Q9Y2Q5	retained	PF08923-PF03259
Q14847-2	O94989	lost	-
Q14847-3	O94989	retained	PF00018-PF00621, PF07653-PF00621, PF14604-PF00621
Q14847-2	P15884	retained	PF00412-PF00010
Q14847-3	P15884	lost	-
O95835-2	A1L4K1	lost	-
Q86U70-2	Q9UPM6	retained	PF01803-PF00412
Q86U70-3	Q9UPM6	retained	PF01803-PF00412
Q86U70-2	Q68G74	retained	PF01803-PF00412
Q86U70-3	Q68G74	retained	PF01803-PF00412
Q86U70-2	P25800	retained	PF01803-PF00412
Q86U70-3	P25800	retained	PF01803-PF00412
Q86U70-2	P25791	retained	PF01803-PF00412
Q86U70-3	P25791	retained	PF01803-PF00412
Q86U70-2	P61968	retained	PF01803-PF00412
Q86U70-3	P61968	retained	PF01803-PF00412
Q86U70-2	O60663	retained	PF01803-PF00412
Q86U70-3	O60663	retained	PF01803-PF00412
P00338-2	P07195	retained	PF00056-PF00056, PF00056-PF02866
P00338-3	P07195	retained	PF00056-PF00056, PF00056-PF02866, PF02866-PF00056, PF02866-PF02866
P00338-4	P07195	retained	PF00056-PF00056, PF00056-PF02866, PF02866-PF00056, PF02866-PF02866
P00338-5	P07195	retained	PF00056-PF00056, PF00056-PF02866
Q8WVC0-2	Q8N7H5	retained	PF04004-PF03985
Q9UPM6-2	Q86U70	retained	PF00412-PF01803
Q9UPM6-3	Q86U70	retained	PF00412-PF01803
Q9UPM6-4	Q86U70	retained	PF00412-PF01803
Q9UPM6-5	Q86U70	retained	PF00412-PF01803
Q9UPM6-6	Q86U70	lost	-
Q68G74-2	P57682	retained	PF00412-PF00096
Q68G74-2	Q86U70	retained	PF00412-PF01803
P25800-2	Q9H165	retained	PF00412-PF00096
P25800-2	Q06547	retained	PF00412-PF00023, PF00412-PF12796
P25800-2	Q9UKT9	retained	PF00412-PF00096
P25800-2	Q63ZY3	retained	PF00412-PF00023, PF00412-PF12796
P25800-2	Q86U70	retained	PF00412-PF01803
P25800-2	O60711	retained	PF00412-PF00412
P25800-2	P15884	retained	PF00412-PF00010
P25800-2	O43298	retained	PF00412-PF00096
P25800-2	Q9P2Y4	retained	PF00412-PF00096
P25791-3	Q9NYB9	retained	PF00412-PF00018
P25791-4	Q9NYB9	lost	-
P25791-3	Q13643	retained	PF00412-PF00412
P25791-4	Q13643	lost	-
P25791-3	P62993	retained	PF00412-PF00018
P25791-4	P62993	lost	-
P25791-3	Q9UKT9	retained	PF00412-PF00096
P25791-4	Q9UKT9	lost	-
P25791-3	Q63ZY3	retained	PF00412-PF00023, PF00412-PF12796
P25791-4	Q63ZY3	lost	-
P25791-3	Q86U70	retained	PF00412-PF01803
P25791-4	Q86U70	lost	-
P25791-3	Q15654	retained	PF00412-PF00412
P25791-4	Q15654	lost	-
P25791-3	P17028	retained	PF00412-PF00096
P25791-4	P17028	lost	-
Q8TAP4-2	Q8WUP2	retained	PF00412-PF00412
Q8TAP4-3	Q8WUP2	retained	PF00412-PF00412
Q8TAP4-4	Q8WUP2	retained	PF00412-PF00412
Q8TAP4-2	Q13422	retained	PF00412-PF00096
Q8TAP4-3	Q13422	retained	PF00412-PF00096
Q8TAP4-4	Q13422	retained	PF00412-PF00096
Q8TAP4-2	Q02446	retained	PF00412-PF00096
Q8TAP4-3	Q02446	retained	PF00412-PF00096
Q8TAP4-4	Q02446	retained	PF00412-PF00096
O60663-2	Q86U70	retained	PF00412-PF01803
O60663-3	Q86U70	retained	PF00412-PF01803
Q8TBB1-2	O75553	retained	PF00595-PF00640
Q8TBB1-2	Q92785	lost	-
Q8TBB1-2	P62993	retained	PF00595-PF07653
Q8TBB1-2	O43639	retained	PF00595-PF07653
Q8TBB1-2	Q96MS0	retained	PF00595-PF00041, PF00595-PF07686, PF13180-PF07686
Q8TBB1-2	Q6ZMT1	retained	PF00595-PF07653
Q8TBB1-2	Q9HCM9	lost	-
Q8TBB1-2	Q9BYV2	lost	-
Q17RB8-2	O14933	retained	PF00097-PF00179, PF13445-PF00179, PF13639-PF00179, PF13920-PF00179, PF13923-PF00179, PF15227-PF00179
Q17RB8-2	P98170	retained	PF13920-PF00653, PF13920-PF13920, PF13923-PF13923
Q496Y0-2	Q92624	retained	PF07719-PF00515, PF13414-PF00515, PF13414-PF13374, PF13414-PF13424
Q496Y0-3	Q92624	retained	PF07719-PF00515, PF13414-PF00515, PF13414-PF13374, PF13414-PF13424
O60711-2	P25800	retained	PF00412-PF00412
A6PVS8-2	O43639	retained	PF12799-PF00018
A6PVS8-3	O43639	retained	PF12799-PF00018
Q9Y4Y9-2	P62312	retained	PF01423-PF01423
Q9Y4Y9-2	Q9UK45	retained	PF01423-PF01423
Q9Y4Y9-2	P62306	retained	PF01423-PF01423
Q13257-2	Q15013	retained	PF02301-PF06581
Q15013-3	Q13257	retained	PF06581-PF02301
P61326-2	Q9Y5S9	retained	PF02792-PF00076
P45984-2	Q96JM7	retained	PF00069-PF00536
P45984-3	Q96JM7	retained	PF00069-PF00536
P45984-4	Q96JM7	retained	PF00069-PF00536
P45984-5	Q96JM7	retained	PF00069-PF00536
P45984-2	Q15427	retained	PF00069-PF00076
P45984-3	Q15427	retained	PF00069-PF00076
P45984-4	Q15427	retained	PF00069-PF00076
P45984-5	Q15427	retained	PF00069-PF00076
Q8IW41-2	Q16659	retained	PF00069-PF00069, PF00069-PF07714, PF07714-PF00069, PF07714-PF07714
O60336-2	O76003	retained	PF00400-PF02114
O60336-3	O76003	lost	-
O60336-4	O76003	retained	PF00400-PF02114
O60336-5	O76003	retained	PF00400-PF02114
O60336-6	O76003	retained	PF00400-PF02114
O60336-2	O76081	retained	PF00400-PF00615
O60336-3	O76081	lost	-
O60336-4	O76081	retained	PF00400-PF00615
O60336-5	O76081	retained	PF00400-PF00615
O60336-6	O76081	retained	PF00400-PF00615
Q15555-2	Q15691	retained	PF00307-PF00307
Q15555-3	Q15691	retained	PF00307-PF00307, PF03271-PF03271
Q15555-4	Q15691	retained	PF03271-PF03271
Q15555-5	Q15691	retained	PF00307-PF00307, PF03271-PF03271
Q9UPY8-2	Q15691	retained	PF00307-PF00307, PF03271-PF03271
P31153-2	Q9NZL9	retained	PF02772-PF04321, PF02773-PF04321
Q9NZL9-2	P31153	retained	PF04321-PF02772, PF04321-PF02773
Q9NZL9-3	P31153	retained	PF04321-PF02772, PF04321-PF02773
Q9NZL9-4	P31153	retained	PF04321-PF02772, PF04321-PF02773
Q9NZL9-5	P31153	retained	PF04321-PF02772, PF04321-PF02773
O15232-2	Q7Z3S9	retained	PF00008-PF00008, PF00008-PF07645, PF07645-PF00008, PF07645-PF07645, PF07645-PF12947, PF14670-PF00008, PF14670-PF07645
P61244-2	P50539	retained	PF00010-PF00010
P61244-3	P50539	retained	PF00010-PF00010
P61244-4	P50539	retained	PF00010-PF00010
P61244-5	P50539	retained	PF00010-PF00010
P61244-6	P50539	retained	PF00010-PF00010
O95983-2	Q8WXI9	retained	PF14048-PF16563
O15151-2	Q9Y4L5	lost	-
O15151-3	Q9Y4L5	lost	-
O15151-4	Q9Y4L5	retained	PF13920-PF13920
O15151-5	Q9Y4L5	retained	PF13920-PF13920
Q9H944-2	Q9BUE0	retained	PF08612-PF09637
Q9UBP6-2	P57081	lost	-
Q8IY33-2	P12814	retained	PF00307-PF00036, PF00307-PF00307, PF00307-PF00435, PF00307-PF08726, PF00307-PF13499
Q8IY33-3	P12814	lost	-
Q8IY33-4	P12814	retained	PF00307-PF00036, PF00307-PF00307, PF00307-PF00435, PF00307-PF08726, PF00307-PF13499
Q8IY33-5	P12814	lost	-
Q8IY33-2	P35609	retained	PF00307-PF00036, PF00307-PF00307, PF00307-PF00435, PF00307-PF08726
Q8IY33-3	P35609	lost	-
Q8IY33-4	P35609	retained	PF00307-PF00036, PF00307-PF00307, PF00307-PF00435, PF00307-PF08726
Q8IY33-5	P35609	lost	-
O15344-2	Q9NR20	retained	PF00041-PF00069
O15344-2	Q9UJV3	retained	PF00041-PF00041, PF00097-PF00097, PF00643-PF00643, PF13765-PF00622, PF13920-PF13920
O15344-2	Q16512	retained	PF00041-PF00069
O15344-2	P51668	retained	PF00097-PF00179, PF13920-PF00179, PF15227-PF00179
O15344-2	P61077	retained	PF00097-PF00179, PF13920-PF00179, PF15227-PF00179
O15344-2	Q96LR5	retained	PF00097-PF00179, PF13920-PF00179, PF15227-PF00179
O15344-2	Q969T4	retained	PF00097-PF00179, PF13920-PF00179, PF15227-PF00179
O15344-2	Q9HAC8	retained	PF00041-PF11976, PF13920-PF00240
Q9UJV3-2	O15344	retained	PF00041-PF00041, PF00097-PF00097, PF00622-PF00622, PF00622-PF13765, PF00643-PF00643, PF13920-PF13920
Q9UJV3-2	P00540	retained	PF00041-PF00069
Q9UJV3-2	Q14995	retained	PF00041-PF00104
Q9UJV3-2	O00560	retained	PF00041-PF00595
Q9UJV3-2	P14373	retained	PF00097-PF00097, PF00622-PF00622, PF00622-PF13765, PF00643-PF00643, PF13920-PF13920
Q9UJV3-2	Q8IWZ5	retained	PF00041-PF00041, PF00643-PF00643
Q9UJV3-2	Q9BYV2	retained	PF00097-PF00097, PF00643-PF00643
Q9UJV3-2	P51668	retained	PF00097-PF00179, PF13920-PF00179, PF15227-PF00179
Q9UJV3-2	Q9Y2X8	retained	PF00097-PF00179, PF13920-PF00179, PF15227-PF00179
Q9UJV3-2	Q96LR5	retained	PF00097-PF00179, PF13920-PF00179, PF15227-PF00179
Q9UJV3-2	Q9HAC8	retained	PF00041-PF11976, PF13920-PF00240
A9UHW6-2	Q9NUU7	retained	PF02854-PF00270, PF02854-PF00271
A9UHW6-3	Q9NUU7	retained	PF02854-PF00270, PF02854-PF00271
A9UHW6-2	Q9UMR2	retained	PF02854-PF00270, PF02854-PF00271
A9UHW6-3	Q9UMR2	retained	PF02854-PF00270, PF02854-PF00271
Q9H000-2	P51668	retained	PF13639-PF00179
Q9H000-2	Q9Y2X8	retained	PF13639-PF00179
P40692-2	P20585	lost	-
P40692-3	P20585	lost	-
Q9UBU8-2	Q96QT6	retained	PF05712-PF16737
Q9UBU8-3	Q96QT6	retained	PF05712-PF16737
Q6PF18-2	Q8WYR4	retained	PF02493-PF02493
Q14168-2	O14910	retained	PF00595-PF00595, PF00625-PF00595, PF02828-PF02828, PF07653-PF00595
Q14168-3	O14910	retained	PF00595-PF00595, PF00625-PF00595, PF02828-PF02828, PF07653-PF00595
Q14168-4	O14910	retained	PF00595-PF00595, PF00625-PF00595, PF02828-PF02828, PF07653-PF00595
Q14168-5	O14910	retained	PF00595-PF00595, PF00625-PF00595, PF07653-PF00595
Q14168-6	O14910	retained	PF00595-PF00595, PF00625-PF00595, PF02828-PF02828, PF07653-PF00595
Q8N3R9-2	O14910	retained	PF00595-PF00595, PF00625-PF00595, PF02828-PF02828, PF07653-PF00595, PF13180-PF00595
Q15777-2	Q08AM6	retained	PF00149-PF02985
O95297-2	Q13643	retained	PF07686-PF00412
O95297-3	Q13643	retained	PF07686-PF00412
O95297-4	Q13643	lost	-
O95297-5	Q13643	retained	PF07686-PF00412
Q96DH6-2	P55795	retained	PF00076-PF00076, PF00076-PF08080, PF00076-PF13893, PF13893-PF00076, PF13893-PF13893
[truncated: 1,391 more rows]
