# Supplementary material for: Domain-based prediction of the human isoform interactome provides insights into the functional impact of alternative splicing
Source: PLoS Comput Biol. 2017 Aug 28;13(8):e1005717. doi: 10.1371/journal.pcbi.1005717 (PMC5591010; doi:10.1371/journal.pcbi.1005717)
Supplement: S4 Table — All known and predicted interactions in the predicted IntAct isoform interactome. Known interactions are the experimentally observed interactions also belonging to the IntAct domain-resolved interactome. Predicted interactions are isoform interactions predicted to be either retained or lost. (XLSX) [file pcbi.1005717.s004.xlsx]

## Sheet: IntAct_isoform_interactome
IntAct predicted isoform interactome
Isoform_1_UniProt_ID	Isoform_2_UniProt_ID	Interaction_Prediction	Mapping_DDIs
A0AVK6	Q96AV8	known	PF02319-PF02319
A0FGR8	A0FGR9	known	PF00168-PF00168, PF00168-PF17047, PF17047-PF00168, PF17047-PF17047
A0FGR8	Q9BSJ8	known	PF00168-PF00168, PF00168-PF17047, PF17047-PF00168, PF17047-PF17047
A0FGR9	Q9BSJ8	known	PF00168-PF00168, PF00168-PF17047, PF17047-PF00168, PF17047-PF17047
A1A4S6	P78314	known	PF00018-PF00017, PF00018-PF00169, PF00169-PF00169, PF16746-PF00169
A1A4S6	Q6P5Z2	known	PF00018-PF07714, PF00169-PF00069, PF00169-PF07714, PF14604-PF07714
A1L4K1	Q9H788	known	PF00041-PF00017
A2RTX5	P26639	known	PF00587-PF00587, PF00587-PF03129, PF00587-PF07973, PF02824-PF02824, PF02824-PF07973, PF03129-PF00587, PF03129-PF03129, PF07973-PF00587, PF07973-PF02824, PF07973-PF07973
A5D8T8	Q7Z3S9	known	PF00059-PF00008
A5D8V6	Q99816	known	PF07200-PF09454
A5PKW4	P62330	known	PF00169-PF00025, PF00169-PF00071, PF01369-PF00025
A5YKK6	O75175	known	PF04054-PF04153
A5YKK6	Q9NZN8	known	PF04054-PF04153
A5YKK6	Q9UFF9	known	PF16415-PF04857
A5YKK6	Q9UIV1	known	PF16415-PF04857
A6NCE7	Q9GZQ8	known	PF02991-PF02991, PF04110-PF04110
A6PVS8	O43639	known	PF12799-PF00018
A7KAX9	O43639	known	PF00018-PF00017, PF00018-PF00018, PF00018-PF07653, PF07653-PF00017, PF07653-PF00018, PF07653-PF07653, PF14604-PF14604
A7KAX9	P06241	known	PF00018-PF00017, PF00018-PF00018, PF00018-PF07653, PF00018-PF07714, PF07653-PF00017, PF07653-PF00018, PF07653-PF07653, PF14604-PF07714, PF14604-PF14604
A7KAX9	Q9NYB9	known	PF00018-PF00018, PF00018-PF07653, PF07653-PF00018, PF07653-PF07653, PF14604-PF14604
A8MT69	Q8N2Z9	known	PF09415-PF15630
A9UHW6	Q9NUU7	known	PF02854-PF00270, PF02854-PF00271
A9UHW6	Q9UMR2	known	PF02854-PF00270, PF02854-PF00271
B2RNN3	P0C862	known	PF00386-PF00386, PF01391-PF01391
B2RTY4	P60953	known	PF00620-PF00071, PF00788-PF00071
D6RGH6	O75496	known	PF07412-PF07412
O00124	P55072	known	PF00789-PF02359, PF00789-PF02933
O00161	Q15836	known	PF00835-PF00957
O00167	Q15475	known	PF00702-PF16878
O00170	P00533	known	PF00254-PF00069, PF00254-PF07714
O00189	Q9UPM8	known	PF00928-PF01602
O00189	Q9Y587	known	PF00928-PF01217
O00194	Q8TDW5	known	PF00071-PF02318
O00204	O43704	known	PF00685-PF00685, PF13469-PF13469
O00204	P50225	known	PF00685-PF00685, PF13469-PF13469
O00206	P58753	known	PF13676-PF13676
O00206	Q9Y6Y9	known	PF13855-PF02221
O00213	P05067	known	PF00640-PF10515
O00220	O14763	known	PF00020-PF00020, PF00531-PF00531
O00220	P50591	known	PF00020-PF00229
O00220	Q13158	known	PF00531-PF00531
O00221	Q00653	known	PF00023-PF00023, PF00023-PF00554, PF00023-PF12796, PF00023-PF13857, PF00023-PF16179, PF12796-PF00023, PF12796-PF12796, PF12796-PF13606, PF12796-PF13637, PF12796-PF13857, PF12796-PF16179, PF13637-PF12796, PF13637-PF13606, PF13637-PF13637, PF13637-PF13857, PF13637-PF16179, PF13857-PF00023, PF13857-PF12796, PF13857-PF13606, PF13857-PF13637, PF13857-PF13857
O00221	Q04206	known	PF00023-PF00554, PF00023-PF16179, PF12796-PF16179, PF13637-PF16179
O00221	Q04864	known	PF00023-PF00554, PF00023-PF16179, PF12796-PF16179, PF13637-PF16179
O00221	Q8IWZ3	known	PF00023-PF00023, PF00023-PF12796, PF00023-PF13857, PF12796-PF00023, PF12796-PF12796, PF12796-PF13606, PF12796-PF13637, PF12796-PF13857, PF13637-PF12796, PF13637-PF13606, PF13637-PF13637, PF13637-PF13857, PF13857-PF00023, PF13857-PF12796, PF13857-PF13606, PF13857-PF13637, PF13857-PF13857
O00231	O00487	known	PF01399-PF01398, PF01399-PF13012
O00232	O00487	known	PF01399-PF01398, PF01399-PF13012
O00232	P60228	known	PF01399-PF01399, PF01399-PF09440
O00233	P19320	known	PF13180-PF07686
O00238	P12643	known	PF01064-PF00019
O00238	P43026	known	PF01064-PF00019
O00257	Q9HC52	known	PF00385-PF00385
O00267	P24928	known	PF03439-PF04997
O00267	P63272	known	PF00467-PF06093, PF03439-PF06093
O00273	O76075	known	PF02017-PF02017
O00303	Q14152	known	PF01398-PF01399, PF13012-PF01399
O00303	Q7L2H7	known	PF01398-PF01399, PF13012-PF01399
O00329	P01112	known	PF00454-PF00071, PF00794-PF00071
O00329	P27986	known	PF00454-PF00017, PF00454-PF16454, PF00613-PF00017, PF00792-PF00017, PF00792-PF16454, PF02192-PF16454
O00339	O00555	known	PF00092-PF00520, PF00092-PF08016
O00401	O43516	known	PF02205-PF02205
O00401	P60953	known	PF00786-PF00071
O00401	Q13882	known	PF00786-PF00069
O00401	Q9H4E5	known	PF00786-PF00071
O00422	Q14498	known	PF06487-PF00076
O00425	P67809	known	PF00076-PF00313
O00459	O15357	known	PF00017-PF00017, PF16454-PF00017
O00459	P00533	known	PF00017-PF07714
O00459	P04626	known	PF00017-PF07714
O00459	P08581	known	PF00017-PF07714
O00459	P10721	known	PF00017-PF07714
O00459	P21860	known	PF00017-PF07714
O00459	P29353	known	PF00017-PF00017, PF16454-PF00017
O00459	P36406	known	PF00620-PF00071
O00459	P42336	known	PF00017-PF00454, PF00017-PF00613, PF00017-PF00792, PF16454-PF00454, PF16454-PF00792, PF16454-PF02192
O00459	P42338	known	PF00017-PF00454, PF00017-PF00613, PF00017-PF00792, PF16454-PF00454, PF16454-PF00792, PF16454-PF02192
O00459	P46108	known	PF00017-PF00017, PF00017-PF00018, PF00017-PF07653, PF16454-PF00017
O00459	P62993	known	PF00017-PF00017, PF00017-PF00018, PF00017-PF07653, PF16454-PF00017
O00470	P31314	known	PF00046-PF00046
O00487	O43242	known	PF01398-PF01399, PF13012-PF01399, PF13012-PF08375
O00487	P48556	known	PF13012-PF10075
O00487	P51665	known	PF01398-PF01398, PF01398-PF13012, PF13012-PF01398, PF13012-PF13012
O00487	Q15008	known	PF01398-PF01399, PF13012-PF01399
O00487	Q99460	known	PF01398-PF01851, PF13012-PF13646
O00487	Q9UNM6	known	PF01398-PF01399, PF13012-PF01399
O00499	Q9UBW5	known	PF03114-PF03114
O00505	P42858	known	PF00514-PF02985, PF00514-PF13646, PF01749-PF02985, PF02985-PF02985, PF02985-PF13646, PF13646-PF02985, PF13646-PF13646
O00505	Q14974	known	PF00514-PF00514, PF00514-PF02985, PF00514-PF13646, PF01749-PF00514, PF01749-PF02985, PF01749-PF03810, PF01749-PF13513, PF02985-PF00514, PF02985-PF02985, PF02985-PF03810, PF02985-PF13646, PF13513-PF13513, PF13646-PF00514, PF13646-PF02985, PF13646-PF13646, PF16186-PF00514
O00506	Q14BN4	known	PF00069-PF00498
O00506	Q8WZ74	known	PF00069-PF00023, PF00069-PF12796, PF00069-PF13637, PF00069-PF13857
O00506	Q9P289	known	PF00069-PF00069, PF00069-PF07714, PF07714-PF00069, PF07714-PF07714
O00506	Q9Y376	known	PF00069-PF08569
O00506	Q9Y6E0	known	PF00069-PF00069, PF00069-PF07714, PF07714-PF00069, PF07714-PF07714
O00512	P35222	known	PF11502-PF00514
O00560	O43586	known	PF00595-PF07653
O00560	P19320	known	PF00595-PF07686, PF13180-PF07686
O00560	Q15223	known	PF00595-PF07686, PF13180-PF07686
O00560	Q8IXK0	known	PF00595-PF00536
O00560	Q92882	known	PF00595-PF07653
O00560	Q9NYB9	known	PF00595-PF07653
O00567	Q9Y2X3	known	PF01798-PF01798
O00571	O95786	known	PF00270-PF00270, PF00270-PF00271, PF00270-PF11648, PF00271-PF00270, PF00271-PF00271, PF00271-PF04851, PF00271-PF11648
O00571	Q04637	known	PF00270-PF02847, PF00270-PF02854, PF00271-PF02847, PF00271-PF02854
O00629	Q9UKX7	known	PF00514-PF08911, PF16186-PF08911
O00716	P06400	known	PF16421-PF08934
O00743	P78318	known	PF00149-PF04177
O00746	P15531	known	PF00334-PF00334
O00750	P16333	known	PF00168-PF00017, PF00454-PF00017, PF00613-PF00017, PF00792-PF00017
O00750	P62993	known	PF00168-PF00017, PF00454-PF00017, PF00613-PF00017, PF00792-PF00017
O00757	P09467	known	PF00316-PF00316
O00763	P50747	known	PF00364-PF02237, PF00364-PF03099
O14490	P78352	known	PF03359-PF00595
O14503	Q08AM6	known	PF00010-PF02985
O14508	P10721	known	PF00017-PF07714
O14508	P19235	known	PF00017-PF00041
O14508	Q15369	known	PF07525-PF03931
O14512	O60504	known	PF00017-PF00018, PF00017-PF07653
O14512	Q8IZP0	known	PF00017-PF00018, PF00017-PF07653
O14522	P62993	known	PF00041-PF00017, PF00102-PF00017
O14522	Q16849	known	PF00102-PF00102, PF00782-PF00102
O14526	Q13882	known	PF00611-PF00018, PF00611-PF14604
O14543	P07947	known	PF00017-PF00017, PF00017-PF00018, PF00017-PF07653, PF00017-PF07714
O14543	P10721	known	PF00017-PF07714
O14543	P20936	known	PF00017-PF00017, PF00017-PF00018, PF00017-PF00168
O14543	Q9NP31	known	PF00017-PF00017
O14544	P08581	known	PF00017-PF07714
O14544	P10721	known	PF00017-PF07714
O14544	Q7Z7G1	known	PF00017-PF00017, PF07525-PF00017
O14558	Q9UJY1	known	PF00011-PF00011, PF00525-PF00011
O14559	P06241	known	PF00018-PF00017, PF00018-PF00018, PF00018-PF07653, PF00018-PF07714, PF07653-PF00017, PF07653-PF00018, PF07653-PF07653, PF14604-PF07714, PF14604-PF14604
O14602	O60841	known	PF01176-PF11987
O14613	P60953	known	PF00786-PF00071
O14640	O14641	known	PF00595-PF00595, PF00778-PF00778
O14640	P25054	known	PF00595-PF05937
O14640	Q92997	known	PF00595-PF00595, PF00778-PF00778
O14641	P25054	known	PF00595-PF05937
O14641	Q155Q3	known	PF00778-PF00778
O14641	Q5S007	known	PF00595-PF00071
O14653	O43752	known	PF12352-PF05739
O14653	Q12846	known	PF12352-PF05739
O14662	O95183	known	PF00804-PF00957, PF05739-PF00957
O14662	Q12846	known	PF00804-PF00804, PF00804-PF05739, PF05739-PF00804, PF05739-PF05739
O14662	Q9H115	known	PF00804-PF14938, PF05739-PF14938
O14686	O15550	known	PF00628-PF02373
O14686	Q9UBL3	known	PF00856-PF00622
O14727	P55211	known	PF00619-PF00619, PF00931-PF00619
O14727	P99999	known	PF00400-PF00034
O14732	P29218	known	PF00459-PF00459
O14733	O43318	known	PF00069-PF00069, PF00069-PF07714, PF07714-PF00069, PF07714-PF07714
O14733	P27986	known	PF07714-PF00017, PF07714-PF00018
O14733	P45983	known	PF00069-PF00069, PF00069-PF07714, PF07714-PF00069, PF07714-PF07714
O14733	Q5S007	known	PF00069-PF00069, PF00069-PF00071, PF00069-PF07714, PF07714-PF00069, PF07714-PF07714
O14733	Q9UQF2	known	PF07714-PF00018, PF07714-PF14604
O14744	Q9BQA1	known	PF05185-PF00400
O14745	P09619	known	PF00595-PF07686, PF13180-PF07686
O14745	P15311	known	PF09007-PF00373, PF09007-PF00769, PF09007-PF09380
O14745	P26038	known	PF09007-PF00373, PF09007-PF00769, PF09007-PF09380
O14757	P06493	known	PF00069-PF00069, PF00069-PF07714, PF07714-PF00069, PF07714-PF07714
O14757	P08238	known	PF00069-PF00183
O14757	P30307	known	PF00069-PF00581
O14757	P67870	known	PF00069-PF01214
O14757	Q9UJM3	known	PF07714-PF11555
O14763	P50591	known	PF00020-PF00229
O14763	Q13158	known	PF00531-PF00531
O14777	Q8NBT2	known	PF03801-PF08286
O14777	Q9BZD4	known	PF03801-PF03800
O14786	P15692	known	PF00754-PF14554
O14786	P35968	known	PF00431-PF07686, PF00629-PF00047, PF00754-PF07686
O14793	Q13705	known	PF00019-PF01064
O14793	Q96NZ8	known	PF00019-PF07686
O14796	P08581	known	PF00017-PF07714
O14796	P10721	known	PF00017-PF07714
O14796	P16885	known	PF00017-PF00017, PF00017-PF00018, PF00017-PF00168, PF00017-PF07653
O14796	P19174	known	PF00017-PF00017, PF00017-PF00018, PF00017-PF00168, PF00017-PF07653
O14796	Q14765	known	PF00017-PF00017, PF00017-PF02864
O14807	P55196	known	PF00071-PF00595, PF00071-PF00788, PF00071-PF01843
O14818	P25786	known	PF00227-PF00227, PF00227-PF10584, PF10584-PF00227, PF10584-PF10584
O14818	P25787	known	PF00227-PF00227, PF00227-PF10584, PF10584-PF00227, PF10584-PF10584
O14818	P25788	known	PF00227-PF00227, PF00227-PF10584, PF10584-PF00227, PF10584-PF10584
O14818	P25789	known	PF00227-PF00227, PF00227-PF10584, PF10584-PF00227, PF10584-PF10584
O14818	P28066	known	PF00227-PF00227, PF00227-PF10584, PF10584-PF00227, PF10584-PF10584
O14818	P49720	known	PF00227-PF00227, PF10584-PF00227
O14818	P60900	known	PF00227-PF00227, PF00227-PF10584, PF10584-PF00227, PF10584-PF10584
O14836	Q9Y275	known	PF09305-PF00229
O14862	Q9ULZ3	known	PF02758-PF02758
O14867	O15525	known	PF00170-PF03131, PF03131-PF03131
O14867	O75444	known	PF00170-PF03131, PF03131-PF03131
O14867	Q9Y5Q3	known	PF00170-PF03131, PF03131-PF03131
O14879	P09913	known	PF00515-PF00515, PF00515-PF07719, PF00515-PF13181, PF00515-PF13414, PF00515-PF13424, PF07719-PF00515, PF07719-PF13181, PF07719-PF14559, PF13176-PF13181, PF13176-PF13424, PF13181-PF00515, PF13181-PF07719, PF13181-PF13181, PF13181-PF13414, PF13181-PF13424, PF13181-PF13428, PF13414-PF00515, PF13414-PF13181, PF13414-PF13414, PF13414-PF13424, PF13424-PF00515, PF13424-PF13181, PF13424-PF13414, PF13424-…
O14879	P09914	known	PF00515-PF00515, PF00515-PF07719, PF00515-PF13181, PF00515-PF13414, PF00515-PF13424, PF00515-PF13432, PF07719-PF00515, PF07719-PF13181, PF07719-PF13432, PF07719-PF14559, PF13176-PF13176, PF13176-PF13181, PF13176-PF13424, PF13181-PF00515, PF13181-PF07719, PF13181-PF13176, PF13181-PF13181, PF13181-PF13414, PF13181-PF13424, PF13181-PF13428, PF13181-PF13432, PF13414-PF00515, PF13414-PF13181, PF13414-…
O14893	P62304	known	PF04938-PF01423
O14893	P62306	known	PF04938-PF01423
O14893	P62308	known	PF04938-PF01423
O14893	P62314	known	PF04938-PF01423
O14893	P62316	known	PF04938-PF01423
O14893	Q16637	known	PF04938-PF06003
O14896	Q02556	known	PF00605-PF00605, PF10401-PF10401
O14910	O14936	known	PF00595-PF00595, PF00595-PF00625, PF00595-PF07653, PF02828-PF02828
O14910	Q8N3R9	known	PF00595-PF00595, PF00595-PF00625, PF00595-PF07653, PF00595-PF13180, PF02828-PF02828
O14920	O15111	known	PF00069-PF00069, PF00069-PF07714, PF07714-PF00069, PF07714-PF07714
O14920	P08238	known	PF00069-PF00183
O14920	P25963	known	PF00069-PF00023, PF00069-PF12796, PF00069-PF13637, PF00069-PF13857
O14920	P40763	known	PF07714-PF00017
O14920	Q16543	known	PF00069-PF03234, PF00069-PF08565
O14920	Q99558	known	PF00069-PF00069, PF00069-PF07714, PF07714-PF00069, PF07714-PF07714
O14920	Q9Y6K9	known	PF12179-PF11577
O14933	Q17RB8	known	PF00179-PF00097, PF00179-PF13445, PF00179-PF13639, PF00179-PF13920, PF00179-PF13923, PF00179-PF15227
O14933	Q96EQ8	known	PF00179-PF00097, PF00179-PF13445, PF00179-PF13639, PF00179-PF13920, PF00179-PF13923, PF00179-PF15227
O14933	Q9BYM8	known	PF00179-PF13445, PF00179-PF13639
O14936	Q12929	known	PF00018-PF00018, PF00018-PF07653, PF00595-PF00640, PF00595-PF07653, PF00625-PF00018, PF00625-PF07653, PF07653-PF00018, PF07653-PF07653, PF07714-PF00018, PF07714-PF14604
O14936	Q13425	known	PF00018-PF00169, PF00069-PF00169, PF00595-PF00595, PF00625-PF00595, PF07653-PF00595, PF07714-PF00169
O14936	Q8WXD9	known	PF00018-PF00023, PF00018-PF12796, PF00069-PF00023, PF00069-PF00536, PF00069-PF12796, PF00069-PF13637, PF00069-PF13857, PF00595-PF00536
O14936	Q9H788	known	PF00018-PF00017, PF07653-PF00017, PF07714-PF00017
O14949	P31930	known	PF02939-PF00675, PF02939-PF05193
O14950	P35749	known	PF00036-PF00063, PF00036-PF02736, PF13405-PF00063, PF13499-PF00063, PF13499-PF02736
O14950	P60709	known	PF00036-PF00022, PF13833-PF00022
O14950	P62736	known	PF00036-PF00022, PF13833-PF00022
O14964	P0CG48	known	PF00790-PF00240
O14964	P63165	known	PF00790-PF00240
O14965	P00533	known	PF00069-PF00069, PF00069-PF07714, PF07714-PF00069, PF07714-PF07714
O14965	Q9ULW0	known	PF00069-PF09041
O14966	Q5S007	known	PF00071-PF00069, PF00071-PF00071, PF08477-PF08477, PF08477-PF16095
O14974	O43293	known	PF00023-PF00069, PF12796-PF00069, PF13637-PF00069, PF13857-PF00069
O14974	P61586	known	PF00023-PF00025, PF12796-PF00025, PF12796-PF00071, PF13637-PF00071
O14974	Q09013	known	PF00023-PF00069, PF12796-PF00069, PF13637-PF00069, PF13857-PF00069
O14976	P11142	known	PF00226-PF00012
O14976	Q5S007	known	PF00069-PF00069, PF00069-PF00071, PF00069-PF07714, PF00226-PF00069, PF07714-PF00069, PF07714-PF07714
O14977	Q9UMX2	known	PF00278-PF02100, PF02784-PF02100
O14979	Q15637	known	PF00076-PF16275
O15031	P08581	known	PF01403-PF01403, PF01403-PF01833, PF01437-PF01403, PF01437-PF01833, PF01833-PF01403, PF01833-PF01833
O15031	Q04912	known	PF01403-PF01403, PF01403-PF01833, PF01437-PF01403, PF01437-PF01833, PF01833-PF01403, PF01833-PF01833
O15041	Q9Y4D7	known	PF00047-PF01403, PF00047-PF01437, PF01403-PF01403, PF01403-PF01437, PF01403-PF01833
O15042	P52756	known	PF00076-PF00076
O15042	P98175	known	PF00076-PF00076, PF00076-PF13893
O15042	Q15637	known	PF00076-PF16275
O15047	Q9P0U4	known	PF00076-PF00628
O15047	Q9UBL3	known	PF00856-PF00622
O15062	O15156	known	PF00651-PF00651, PF13465-PF00096, PF13465-PF13465
O15084	Q01484	known	PF00023-PF00023, PF00023-PF12796, PF00023-PF13857, PF12796-PF00023, PF12796-PF12796, PF12796-PF13606, PF12796-PF13637, PF12796-PF13857, PF13606-PF12796, PF13606-PF13637, PF13606-PF13857, PF13637-PF12796, PF13637-PF13606, PF13637-PF13637, PF13637-PF13857, PF13857-PF00023, PF13857-PF12796, PF13857-PF13606, PF13857-PF13637, PF13857-PF13857
O15084	Q04721	known	PF00023-PF00023, PF00023-PF12796, PF00023-PF13857, PF12796-PF00023, PF12796-PF12796, PF12796-PF13637, PF12796-PF13857, PF13606-PF12796, PF13606-PF13637, PF13606-PF13857, PF13637-PF12796, PF13637-PF13637, PF13637-PF13857, PF13857-PF00023, PF13857-PF12796, PF13857-PF13637, PF13857-PF13857
O15084	Q14185	known	PF00023-PF00018, PF12796-PF00018, PF12796-PF14604
O15084	Q96RF0	known	PF00023-PF00018, PF12796-PF00018, PF12796-PF14604
O15084	Q9H2K2	known	PF00023-PF00023, PF00023-PF12796, PF00023-PF13857, PF12796-PF00023, PF12796-PF12796, PF12796-PF13606, PF12796-PF13637, PF12796-PF13857, PF13606-PF12796, PF13606-PF13637, PF13606-PF13857, PF13637-PF12796, PF13637-PF13606, PF13637-PF13637, PF13637-PF13857, PF13857-PF00023, PF13857-PF12796, PF13857-PF13606, PF13857-PF13637, PF13857-PF13857
O15085	P16333	known	PF00595-PF07653, PF00621-PF00018, PF00621-PF07653, PF00621-PF14604
O15085	P46108	known	PF00595-PF07653, PF00621-PF00018, PF00621-PF07653, PF00621-PF14604
O15085	P61586	known	PF00595-PF00071, PF00621-PF00071, PF16652-PF00071
O15111	O43318	known	PF00069-PF00069, PF00069-PF07714, PF07714-PF00069, PF07714-PF07714
O15111	P07900	known	PF00069-PF00183
O15111	P08238	known	PF00069-PF00183
O15111	P25963	known	PF00069-PF00023, PF00069-PF12796, PF00069-PF13637, PF00069-PF13857
O15111	P46527	known	PF00069-PF02234
O15111	Q13451	known	PF00069-PF00254, PF07714-PF00254
O15111	Q15653	known	PF00069-PF00023, PF00069-PF12796, PF00069-PF13637, PF00069-PF13857
O15111	Q16543	known	PF00069-PF03234, PF00069-PF08565
O15111	Q5TCX8	known	PF00069-PF00069, PF00069-PF07714, PF07714-PF00018, PF07714-PF00069, PF07714-PF07714, PF07714-PF14604
O15111	Q99558	known	PF00069-PF00069, PF00069-PF07714, PF07714-PF00069, PF07714-PF07714
O15111	Q99759	known	PF00069-PF00069, PF00069-PF00564, PF00069-PF07714, PF07714-PF00069, PF07714-PF07714
O15111	Q9Y6K9	known	PF12179-PF11577
O15116	P62310	known	PF01423-PF01423
O15116	Q9Y333	known	PF01423-PF01423
O15116	Q9Y4Z0	known	PF01423-PF01423
O15117	O43639	known	PF07653-PF00017, PF07653-PF00018, PF07653-PF07653
O15117	O60880	known	PF07653-PF00017
O15117	P06241	known	PF07653-PF00017, PF07653-PF00018, PF07653-PF07653
O15117	P16333	known	PF07653-PF00017, PF07653-PF00018, PF07653-PF07653
O15117	Q13094	known	PF07653-PF00017
O15117	Q86WV1	known	PF07653-PF00018, PF07653-PF07653
O15131	Q9UKX7	known	PF00514-PF08911, PF16186-PF08911
O15146	P08238	known	PF00069-PF00183
O15151	P04637	known	PF02201-PF08563
O15151	P62837	known	PF13920-PF00179
O15151	Q00987	known	PF02201-PF02201, PF13920-PF13920
O15151	Q9Y4L5	known	PF13920-PF13920
O15156	P41182	known	PF00096-PF00096, PF00096-PF13465, PF00651-PF00651, PF13465-PF00096, PF13465-PF13465, PF13894-PF13894
O15160	O95602	known	PF01000-PF04983, PF01193-PF00623, PF01193-PF04983, PF01193-PF04998, PF01193-PF05000
O15160	P52435	known	PF01000-PF01193, PF01193-PF01193, PF01193-PF13656
O15160	Q9Y2S0	known	PF01000-PF01193, PF01193-PF01193, PF01193-PF13656
O15169	P25054	known	PF00615-PF05924, PF08833-PF00514
O15169	P35222	known	PF08833-PF00514
O15169	P48729	known	PF00615-PF00069
O15169	P49674	known	PF00615-PF00069
O15169	P49840	known	PF00615-PF00069
O15169	P49841	known	PF00615-PF00069
O15169	Q92997	known	PF00778-PF00778
O15169	Q9UKB1	known	PF00615-PF00400
O15169	Q9Y297	known	PF00615-PF00400
O15198	Q13485	known	PF03165-PF03165, PF03166-PF03166
O15205	Q13387	known	PF00240-PF00018, PF00240-PF14604
O15205	Q9H832	known	PF00240-PF00179, PF11976-PF00179
O15217	P09210	known	PF00043-PF00043, PF00043-PF02798, PF02798-PF00043, PF02798-PF02798
O15232	Q7Z3S9	known	PF00008-PF00008, PF00008-PF07645, PF07645-PF00008, PF07645-PF07645, PF07645-PF12947, PF14670-PF00008, PF14670-PF07645
O15234	P38919	known	PF09405-PF00270, PF09405-PF00271
O15234	P61326	known	PF09405-PF02792
O15259	Q8N157	known	PF00018-PF00018, PF00018-PF07653, PF07653-PF00018, PF07653-PF07653, PF14604-PF14604
O15259	Q9Y5X1	known	PF00018-PF00018, PF00018-PF07653, PF07653-PF00018, PF07653-PF07653, PF14604-PF14604
O15264	Q15139	known	PF00069-PF00069, PF00069-PF00130, PF00069-PF00169, PF00069-PF07714, PF07714-PF00069, PF07714-PF00169, PF07714-PF07714
O15273	Q8WZ42	known	PF09470-PF07679
O15315	O43502	known	PF06745-PF06745, PF08423-PF08423, PF13481-PF13481
O15315	O43543	known	PF08423-PF08423
O15315	O75771	known	PF03796-PF03796, PF06745-PF06745, PF08423-PF08423, PF13481-PF13481
O15344	P51668	known	PF00097-PF00179, PF13920-PF00179, PF15227-PF00179
O15344	P61077	known	PF00097-PF00179, PF13920-PF00179, PF15227-PF00179
O15344	Q16512	known	PF00041-PF00069
O15344	Q969T4	known	PF00097-PF00179, PF13920-PF00179, PF15227-PF00179
O15344	Q96LR5	known	PF00097-PF00179, PF13920-PF00179, PF15227-PF00179
O15344	Q9HAC8	known	PF00041-PF11976, PF13920-PF00240
O15344	Q9NR20	known	PF00041-PF00069
O15357	P08581	known	PF00017-PF07714, PF00536-PF00069
O15357	P56945	known	PF00017-PF00018, PF00017-PF07653
O15357	P62993	known	PF00017-PF00017, PF00017-PF00018, PF00017-PF07653
O15357	Q9BX66	known	PF00017-PF00018, PF00017-PF07653
O15372	Q14152	known	PF01398-PF01399
O15379	O75376	known	PF00850-PF00249
O15379	Q9Y618	known	PF00850-PF00249
O15392	P55211	known	PF00653-PF00656
O15392	Q9NR28	known	PF00653-PF09057
O15400	Q12846	known	PF00804-PF00804, PF00804-PF05739, PF05739-PF00804, PF05739-PF05739
O15400	Q15836	known	PF00804-PF00957, PF05739-PF00957
O15400	Q9H267	known	PF00804-PF00995, PF05739-PF00995
O15409	Q8IVH2	known	PF00250-PF00250
O15409	Q9BZS1	known	PF00250-PF00250
O15409	Q9H334	known	PF00250-PF00250
O15455	P12931	known	PF12799-PF00018
O15455	P27986	known	PF12799-PF00018
O15455	Q7L0X0	known	PF12799-PF12799, PF12799-PF13855, PF13306-PF13855, PF13855-PF01463, PF13855-PF12799, PF13855-PF13855
O15457	O43196	known	PF00488-PF00488, PF00488-PF05192, PF05188-PF00488, PF05188-PF05192, PF05190-PF05190, PF05190-PF05192, PF05192-PF00488, PF05192-PF05190, PF05192-PF05192
O15519	Q14790	known	PF00656-PF00656, PF01335-PF01335
O15519	Q92851	known	PF00656-PF00656, PF01335-PF01335
O15520	P21802	known	PF00167-PF00047, PF00167-PF07679, PF00167-PF13927
O15524	P04626	known	PF00017-PF07714
O15524	P46109	known	PF00017-PF00017, PF00017-PF00018, PF00017-PF07653
O15525	Q14494	known	PF03131-PF00170, PF03131-PF03131
O15525	Q16236	known	PF03131-PF00170, PF03131-PF03131
O15525	Q9Y4A8	known	PF03131-PF00170, PF03131-PF03131
O15530	P31749	known	PF00069-PF00069, PF00069-PF00169, PF00069-PF00433, PF00069-PF07714, PF07714-PF00069, PF07714-PF00169, PF07714-PF07714, PF14531-PF14531
O15530	P41240	known	PF00069-PF00069, PF00069-PF07714, PF07714-PF00017, PF07714-PF00018, PF07714-PF00069, PF07714-PF07714, PF07714-PF14604
O15553	Q9ULZ3	known	PF02758-PF02758
O43150	P0CG48	known	PF00018-PF00240, PF07653-PF00240, PF14604-PF00240
O43150	P19174	known	PF00018-PF00017, PF00018-PF00018, PF00018-PF00169, PF00018-PF07653, PF00023-PF00018, PF00169-PF00018, PF00169-PF00169, PF01412-PF00169, PF07653-PF00017, PF07653-PF00018, PF07653-PF07653, PF12796-PF00018, PF12796-PF14604, PF14604-PF14604, PF16746-PF00169
O43150	P62993	known	PF00018-PF00017, PF00018-PF00018, PF00018-PF07653, PF00023-PF00018, PF00169-PF00018, PF07653-PF00017, PF07653-PF00018, PF07653-PF07653, PF12796-PF00018, PF12796-PF14604, PF14604-PF14604
O43157	P08581	known	PF01403-PF01403, PF01403-PF01833, PF01437-PF01403, PF01437-PF01833, PF01833-PF01403, PF01833-PF01833
O43157	Q04912	known	PF01403-PF01403, PF01403-PF01833, PF01437-PF01403, PF01437-PF01833, PF01833-PF01403, PF01833-PF01833
O43157	Q92730	known	PF01833-PF00071, PF08337-PF00071
O43167	O43298	known	PF00096-PF00096, PF00096-PF13465, PF00651-PF00651, PF13465-PF00096, PF13465-PF13465
O43167	Q96BR9	known	PF00096-PF00096, PF00096-PF13465, PF00651-PF00651, PF13465-PF00096, PF13465-PF13465
O43167	Q9UIH9	known	PF00096-PF00096, PF00096-PF13465, PF13465-PF00096, PF13465-PF13465, PF13894-PF13894
O43172	O43395	known	PF00400-PF06544, PF00400-PF08572
O43172	O43447	known	PF08799-PF00160
O43172	Q53GS9	known	PF00400-PF00443
O43172	Q6P2Q9	known	PF00400-PF08083
O43187	P10398	known	PF00069-PF00069, PF00069-PF00130, PF00069-PF07714, PF07714-PF00069, PF07714-PF07714
O43187	P51617	known	PF00069-PF00069, PF00069-PF07714, PF00531-PF00531, PF07714-PF00069, PF07714-PF07714
O43187	Q13148	known	PF00069-PF00076
O43187	Q9Y616	known	PF00069-PF00069, PF00069-PF07714, PF00531-PF00531, PF07714-PF00069, PF07714-PF07714
O43189	Q93062	known	PF00628-PF00076
O43242	P60896	known	PF01399-PF05160
O43251	P52597	known	PF00076-PF00076, PF00076-PF08080, PF13893-PF00076
O43251	Q13554	known	PF00076-PF00069
O43251	Q8N9W6	known	PF00076-PF00076, PF00076-PF13893, PF13893-PF00076, PF13893-PF13893
O43251	Q9NWB1	known	PF00076-PF00076, PF00076-PF13893, PF13893-PF00076, PF13893-PF13893
O43281	O94875	known	PF00018-PF00018, PF00018-PF07653, PF07653-PF00018, PF07653-PF07653, PF14604-PF14604
O43281	P06241	known	PF00018-PF00017, PF00018-PF00018, PF00018-PF07653, PF00018-PF07714, PF07653-PF00017, PF07653-PF00018, PF07653-PF07653, PF14604-PF07714, PF14604-PF14604
O43281	P51451	known	PF00018-PF00017, PF00018-PF00018, PF00018-PF07653, PF00018-PF07714, PF07653-PF00017, PF07653-PF00018, PF07653-PF07653, PF14604-PF07714, PF14604-PF14604
O43281	Q92882	known	PF00018-PF00018, PF00018-PF00023, PF00018-PF07653, PF00018-PF12796, PF07653-PF00018, PF07653-PF07653, PF14604-PF12796, PF14604-PF14604
O43281	Q9BXA7	known	PF00018-PF07714, PF14604-PF07714
O43281	Q9NYB9	known	PF00018-PF00018, PF00018-PF07653, PF07653-PF00018, PF07653-PF07653, PF14604-PF14604
O43290	P55854	known	PF03343-PF00240
O43290	P63165	known	PF03343-PF00240
O43290	Q9BZL1	known	PF03343-PF00240
O43294	Q05397	known	PF03535-PF03623
O43295	P62993	known	PF00018-PF00017, PF00018-PF00018, PF00018-PF07653, PF00611-PF00018, PF00611-PF14604, PF07653-PF00017, PF07653-PF00018, PF07653-PF07653, PF14604-PF14604
O43298	P25800	known	PF00096-PF00412
O43298	P61968	known	PF00096-PF00412
O43309	Q8WTR7	known	PF00096-PF00096, PF00096-PF13465, PF13465-PF00096, PF13465-PF13465, PF13894-PF13894
O43309	Q96IT1	known	PF00096-PF00096, PF00096-PF13465, PF02023-PF02023, PF13465-PF00096, PF13465-PF13465
O43309	Q9P0L1	known	PF00096-PF00096, PF00096-PF13465, PF02023-PF02023, PF13465-PF00096, PF13465-PF13465, PF13894-PF13894
O43318	P40763	known	PF07714-PF00017
O43318	Q15750	known	PF00069-PF00481
O43318	Q9UBE8	known	PF00069-PF00069, PF00069-PF07714, PF07714-PF00069, PF07714-PF07714
O43318	Q9UQF2	known	PF07714-PF00018, PF07714-PF14604
O43353	P98170	known	PF00619-PF13920
O43353	Q13489	known	PF00619-PF00619, PF00619-PF13920
O43353	Q13490	known	PF00619-PF00619, PF00619-PF13920
O43353	Q9HC29	known	PF00619-PF00619
O43353	Q9Y239	known	PF00619-PF00619
O43390	P67809	known	PF00076-PF00313
O43463	P45973	known	PF00385-PF00385
O43463	Q15910	known	PF00856-PF00856, PF05033-PF00856
O43463	Q96BD6	known	PF00856-PF00622
O43482	P04049	known	PF03226-PF00069
O43482	Q9NYP9	known	PF03226-PF03226
O43502	O43542	known	PF08423-PF08423, PF13481-PF13481
O43502	O43543	known	PF08423-PF08423
O43502	O75771	known	PF06745-PF06745, PF08423-PF08423, PF13481-PF13481
O43502	P51587	known	PF08423-PF00634
O43502	Q06609	known	PF08423-PF08423, PF08423-PF14520, PF13481-PF13481
O43513	Q9NWA0	known	PF05983-PF07544
O43516	P42768	known	PF02205-PF02205
O43521	P10415	known	PF08945-PF00452
O43521	Q07812	known	PF08945-PF00452
O43521	Q07817	known	PF08945-PF00452
O43521	Q07820	known	PF08945-PF00452
O43521	Q92843	known	PF08945-PF00452
O43524	P85037	known	PF00250-PF00250
O43524	Q08050	known	PF00250-PF00250
O43524	Q09472	known	PF16675-PF02172, PF16676-PF02172
O43524	Q92793	known	PF16675-PF02172, PF16676-PF02172
O43541	Q15797	known	PF03165-PF03165, PF03166-PF03166
O43542	P51587	known	PF08423-PF00634
O43542	Q06609	known	PF08423-PF08423, PF08423-PF14520, PF13481-PF13481
O43543	O75771	known	PF08423-PF08423
O43557	O95407	known	PF00229-PF00020
O43557	Q92956	known	PF00229-PF00020
O43566	P63096	known	PF00615-PF00503, PF02188-PF00503
O43567	P61088	known	PF00097-PF00179, PF12678-PF00179, PF13639-PF00179, PF13920-PF00179
O43586	Q9H788	known	PF00018-PF00017, PF07653-PF00017
O43617	O75865	known	PF04051-PF04051
O43617	Q86SZ2	known	PF04051-PF04051
O43617	Q9UL33	known	PF04051-PF04099, PF04051-PF04628
O43633	Q9H444	known	PF03357-PF03357
O43633	Q9Y3E7	known	PF03357-PF03357
O43639	O60500	known	PF00017-PF00041
O43639	O94875	known	PF00017-PF00018, PF00017-PF07653, PF00018-PF00018, PF00018-PF07653, PF07653-PF00018, PF07653-PF07653, PF14604-PF14604
O43639	P04626	known	PF00017-PF07714, PF00018-PF07714, PF14604-PF07714
O43639	P08581	known	PF00017-PF07714, PF00018-PF07714, PF14604-PF07714
O43639	P0CG48	known	PF00018-PF00240, PF07653-PF00240, PF14604-PF00240
O43639	P10721	known	PF00017-PF07714, PF00018-PF07714, PF14604-PF07714
O43639	P15882	known	PF00017-PF00017, PF00017-PF00130, PF00018-PF00017, PF07653-PF00017
O43639	P21860	known	PF00017-PF07714, PF00018-PF07714, PF14604-PF07714
O43639	P48059	known	PF00018-PF00412
O43639	Q08345	known	PF00017-PF07714, PF00018-PF07714, PF14604-PF07714
O43639	Q13094	known	PF00017-PF00017, PF00018-PF00017, PF07653-PF00017
O43639	Q13153	known	PF00017-PF07714, PF00018-PF07714, PF14604-PF07714
O43639	Q13480	known	PF00018-PF00169
O43639	Q14185	known	PF00017-PF00018, PF00017-PF07653, PF00018-PF00018, PF00018-PF07653, PF00018-PF16172, PF07653-PF00018, PF07653-PF07653, PF14604-PF14604
O43639	Q15654	known	PF00018-PF00412
O43639	Q8TBB1	known	PF07653-PF00595
O43639	Q9NYB9	known	PF00017-PF00018, PF00017-PF07653, PF00018-PF00018, PF00018-PF07653, PF07653-PF00018, PF07653-PF07653, PF14604-PF14604
O43639	Q9P2A4	known	PF00017-PF00018, PF00017-PF07653, PF00018-PF00018, PF00018-PF07653, PF07653-PF00018, PF07653-PF07653, PF14604-PF14604
O43683	O43684	known	PF08311-PF00400
O43683	O60566	known	PF00069-PF00069, PF07714-PF00069, PF08311-PF08311
O43684	O60566	known	PF00400-PF08311
O43684	P19320	known	PF00400-PF07686
O43699	Q14192	known	PF07686-PF00412
O43704	Q06520	known	PF00685-PF00685, PF13469-PF13469
O43707	P10599	known	PF13499-PF00085
O43707	P19320	known	PF13405-PF07686, PF13499-PF07686
O43707	P35222	known	PF13499-PF13646
O43707	P35579	known	PF00036-PF00063, PF00036-PF02736, PF00435-PF00063, PF13405-PF00063, PF13499-PF00063, PF13499-PF02736
O43707	P46940	known	PF00036-PF00307, PF00036-PF00612, PF00307-PF00307, PF00435-PF00307, PF08726-PF00307, PF13405-PF00612, PF13499-PF00307, PF13499-PF00612
O43707	Q07157	known	PF00435-PF00791
O43739	Q969H4	known	PF00169-PF00169
O43741	P54619	known	PF04739-PF00571, PF16561-PF00571
O43741	P54646	known	PF04739-PF00069, PF04739-PF16579, PF16561-PF00069, PF16561-PF16579
O43741	Q13131	known	PF04739-PF00069, PF04739-PF16579, PF16561-PF00069, PF16561-PF16579
O43741	Q8IYT8	known	PF04739-PF00069, PF16561-PF00069
O43741	Q9UGJ0	known	PF04739-PF00571, PF16561-PF00571
O43741	Q9Y478	known	PF04739-PF16561, PF16561-PF04739, PF16561-PF16561
O43752	Q12846	known	PF05739-PF00804, PF05739-PF05739
O43752	Q15836	known	PF05739-PF00957
O43752	Q86Y82	known	PF05739-PF00804, PF05739-PF05739
O43752	Q9H115	known	PF05739-PF14938
O43765	P11441	known	PF16546-PF00240
O43765	P46379	known	PF16546-PF00240
O43765	Q71RG4	known	PF16546-PF00240
O43765	Q9Y680	known	PF00515-PF00254
O43790	P19012	known	PF00038-PF00038
O43791	Q13618	known	PF00651-PF00888
O43795	P35579	known	PF00063-PF00063, PF00063-PF01576, PF00063-PF02736, PF00612-PF00063
O43809	Q15287	known	PF13869-PF00076
O43809	Q16630	known	PF13869-PF00076
O43809	Q8N684	known	PF13869-PF00076
O43815	Q13033	known	PF00400-PF00400, PF08232-PF08232
O43815	Q9NRL3	known	PF00400-PF00400, PF08232-PF08232
O43852	P04049	known	PF00036-PF00069, PF13405-PF00069, PF13499-PF00069
O43889	P05412	known	PF00170-PF00170, PF00170-PF03131, PF00170-PF07716, PF07716-PF00170, PF07716-PF07716
O43889	Q68CJ9	known	PF00170-PF00170, PF00170-PF07716, PF07716-PF00170, PF07716-PF07716
O43889	Q9NS37	known	PF00170-PF00170, PF07716-PF00170
O43900	P00519	known	PF00412-PF00018
O43900	P06241	known	PF00412-PF00018
O43913	O43929	known	PF13191-PF00004, PF13191-PF14629, PF13401-PF13401, PF14630-PF13191, PF14630-PF14629
O43913	Q13415	known	PF13191-PF00004, PF13401-PF13401, PF14630-PF13191
O43913	Q13416	known	PF14630-PF04084
O43913	Q9UBD5	known	PF13191-PF07034, PF14630-PF07034
O43924	P36404	known	PF05351-PF00025
O43924	P36405	known	PF05351-PF00025
O43924	P51153	known	PF05351-PF00025
O43924	Q0P5N6	known	PF05351-PF00025
O43924	Q92834	known	PF05351-PF00415
O43929	Q13415	known	PF00004-PF00004, PF00004-PF09079, PF00004-PF13191, PF13191-PF00004, PF13401-PF13401, PF14629-PF00004, PF14629-PF09079, PF14629-PF13191
O43929	Q13416	known	PF00004-PF04084
O43929	Q9UBD5	known	PF13191-PF07034, PF14629-PF07034
O43933	Q13608	known	PF00004-PF00004, PF00004-PF05496, PF00004-PF13191, PF05496-PF00004, PF05496-PF05496, PF07724-PF00004, PF13191-PF00004, PF13207-PF13207
O60216	Q14683	known	PF04824-PF02463, PF04825-PF02463
O60216	Q9UQE7	known	PF04824-PF02463, PF04825-PF02463
O60231	Q92620	known	PF00270-PF00270, PF00270-PF00271, PF00270-PF04408, PF00270-PF07717, PF00271-PF00270, PF00271-PF00271, PF00271-PF07717, PF04408-PF00270, PF04408-PF07717, PF07717-PF00270, PF07717-PF00271, PF07717-PF04408
O60238	Q12983	known	PF06553-PF06553
O60259	Q7Z3S9	known	PF00089-PF00008, PF00089-PF07645
O60260	P49792	known	PF00240-PF00641, PF11976-PF12185
O60260	Q9Y3I1	known	PF00240-PF12937
O60264	Q96T23	known	PF09111-PF15612
O60264	Q9UIG0	known	PF09111-PF15612
O60271	P62330	known	PF16471-PF00025
O60271	P84077	known	PF16471-PF00025
O60285	O95835	known	PF00069-PF00069, PF00069-PF00627, PF00069-PF07714, PF07714-PF00069, PF07714-PF07714
O60307	P60484	known	PF00069-PF00782
O60315	O94776	known	PF00096-PF00320
O60315	Q13330	known	PF00096-PF00320
O60333	Q9Y2I6	known	PF00225-PF13833
O60336	O76003	known	PF00400-PF02114
O60336	O76081	known	PF00400-PF00615
O60341	Q13330	known	PF01593-PF00249
O60341	Q99459	known	PF01593-PF00249
O60341	Q9P2K3	known	PF01593-PF00249
O60341	Q9UKL0	known	PF01593-PF00249
O60346	P23443	known	PF00169-PF00069, PF00169-PF07714, PF00481-PF00069
O60346	Q09019	known	PF00169-PF00400
O60346	Q14160	known	PF12799-PF12799, PF12799-PF13855, PF12799-PF14580, PF13855-PF12799, PF13855-PF13855
O60346	Q8TAF3	known	PF00169-PF00400
O60353	Q8N474	known	PF01392-PF01392, PF01534-PF01392
O60486	O75326	known	PF01403-PF01403, PF01403-PF01437, PF01437-PF01403, PF01833-PF01403, PF01833-PF01437
O60487	Q6UWV2	known	PF00047-PF00047, PF00047-PF07686, PF07686-PF00047, PF07686-PF07686
O60496	Q9UKG1	known	PF02174-PF00169
O60500	P16333	known	PF00041-PF00017
O60500	P46940	known	PF00041-PF00307
O60504	Q13177	known	PF00018-PF07714, PF14604-PF07714
O60504	Q8TDM6	known	PF00018-PF00625, PF07653-PF00595, PF07653-PF00625
O60504	Q9BST9	known	PF00018-PF00169
O60504	Q9H788	known	PF00018-PF00017, PF07653-PF00017
O60504	Q9NZQ3	known	PF00018-PF00018, PF00018-PF07653, PF07653-PF00018, PF07653-PF07653, PF14604-PF14604
O60506	P67809	known	PF00076-PF00313
O60508	Q9UMS4	known	PF00400-PF00400
O60516	P06730	known	PF05456-PF01652
O60563	P50750	known	PF00134-PF00069
O60563	P51825	known	PF00134-PF05110
O60563	Q9UHB7	known	PF00134-PF05110
O60566	Q12834	known	PF08311-PF00400
O60566	Q9UJX5	known	PF08311-PF12894
O60573	Q9NRA8	known	PF01652-PF10477
O60583	P50750	known	PF00134-PF00069
O60603	Q99836	known	PF01582-PF01582, PF13676-PF13676
O60610	P61586	known	PF06367-PF00071, PF06371-PF00071
O60671	O60921	known	PF02144-PF04005
O60671	Q99638	known	PF02144-PF04139
O60674	P12931	known	PF00017-PF00017, PF00017-PF00018, PF00017-PF07653, PF00017-PF07714, PF00069-PF00069, PF00069-PF07714, PF07714-PF00017, PF07714-PF00018, PF07714-PF00069, PF07714-PF07714, PF07714-PF14604
O60674	P16333	known	PF00017-PF00017, PF00017-PF00018, PF00017-PF07653, PF07714-PF00017, PF07714-PF00018, PF07714-PF14604
O60674	P18031	known	PF00017-PF00102, PF07714-PF00102
O60674	P32927	known	PF00017-PF00041, PF00069-PF00041
O60674	P40238	known	PF00017-PF00041, PF00069-PF00041
O60674	Q9NRF2	known	PF00017-PF00017, PF00069-PF00169, PF07714-PF00017, PF07714-PF00169
O60684	Q9UKX7	known	PF00514-PF08911, PF16186-PF08911
O60711	P25800	known	PF00412-PF00412
O60749	Q13596	known	PF00787-PF00787, PF09325-PF09325
O60784	O75674	known	PF00790-PF00790, PF03127-PF03127
O60784	Q7Z3T8	known	PF00790-PF01363
O60832	Q96HR8	known	PF01509-PF04410, PF16198-PF04410
O60832	Q9NY12	known	PF01509-PF04410, PF16198-PF04410
O60880	P06241	known	PF00017-PF00017, PF00017-PF00018, PF00017-PF07653, PF00017-PF07714
O60880	P08581	known	PF00017-PF07714
O60880	P16333	known	PF00017-PF00017, PF00017-PF00018, PF00017-PF07653
O60880	Q05397	known	PF00017-PF07714
O60880	Q07912	known	PF00017-PF07714
O60880	Q14155	known	PF00017-PF00018, PF00017-PF07653
O60880	Q15052	known	PF00017-PF00018, PF00017-PF07653
O60884	P00533	known	PF00226-PF00069
O60884	Q8WW22	known	PF00226-PF00226, PF00226-PF01556, PF00684-PF01556, PF01556-PF00226, PF01556-PF00684, PF01556-PF01556
O60895	Q16602	known	PF04901-PF02793
O60921	Q99638	known	PF04005-PF04139
O60925	Q9UHV9	known	PF01920-PF01920
O60934	O96017	known	PF00498-PF00069, PF00498-PF00498
O60934	Q14676	known	PF00498-PF00498
O60941	P11532	known	PF09068-PF00397, PF09068-PF09069, PF09069-PF09068
O75084	P56703	known	PF01392-PF00110
O75143	Q9BSB4	known	PF10033-PF07855
O75147	P04637	known	PF07686-PF00870
O75147	Q16539	known	PF07679-PF00069, PF07686-PF00069
O75147	Q8IYT8	known	PF07679-PF00069, PF07686-PF00069
O75147	Q8WZ42	known	PF00047-PF00041, PF00047-PF00047, PF00047-PF07679, PF00047-PF07686, PF00047-PF13895, PF00047-PF13927, PF07679-PF00041, PF07679-PF00047, PF07679-PF00069, PF07679-PF07679, PF07679-PF07686, PF07679-PF13895, PF07679-PF13927, PF07686-PF00041, PF07686-PF00047, PF07686-PF00069, PF07686-PF07679, PF07686-PF07686, PF07686-PF13927, PF13895-PF00047, PF13895-PF07679, PF13895-PF13895, PF13895-PF13927, PF13927-…
O75150	P49459	known	PF00097-PF00179, PF13920-PF00179
O75150	P63146	known	PF00097-PF00179, PF13920-PF00179
O75150	Q5VTR2	known	PF13920-PF13920
O75159	P08581	known	PF00017-PF07714
O75165	P00533	known	PF00226-PF00069
O75175	Q9NZN8	known	PF04153-PF04153
O75179	P19320	known	PF00023-PF07686, PF12796-PF07686
O75190	P11142	known	PF00226-PF00012
O75190	Q8WZ42	known	PF00226-PF00069
O75251	O75489	known	PF01058-PF00329
O75306	O75489	known	PF00346-PF00329
O75317	Q8TAF3	known	PF00443-PF00400, PF13423-PF00400
O75317	Q8TBZ3	known	PF00443-PF00400, PF13423-PF00400
O75323	Q9BPW8	known	PF07978-PF07978
O75340	P19320	known	PF13405-PF07686, PF13499-PF07686
O75340	P35968	known	PF00036-PF00069, PF13405-PF00069, PF13405-PF07686, PF13499-PF00069, PF13499-PF07686
O75340	P53355	known	PF00036-PF00069, PF13405-PF00069, PF13499-PF00069
O75340	Q9UBV8	known	PF00036-PF00036, PF00036-PF13202, PF00036-PF13499, PF00036-PF13833, PF13202-PF00036, PF13202-PF13202, PF13202-PF13499, PF13202-PF13833, PF13405-PF13499, PF13405-PF13833, PF13499-PF00036, PF13499-PF13202, PF13499-PF13405, PF13499-PF13499, PF13499-PF13833, PF13833-PF00036, PF13833-PF13202, PF13833-PF13405, PF13833-PF13499, PF13833-PF13833
O75342	Q9BYJ1	known	PF00305-PF00305, PF00305-PF01477, PF01477-PF00305
O75348	Q96A05	known	PF03179-PF01991
O75369	P21333	known	PF00307-PF00307, PF00307-PF00630, PF00630-PF00307, PF00630-PF00630
O75369	Q13233	known	PF00307-PF07714
O75369	Q9Y6R4	known	PF00307-PF07714
O75376	Q8TAQ2	known	PF00249-PF00249
O75376	Q92922	known	PF00249-PF00249
O75379	Q12846	known	PF00957-PF00804, PF00957-PF05739
O75379	Q86Y82	known	PF00957-PF00804, PF00957-PF05739
O75381	Q92968	known	PF04695-PF00018
O75444	Q9Y5Q3	known	PF03131-PF03131
O75446	Q96ST3	known	PF13867-PF02671
O75460	Q9H2K8	known	PF00069-PF00069, PF00069-PF07714, PF06479-PF00069, PF07714-PF00069, PF07714-PF07714
O75461	Q14186	known	PF02319-PF02319, PF16421-PF08781
O75461	Q14188	known	PF02319-PF02319, PF16421-PF08781
O75475	P51858	known	PF00855-PF00855
O75478	Q8IYH5	known	PF00249-PF00249
O75496	Q9H211	known	PF07412-PF08839
O75509	P05067	known	PF00020-PF12925
O75525	P61978	known	PF16274-PF00013
O75525	Q15637	known	PF16274-PF00013
O75526	P67809	known	PF00076-PF00313
O75529	Q92831	known	PF00400-PF00583
O75530	Q15022	known	PF00400-PF09733
O75530	Q15910	known	PF00400-PF11616
O75530	Q16531	known	PF00400-PF03178, PF00400-PF10433
O75553	Q8TBB1	known	PF00640-PF00595
O75558	P61764	known	PF00804-PF00995
O75569	P19525	known	PF00035-PF00035
O75569	Q15633	known	PF00035-PF00035, PF16482-PF16482
O75569	Q9UPY3	known	PF00035-PF00636, PF00035-PF14622
O75582	Q9NYL2	known	PF00069-PF00069, PF00069-PF00536, PF00069-PF07714, PF00433-PF00069, PF07714-PF00069, PF07714-PF07714
O75586	Q9NVC6	known	PF04934-PF10156
O75607	Q86SE8	known	PF03066-PF03066
O75676	Q16539	known	PF00069-PF00069, PF00069-PF07714, PF00433-PF00069, PF07714-PF00069, PF07714-PF07714
O75695	P36405	known	PF07986-PF00025
O75717	Q92830	known	PF00400-PF00583
O75791	P00533	known	PF00017-PF07714, PF00018-PF07714, PF14604-PF07714
O75791	P04626	known	PF00017-PF07714, PF00018-PF07714, PF14604-PF07714
O75791	P10721	known	PF00017-PF07714, PF00018-PF07714, PF14604-PF07714
O75791	Q13094	known	PF00017-PF00017, PF00018-PF00017, PF07653-PF00017
O75791	Q13480	known	PF00018-PF00169
O75791	Q9H3S7	known	PF00017-PF00102
O75792	Q5TBB1	known	PF01351-PF09468
O75815	P00533	known	PF00017-PF07714
O75815	P04626	known	PF00017-PF07714
O75815	P10721	known	PF00017-PF07714
O75815	Q14511	known	PF00017-PF00018, PF00017-PF07653, PF00617-PF12026
O75817	Q8N5L8	known	PF01918-PF01918, PF12328-PF01918
O75817	Q9BUL9	known	PF01918-PF01918, PF12328-PF01918
O75821	P55884	known	PF00076-PF00076
O75865	Q9Y296	known	PF04051-PF04099, PF04051-PF04628
O75886	P00533	known	PF00018-PF07714, PF14604-PF07714
O75886	P23458	known	PF00018-PF07714, PF14604-PF07714
O75886	Q13094	known	PF00018-PF00017, PF07653-PF00017
O75886	Q96CS7	known	PF00018-PF00169
O75886	Q9H788	known	PF00018-PF00017, PF07653-PF00017
O75886	Q9NYB9	known	PF00018-PF00018, PF00018-PF07653, PF07653-PF00018, PF07653-PF07653, PF14604-PF14604
O75899	Q9UBS5	known	PF00003-PF00003, PF01094-PF01094, PF13458-PF13458
O75909	Q14004	known	PF00134-PF00069
O75909	Q9NYV4	known	PF00134-PF00069
O75914	P63000	known	PF00069-PF00071, PF00786-PF00071
O75925	Q15843	known	PF02891-PF11976
O75928	P63165	known	PF02891-PF11976
O75928	P63279	known	PF02891-PF00179, PF14324-PF00179
O75934	Q9UMS4	known	PF05700-PF04564, PF05700-PF08606
O75947	P24539	known	PF05873-PF05405
O75953	Q8WZ42	known	PF00226-PF00069
O75955	Q14254	known	PF01145-PF01145
O75973	P60827	known	PF00386-PF00386, PF01391-PF01391
O76003	P19320	known	PF00085-PF07686
O76003	Q9Y3E2	known	PF00462-PF01722
O76015	P02538	known	PF00038-PF00038
O76015	P04259	known	PF00038-PF00038
O76015	P05787	known	PF00038-PF00038
O76015	P13647	known	PF00038-PF00038
O76015	P19013	known	PF00038-PF00038
O76015	P35908	known	PF00038-PF00038
O76015	P48668	known	PF00038-PF00038
O76015	P78385	known	PF00038-PF00038
O76015	Q14533	known	PF00038-PF00038
O76015	Q3SY84	known	PF00038-PF00038
O76015	Q5XKE5	known	PF00038-PF00038
O76041	Q15942	known	PF00018-PF00412
O76064	P16104	known	PF13923-PF00125
O76064	P38398	known	PF00097-PF00097, PF13639-PF13639, PF13920-PF13920, PF13923-PF13923
O76064	Q14676	known	PF00498-PF00498
O76080	P0CG48	known	PF01754-PF00240
O76096	P53634	known	PF00031-PF00112
O94763	Q9UHV9	known	PF02996-PF01920
O94776	Q13547	known	PF01448-PF00850
O94776	Q92769	known	PF01448-PF00850
O94782	Q8TAF3	known	PF00443-PF00400, PF13423-PF00400
O94817	Q9H1Y0	known	PF04110-PF04106
O94829	P61326	known	PF08389-PF02792
O94829	P62826	known	PF03810-PF00071, PF08389-PF00071
O94829	P63279	known	PF03810-PF00179, PF08389-PF00179
O94829	Q9Y5S9	known	PF08389-PF00076
O94855	Q15437	known	PF00626-PF00626, PF00626-PF04811, PF00626-PF04815, PF00626-PF08033, PF04810-PF04810, PF04810-PF08033, PF04811-PF00626, PF04811-PF04811, PF04811-PF04815, PF04811-PF08033, PF04815-PF00626, PF04815-PF04811, PF04815-PF08033, PF08033-PF00626, PF08033-PF04810, PF08033-PF04811, PF08033-PF04815
O94868	Q96QZ7	known	PF00018-PF00625, PF07653-PF00595, PF07653-PF00625
O94875	P31749	known	PF00018-PF00169, PF00018-PF07714, PF14604-PF07714
O94875	Q13153	known	PF00018-PF07714, PF14604-PF07714
O94875	Q13177	known	PF00018-PF07714, PF14604-PF07714
O94875	Q9NQW6	known	PF00018-PF00169
O94875	Q9UHB6	known	PF00018-PF00412
O94888	P55072	known	PF00789-PF02359, PF00789-PF02933
O94921	P08238	known	PF00069-PF00183
O94921	P30281	known	PF00069-PF00134, PF00069-PF02984
O94921	P38936	known	PF00069-PF02234
O94921	Q8ND76	known	PF00069-PF00134, PF00069-PF08613
O94929	Q9UKT9	known	PF00412-PF00096
O94966	P07900	known	PF04969-PF02518
O94973	Q96CW1	known	PF01602-PF00928, PF01602-PF01217
O95049	Q8NI35	known	PF00595-PF00595, PF00595-PF13180, PF00625-PF00595, PF07653-PF00595, PF13180-PF00595, PF13180-PF13180
O95067	P06493	known	PF00134-PF00069, PF02984-PF00069
O95067	P24941	known	PF00134-PF00069, PF02984-PF00069
O95071	Q9BPZ3	known	PF00658-PF07145
O95166	O95352	known	PF02991-PF00899
O95166	P60520	known	PF02991-PF02991, PF04110-PF04110
O95166	Q9BXW4	known	PF02991-PF02991
O95166	Q9GZZ9	known	PF02991-PF00899
O95166	Q9H0R8	known	PF02991-PF02991, PF04110-PF04110
O95166	Q9H1Y0	known	PF04110-PF04106
O95166	Q9Y4P1	known	PF02991-PF03416
O95183	Q12846	known	PF00957-PF00804, PF00957-PF05739
O95198	Q13618	known	PF00651-PF00888, PF07707-PF00888
O95198	Q53G59	known	PF00651-PF00651, PF00651-PF07707, PF01344-PF01344, PF01344-PF13418, PF01344-PF13964, PF07707-PF00651, PF13418-PF01344, PF13418-PF13418, PF13964-PF01344
O95219	Q5VWJ9	known	PF00787-PF00787
O95219	Q9UNH6	known	PF00787-PF00787
O95231	Q96SF7	known	PF00046-PF00907
O95231	Q9Y458	known	PF00046-PF00907
O95264	P46098	known	PF02931-PF02931, PF02931-PF02932, PF02932-PF02931, PF02932-PF02932
O95271	Q96RU3	known	PF00023-PF00018, PF12796-PF00018, PF12796-PF14604
O95271	Q9NWT6	known	PF00023-PF13621
O95292	Q9P0L0	known	PF00635-PF00635
O95319	O95758	known	PF00076-PF00076, PF00076-PF13893, PF13893-PF00076, PF13893-PF13893
O95347	Q9NTJ3	known	PF02463-PF02463, PF02463-PF06470, PF02463-PF13476, PF06470-PF02463, PF06470-PF06470, PF13304-PF13304, PF13304-PF13476, PF13476-PF02463, PF13476-PF13304, PF13476-PF13476
O95352	P60520	known	PF00899-PF02991
O95352	Q9BXW4	known	PF00899-PF02991
O95352	Q9GZQ8	known	PF00899-PF02991
O95352	Q9H0R8	known	PF00899-PF02991
O95352	Q9H492	known	PF00899-PF02991
O95352	Q9NT62	known	PF00899-PF03986, PF00899-PF03987, PF16420-PF03986, PF16420-PF03987
O95382	Q99683	known	PF00069-PF00069, PF00069-PF07714, PF07714-PF00069, PF07714-PF07714
O95400	P83876	known	PF02213-PF02966
O95405	P84022	known	PF11409-PF03166
O95405	Q15796	known	PF11409-PF03166
O95429	P54652	known	PF02179-PF00012
O95433	P07900	known	PF09229-PF00183
O95433	P08238	known	PF09229-PF00183
O95477	Q86UK0	known	PF00005-PF00005, PF13304-PF13304
O95602	P19388	known	PF04997-PF01191, PF04997-PF03871, PF04998-PF01191, PF04998-PF03871
O95602	P61218	known	PF00623-PF01192, PF04983-PF01192, PF04997-PF01192, PF04998-PF01192
O95602	Q9H9Y6	known	PF00623-PF00562, PF00623-PF04560, PF04983-PF00562, PF04983-PF04560, PF04983-PF04563, PF04997-PF00562, PF04997-PF04560, PF04997-PF04563, PF04998-PF00562, PF04998-PF04560, PF04998-PF04561, PF04998-PF04563, PF04998-PF04565, PF05000-PF00562, PF05000-PF04561, PF05000-PF04563, PF05000-PF04565, PF05000-PF06883
O95602	Q9Y2S0	known	PF00623-PF01193, PF00623-PF13656, PF04983-PF01193, PF04983-PF13656, PF04997-PF13656, PF04998-PF01193, PF05000-PF01193
O95631	P43146	known	PF00053-PF00041, PF00055-PF00041
O95644	P05412	known	PF00554-PF00170, PF00554-PF07716, PF01833-PF07716, PF16179-PF07716
O95644	P15336	known	PF00554-PF00170, PF00554-PF07716, PF01833-PF07716, PF16179-PF07716
O95644	P16220	known	PF00554-PF00170, PF00554-PF07716, PF01833-PF07716, PF16179-PF07716
O95644	P18846	known	PF00554-PF00170, PF00554-PF07716, PF01833-PF07716, PF16179-PF07716
O95644	P18847	known	PF00554-PF00170, PF00554-PF07716, PF01833-PF07716, PF16179-PF07716
O95747	Q96J92	known	PF00069-PF00069, PF00069-PF07714, PF07714-PF00069, PF07714-PF07714
O95747	Q9H4A3	known	PF00069-PF00069, PF00069-PF07714, PF07714-PF00069, PF07714-PF07714
O95747	Q9Y376	known	PF00069-PF08569
O95758	Q13148	known	PF00076-PF00076, PF00076-PF13893, PF13893-PF00076, PF13893-PF13893
O95758	Q92804	known	PF00076-PF00076, PF13893-PF00076
O95758	Q96LT9	known	PF00076-PF00076, PF00076-PF13893, PF13893-PF00076, PF13893-PF13893
O95758	Q9UDW3	known	PF00076-PF00642
O95758	Q9UPN9	known	PF00076-PF00628
O95777	P62310	known	PF01423-PF01423
O95777	P62312	known	PF01423-PF01423
O95777	Q9Y333	known	PF01423-PF01423
O95777	Q9Y4Z0	known	PF01423-PF01423
O95785	Q9H582	known	PF00096-PF13909
O95786	Q7Z434	known	PF04851-PF16739, PF16739-PF16739
O95793	Q08211	known	PF00035-PF00035
O95801	P07900	known	PF00515-PF00183
O95801	P08238	known	PF00515-PF00183
O95835	P06493	known	PF00069-PF00069, PF00069-PF07714, PF00627-PF00069, PF07714-PF00069, PF07714-PF07714
O95835	P35240	known	PF07714-PF00373
O95835	P53667	known	PF00069-PF00069, PF00069-PF07714, PF00627-PF00069, PF07714-PF00069, PF07714-PF07714
O95863	Q96IF1	known	PF00096-PF00412
O95872	P36406	known	PF13637-PF00071
O95967	P35555	known	PF00008-PF00008, PF00008-PF07645, PF00008-PF14670, PF07645-PF00008, PF07645-PF00683, PF07645-PF07645, PF07645-PF12947, PF07645-PF14670, PF12947-PF07645, PF14670-PF00008, PF14670-PF07645
O95967	Q9UBX5	known	PF00008-PF07645, PF00008-PF14670, PF07645-PF07645, PF07645-PF12947, PF07645-PF14670, PF12947-PF07645, PF14670-PF07645
O95983	Q8WXI9	known	PF14048-PF16563
O95996	Q13625	known	PF05924-PF00018
O95999	Q9BXL7	known	PF00619-PF00619
O95999	Q9H257	known	PF00619-PF00619
O96013	P60953	known	PF00069-PF00071, PF00786-PF00071
O96015	Q96FJ2	known	PF01221-PF01221
O96017	P30304	known	PF00069-PF00581
O96017	P53350	known	PF00069-PF00069, PF00069-PF07714, PF00498-PF00069, PF07714-PF00069, PF07714-PF07714, PF14531-PF14531
O96019	P51532	known	PF00022-PF07529
O96019	Q6ZRS2	known	PF00022-PF07529
O96019	Q9GZN1	known	PF00022-PF00022
O96019	Q9H981	known	PF00022-PF00022
O96019	Q9H9F9	known	PF00022-PF00022
O96020	P24941	known	PF00134-PF00069, PF02984-PF00069
O96020	P38936	known	PF00134-PF02234
O96020	P46527	known	PF00134-PF02234
P00352	P05091	known	PF00171-PF00171
P00395	P13073	known	PF00115-PF02936
P00403	P09669	known	PF00116-PF02937, PF02790-PF02937
P00403	P13073	known	PF00116-PF02936, PF02790-PF02936
P00403	P14854	known	PF00116-PF02297
P00403	P20674	known	PF02790-PF02284
P00492	Q9NRG1	known	PF00156-PF00156
P00519	P00533	known	PF00017-PF07714, PF00018-PF07714, PF00069-PF00069, PF00069-PF07714, PF07714-PF00069, PF07714-PF07714, PF14604-PF07714
P00519	P04626	known	PF00017-PF07714, PF00018-PF07714, PF00069-PF00069, PF00069-PF07714, PF07714-PF00069, PF07714-PF07714, PF14604-PF07714
P00519	P08631	known	PF00017-PF00017, PF00017-PF00018, PF00017-PF07653, PF00017-PF07714, PF00018-PF00017, PF00018-PF00018, PF00018-PF07653, PF00018-PF07714, PF00069-PF00069, PF00069-PF07714, PF07653-PF00017, PF07653-PF00018, PF07653-PF07653, PF07714-PF00017, PF07714-PF00018, PF07714-PF00069, PF07714-PF07714, PF07714-PF14604, PF14604-PF07714, PF14604-PF14604
P00519	P10721	known	PF00017-PF07714, PF00018-PF07714, PF00069-PF00069, PF00069-PF07679, PF00069-PF07714, PF07714-PF00069, PF07714-PF07714, PF14604-PF07714
P00519	P12931	known	PF00017-PF00017, PF00017-PF00018, PF00017-PF07653, PF00017-PF07714, PF00018-PF00017, PF00018-PF00018, PF00018-PF07653, PF00018-PF07714, PF00069-PF00069, PF00069-PF07714, PF07653-PF00017, PF07653-PF00018, PF07653-PF07653, PF07714-PF00017, PF07714-PF00018, PF07714-PF00069, PF07714-PF07714, PF07714-PF14604, PF14604-PF07714, PF14604-PF14604
P00519	P15498	known	PF00017-PF00017, PF00017-PF00018, PF00017-PF00130, PF00017-PF07653, PF00018-PF00017, PF00018-PF00018, PF00018-PF00169, PF00018-PF00621, PF00018-PF07653, PF00069-PF00130, PF00069-PF00169, PF07653-PF00017, PF07653-PF00018, PF07653-PF00621, PF07653-PF07653, PF07714-PF00017, PF07714-PF00018, PF07714-PF00169, PF07714-PF00307, PF07714-PF14604, PF14604-PF00621, PF14604-PF14604
P00519	P16333	known	PF00017-PF00017, PF00017-PF00018, PF00017-PF07653, PF00018-PF00017, PF00018-PF00018, PF00018-PF07653, PF07653-PF00017, PF07653-PF00018, PF07653-PF07653, PF07714-PF00017, PF07714-PF00018, PF07714-PF14604, PF14604-PF14604
P00519	P46108	known	PF00017-PF00017, PF00017-PF00018, PF00017-PF07653, PF00018-PF00017, PF00018-PF00018, PF00018-PF07653, PF07653-PF00017, PF07653-PF00018, PF07653-PF07653, PF07714-PF00017, PF07714-PF00018, PF07714-PF14604, PF14604-PF14604
P00519	P46109	known	PF00017-PF00017, PF00017-PF00018, PF00017-PF07653, PF00018-PF00017, PF00018-PF00018, PF00018-PF07653, PF07653-PF00017, PF07653-PF00018, PF07653-PF07653, PF07714-PF00017, PF07714-PF00018, PF07714-PF14604, PF14604-PF14604
P00519	Q07890	known	PF00018-PF00169, PF00018-PF00621, PF00069-PF00169, PF07653-PF00621, PF07714-PF00169, PF14604-PF00621
P00519	Q14315	known	PF07714-PF00307
P00519	Q15464	known	PF00017-PF00017, PF00018-PF00017, PF07653-PF00017, PF07714-PF00017
P00519	Q38SD2	known	PF00017-PF07714, PF00018-PF07714, PF00018-PF12796, PF00018-PF12799, PF00069-PF00069, PF00069-PF00071, PF00069-PF07714, PF00069-PF12796, PF07714-PF00069, PF07714-PF07714, PF14604-PF07714, PF14604-PF12796
P00519	Q4KMG0	known	PF00017-PF00041, PF00069-PF00041, PF00069-PF07679, PF00069-PF07686
P00519	Q86UR5	known	PF00017-PF00168, PF07653-PF00595
P00519	Q8IZP0	known	PF00017-PF00018, PF00017-PF07653, PF00018-PF00018, PF00018-PF07653, PF07653-PF00018, PF07653-PF07653, PF07714-PF00018, PF07714-PF14604, PF14604-PF14604
P00519	Q92918	known	PF00017-PF07714, PF00018-PF07714, PF00069-PF00069, PF00069-PF07714, PF07714-PF00069, PF07714-PF07714, PF14604-PF07714
P00519	Q9BX66	known	PF00017-PF00018, PF00017-PF07653, PF00018-PF00018, PF00018-PF07653, PF07653-PF00018, PF07653-PF07653, PF07714-PF00018, PF07714-PF14604, PF14604-PF14604
P00519	Q9NYB9	known	PF00017-PF00018, PF00017-PF07653, PF00018-PF00018, PF00018-PF07653, PF07653-PF00018, PF07653-PF07653, PF07714-PF00018, PF07714-PF14604, PF14604-PF14604
P00519	Q9Y4G6	known	PF07714-PF00373
P00533	P01133	known	PF01030-PF00008
P00533	P04626	known	PF00069-PF00069, PF00069-PF07714, PF00757-PF00757, PF00757-PF01030, PF00757-PF14843, PF01030-PF00757, PF01030-PF01030, PF01030-PF14843, PF07714-PF00069, PF07714-PF07714, PF14843-PF00757, PF14843-PF01030, PF14843-PF14843
P00533	P06493	known	PF00069-PF00069, PF00069-PF07714, PF07714-PF00069, PF07714-PF07714
P00533	P07900	known	PF00069-PF00183
P00533	P07947	known	PF00069-PF00069, PF00069-PF07714, PF07714-PF00017, PF07714-PF00018, PF07714-PF00069, PF07714-PF07714, PF07714-PF14604
P00533	P07948	known	PF00069-PF00069, PF00069-PF07714, PF07714-PF00017, PF07714-PF00018, PF07714-PF00069, PF07714-PF07714, PF07714-PF14604
P00533	P08238	known	PF00069-PF00183
P00533	P08581	known	PF00069-PF00069, PF00069-PF07714, PF07714-PF00069, PF07714-PF07714
P00533	P08631	known	PF00069-PF00069, PF00069-PF07714, PF07714-PF00017, PF07714-PF00018, PF07714-PF00069, PF07714-PF07714, PF07714-PF14604
P00533	P09769	known	PF00069-PF00069, PF00069-PF07714, PF07714-PF00017, PF07714-PF00018, PF07714-PF00069, PF07714-PF07714, PF07714-PF14604
P00533	P12931	known	PF00069-PF00069, PF00069-PF07714, PF07714-PF00017, PF07714-PF00018, PF07714-PF00069, PF07714-PF07714, PF07714-PF14604
P00533	P16234	known	PF00069-PF00069, PF00069-PF07679, PF00069-PF07714, PF07714-PF00069, PF07714-PF07714
P00533	P16333	known	PF07714-PF00017, PF07714-PF00018, PF07714-PF14604
P00533	P16885	known	PF07714-PF00017, PF07714-PF00018, PF07714-PF14604
P00533	P17252	known	PF00069-PF00069, PF00069-PF00130, PF00069-PF07714, PF07714-PF00069, PF07714-PF07714
P00533	P18031	known	PF07714-PF00102
P00533	P19174	known	PF00069-PF00169, PF07714-PF00017, PF07714-PF00018, PF07714-PF00169, PF07714-PF14604
P00533	P19338	known	PF00069-PF00076
P00533	P20936	known	PF00069-PF00169, PF07714-PF00017, PF07714-PF00018, PF07714-PF00169
P00533	P21860	known	PF00069-PF00069, PF00069-PF07714, PF00757-PF00757, PF00757-PF01030, PF00757-PF14843, PF01030-PF00757, PF01030-PF01030, PF01030-PF14843, PF07714-PF00069, PF07714-PF07714, PF14843-PF00757, PF14843-PF01030, PF14843-PF14843
P00533	P22681	known	PF00069-PF00627
P00533	P23528	known	PF07714-PF00241
P00533	P25098	known	PF00069-PF00069, PF00069-PF00169, PF00069-PF00615, PF00069-PF07714, PF07714-PF00069, PF07714-PF00169, PF07714-PF07714
P00533	P27986	known	PF07714-PF00017, PF07714-PF00018
P00533	P29317	known	PF00069-PF00041, PF00069-PF00069, PF00069-PF00536, PF00069-PF07714, PF01030-PF00041, PF07714-PF00069, PF07714-PF07714, PF07714-PF14575
P00533	P29353	known	PF07714-PF00017
P00533	P30530	known	PF00069-PF00041, PF00069-PF00069, PF00069-PF07679, PF00069-PF07686, PF00069-PF07714, PF00757-PF07686, PF01030-PF00041, PF01030-PF07686, PF07714-PF00069, PF07714-PF07714, PF14843-PF07686
P00533	P31943	known	PF00069-PF00076
P00533	P35637	known	PF00069-PF00076
P00533	P40763	known	PF07714-PF00017
P00533	P41240	known	PF00069-PF00069, PF00069-PF07714, PF07714-PF00017, PF07714-PF00018, PF07714-PF00069, PF07714-PF07714, PF07714-PF14604
P00533	P42224	known	PF07714-PF00017
P00533	P42229	known	PF07714-PF00017
P00533	P42684	known	PF00069-PF00069, PF00069-PF07714, PF07714-PF00017, PF07714-PF00018, PF07714-PF00069, PF07714-PF07714, PF07714-PF14604
P00533	P43403	known	PF00069-PF00069, PF00069-PF07714, PF07714-PF00017, PF07714-PF00069, PF07714-PF07714
P00533	P43405	known	PF00069-PF00069, PF00069-PF07714, PF07714-PF00017, PF07714-PF00069, PF07714-PF07714
P00533	P46108	known	PF07714-PF00017, PF07714-PF00018, PF07714-PF14604
P00533	P46109	known	PF07714-PF00017, PF07714-PF00018, PF07714-PF14604
P00533	P46940	known	PF07714-PF00307
P00533	P51451	known	PF00069-PF00069, PF00069-PF07714, PF07714-PF00017, PF07714-PF00018, PF07714-PF00069, PF07714-PF07714, PF07714-PF14604
P00533	P51692	known	PF07714-PF00017
P00533	P56945	known	PF07714-PF00018, PF07714-PF14604
P00533	P62158	known	PF00069-PF00036, PF00069-PF10591, PF00069-PF13405, PF00069-PF13499
P00533	P62993	known	PF07714-PF00017, PF07714-PF00018, PF07714-PF14604
P00533	P98077	known	PF07714-PF00017
P00533	Q01973	known	PF00069-PF00069, PF00069-PF07679, PF00069-PF07686, PF00069-PF07714, PF00757-PF07686, PF01030-PF07686, PF07714-PF00069, PF07714-PF07714, PF14843-PF07686
P00533	Q05209	known	PF07714-PF00102
P00533	Q05397	known	PF00069-PF00069, PF00069-PF07714, PF07714-PF00069, PF07714-PF00373, PF07714-PF07714
P00533	Q06124	known	PF07714-PF00017, PF07714-PF00102
P00533	Q07912	known	PF00069-PF00069, PF00069-PF07714, PF07714-PF00069, PF07714-PF07714, PF07714-PF11555, PF07714-PF14604
P00533	Q12852	known	PF00069-PF00069, PF00069-PF07714, PF07714-PF00069, PF07714-PF07714
P00533	Q12929	known	PF07714-PF00018, PF07714-PF14604
P00533	Q13094	known	PF07714-PF00017
P00533	Q13239	known	PF07714-PF00017, PF07714-PF00018
P00533	Q13322	known	PF00069-PF00169, PF07714-PF00017, PF07714-PF00169, PF07714-PF08947
P00533	Q13387	known	PF07714-PF00018, PF07714-PF14604
P00533	Q13480	known	PF00069-PF00169, PF07714-PF00169
P00533	Q14247	known	PF07714-PF00018, PF07714-PF14604
P00533	Q14289	known	PF00069-PF00069, PF00069-PF07714, PF07714-PF00069, PF07714-PF00373, PF07714-PF07714
P00533	Q14318	known	PF00069-PF00254, PF07714-PF00254
P00533	Q15303	known	PF00069-PF00069, PF00069-PF07714, PF00757-PF00757, PF00757-PF01030, PF00757-PF14843, PF01030-PF00757, PF01030-PF01030, PF01030-PF14843, PF07714-PF00069, PF07714-PF07714, PF14843-PF00757, PF14843-PF01030, PF14843-PF14843
P00533	Q16543	known	PF00069-PF03234, PF00069-PF08565
P00533	Q38SD2	known	PF00069-PF00069, PF00069-PF00071, PF00069-PF07714, PF00069-PF12796, PF01030-PF12796, PF07714-PF00069, PF07714-PF07714, PF14843-PF12796
P00533	Q68CZ2	known	PF07714-PF00017
P00533	Q6S5L8	known	PF07714-PF00017
P00533	Q70E73	known	PF00069-PF00169, PF07714-PF00169
P00533	Q7Z7G1	known	PF07714-PF00017
P00533	Q8TF42	known	PF00069-PF00627, PF07714-PF14604
P00533	Q92569	known	PF07714-PF00017
P00533	Q92625	known	PF00069-PF00023, PF00069-PF00536, PF00069-PF12796, PF00069-PF13637, PF00069-PF13857, PF01030-PF12796, PF14843-PF12796
P00533	Q96B97	known	PF07714-PF00018, PF07714-PF14604
P00533	Q99418	known	PF00069-PF00169, PF07714-PF00169
P00533	Q99962	known	PF07714-PF00018, PF07714-PF14604
P00533	Q9BRG2	known	PF07714-PF00017
P00533	Q9NRF2	known	PF00069-PF00169, PF07714-PF00017, PF07714-PF00169
P00533	Q9NSE2	known	PF07714-PF00017
P00533	Q9UJM3	known	PF07714-PF11555
P00533	Q9UKG1	known	PF00069-PF00169, PF07714-PF00169
P00533	Q9UQB8	known	PF07714-PF14604
P00533	Q9UQC2	known	PF00069-PF00169, PF07714-PF00169
P00533	Q9UQF2	known	PF07714-PF00018, PF07714-PF14604
P00533	Q9UQQ2	known	PF00069-PF00169, PF07714-PF00017, PF07714-PF00169
P00533	Q9Y2H9	known	PF00069-PF00069, PF00069-PF07714, PF07714-PF00069, PF07714-PF07714
P00533	Q9Y2R2	known	PF07714-PF00102
P00533	Q9Y490	known	PF07714-PF00373
P00540	P35609	known	PF00069-PF00036, PF07714-PF00307
P00734	P01008	known	PF00089-PF00079
P00734	P07204	known	PF00089-PF07645, PF00089-PF09064, PF00089-PF14670, PF00594-PF00059
P00734	P07359	known	PF00089-PF13855
P00736	P09871	known	PF00084-PF00084, PF00084-PF00089, PF00084-PF00431, PF00089-PF00084, PF00089-PF00089, PF00089-PF14670, PF00431-PF00084, PF00431-PF00431, PF00431-PF14670, PF07645-PF00089, PF07645-PF00431, PF07645-PF14670, PF14670-PF00089, PF14670-PF00431
P00747	P02749	known	PF00089-PF00084
P01033	P14780	known	PF00965-PF00045, PF00965-PF00413
P01100	P05412	known	PF00170-PF00170, PF00170-PF03131, PF00170-PF07716, PF07716-PF00170, PF07716-PF07716
P01100	P15336	known	PF00170-PF00170, PF00170-PF07716, PF07716-PF00170, PF07716-PF07716
P01100	P17275	known	PF00170-PF00170, PF00170-PF03131, PF00170-PF07716, PF07716-PF00170, PF07716-PF07716
P01100	P17535	known	PF00170-PF00170, PF00170-PF03131, PF00170-PF07716, PF07716-PF00170, PF07716-PF07716
P01100	P17544	known	PF00170-PF00170, PF00170-PF07716, PF07716-PF00170, PF07716-PF07716
P01100	P18848	known	PF00170-PF00170, PF00170-PF07716, PF07716-PF00170, PF07716-PF07716
P01100	P53539	known	PF00170-PF00170, PF00170-PF07716, PF07716-PF00170, PF07716-PF07716
P01106	P04198	known	PF00010-PF00010, PF02344-PF00010
P01106	P52292	known	PF01056-PF00514
P01106	P61244	known	PF00010-PF00010, PF02344-PF00010
P01106	Q8TEX9	known	PF00010-PF02985
P01106	Q92616	known	PF00010-PF02985
P01112	P04049	known	PF00071-PF00069, PF00071-PF02196
P01112	P42684	known	PF00071-PF00069
P01112	Q07889	known	PF00025-PF00169, PF00071-PF00169, PF00071-PF00617, PF00071-PF00618, PF00071-PF00621
P01112	Q12967	known	PF00071-PF00617, PF00071-PF00618, PF00071-PF00788
P01112	Q13671	known	PF00071-PF02204
P01112	Q8WWW0	known	PF00071-PF00788
P01116	P50749	known	PF00071-PF00788
P01127	P09619	known	PF00341-PF00047, PF00341-PF07654, PF00341-PF07679, PF00341-PF07686, PF00341-PF13927
P01127	P16234	known	PF00341-PF00047, PF00341-PF07679, PF00341-PF13927
P01130	P17948	known	PF00058-PF07686
P01130	Q8NBP7	known	PF14670-PF00082
P01137	P36897	known	PF00019-PF01064
P01137	P37173	known	PF00019-PF08917
P01137	Q12841	known	PF00019-PF00050, PF00019-PF07648
P01138	P04629	known	PF00243-PF07679
P01138	P08138	known	PF00243-PF00020
P01215	P01225	known	PF00236-PF00007
P01241	P10912	known	PF00103-PF00041, PF00103-PF09067
P01344	P11717	known	PF00049-PF00878
P01375	P19438	known	PF00229-PF00020
P01375	P20333	known	PF00229-PF00020
P01584	Q9NPH3	known	PF00340-PF00047, PF00340-PF13895
P01588	P19235	known	PF00758-PF00041, PF00758-PF09067
P01614	P02768	known	PF07686-PF00273
P01730	P06239	known	PF07679-PF00069, PF07686-PF00069
P01730	P51681	known	PF07686-PF00001
P01732	P06493	known	PF07686-PF00069
P01834	P01857	known	PF07654-PF00047, PF07654-PF07654, PF13927-PF00047, PF13927-PF08205
P01834	P19838	known	PF07654-PF12796
P01857	P02768	known	PF07654-PF00273
P01857	P0CG04	known	PF00047-PF07654, PF00047-PF08205, PF07654-PF07654, PF08205-PF08205
P01857	P19320	known	PF00047-PF00047, PF00047-PF05790, PF00047-PF07679, PF00047-PF07686, PF00047-PF13895, PF00047-PF13927, PF07654-PF00047, PF07654-PF07686, PF07654-PF13895, PF08205-PF00047, PF08205-PF07679, PF08205-PF07686, PF08205-PF13895, PF08205-PF13927
P01857	P31994	known	PF00047-PF00047, PF00047-PF07679, PF00047-PF13895, PF00047-PF13927, PF07654-PF00047, PF07654-PF13895, PF08205-PF00047, PF08205-PF07679, PF08205-PF13895, PF08205-PF13927
P01871	P15391	known	PF00047-PF13895, PF07654-PF13895, PF07679-PF13895, PF08205-PF13895, PF13895-PF13895, PF13927-PF13895
P01871	Q06187	known	PF07679-PF00069
P01903	P04229	known	PF00993-PF00969, PF00993-PF07654, PF07654-PF00969, PF07654-PF07654
P01903	P13760	known	PF00993-PF00969, PF00993-PF07654, PF07654-PF00969, PF07654-PF07654
P01903	P28067	known	PF00993-PF00993, PF00993-PF07654, PF07654-PF00993, PF07654-PF07654
P01909	P01920	known	PF00993-PF00969, PF00993-PF07654, PF07654-PF00969, PF07654-PF07654
P01909	P04233	known	PF00993-PF09307
P01911	P28067	known	PF00969-PF00993, PF00969-PF07654, PF07654-PF00993, PF07654-PF07654
P02008	P02042	known	PF00042-PF00042
P02008	P68871	known	PF00042-PF00042
P02008	P69891	known	PF00042-PF00042
P02008	P69892	known	PF00042-PF00042
P02042	P09105	known	PF00042-PF00042
P02462	P08572	known	PF01391-PF01391, PF01413-PF01413
P02489	P02511	known	PF00011-PF00011, PF00011-PF00525, PF00525-PF00011, PF00525-PF00525
P02489	P04792	known	PF00011-PF00011, PF00525-PF00011
P02511	P04792	known	PF00011-PF00011, PF00525-PF00011
P02511	Q9UJY1	known	PF00011-PF00011, PF00525-PF00011
P02538	P19012	known	PF00038-PF00038
P02538	Q15323	known	PF00038-PF00038
P02538	Q6A162	known	PF00038-PF00038
P02549	P11277	known	PF00435-PF00307, PF00435-PF00435, PF08726-PF00307, PF08726-PF00435, PF13499-PF00307
P02549	Q01082	known	PF00018-PF00169, PF00435-PF00307, PF00435-PF00435, PF08726-PF00307, PF08726-PF00435, PF13499-PF00307
P02549	Q8IZP0	known	PF00018-PF00018, PF00018-PF07653, PF14604-PF14604
P02671	P02675	known	PF00147-PF00147, PF00147-PF08702, PF08702-PF00147, PF08702-PF08702
P02671	P02679	known	PF00147-PF00147, PF00147-PF08702, PF08702-PF00147, PF08702-PF08702
P02686	P04229	known	PF01669-PF00969
P02686	P13760	known	PF01669-PF00969
P02686	P28067	known	PF01669-PF00993
P02741	P31995	known	PF00354-PF13895
P02745	P02746	known	PF00386-PF00386, PF01391-PF01391
P02745	P02747	known	PF00386-PF00386, PF01391-PF01391
P02749	P08519	known	PF00084-PF00089
P02751	P05556	known	PF00041-PF00362
P02751	P35555	known	PF00039-PF00008
P02751	P35556	known	PF00039-PF00008
P02751	Q9UMX0	known	PF00041-PF11976
P02786	Q30201	known	PF04253-PF00129
P02792	P02794	known	PF00210-PF00210
P03372	P10276	known	PF00104-PF00104, PF00104-PF00105, PF00105-PF00104, PF00105-PF00105
P03372	P14923	known	PF00104-PF00514
P03372	Q15596	known	PF00104-PF08832, PF00104-PF16279
P03372	Q15788	known	PF00104-PF08832, PF00104-PF16279
P03372	Q92731	known	PF00104-PF00104, PF00104-PF00105, PF00105-PF00104, PF00105-PF00105
P03372	Q9Y6Q9	known	PF00104-PF08832, PF00104-PF16279
P04049	P08238	known	PF00069-PF00183
P04049	P09619	known	PF00069-PF00069, PF00069-PF07679, PF00069-PF07686, PF00069-PF07714, PF00130-PF00069, PF07714-PF00069, PF07714-PF07714
P04049	P15056	known	PF00069-PF00069, PF00069-PF00130, PF00069-PF07714, PF00130-PF00069, PF00130-PF00130, PF02196-PF02196, PF07714-PF00069, PF07714-PF07714, PF14531-PF14531
P04049	P30304	known	PF00069-PF00581
P04049	P31749	known	PF00069-PF00069, PF00069-PF00169, PF00069-PF00433, PF00069-PF07714, PF00130-PF00069, PF00130-PF00169, PF07714-PF00069, PF07714-PF00169, PF07714-PF07714, PF14531-PF14531
P04049	P36507	known	PF00069-PF00069, PF00069-PF07714, PF00130-PF00069, PF07714-PF00069, PF07714-PF07714
P04049	P62834	known	PF00069-PF00071, PF02196-PF00071
P04049	Q02750	known	PF00069-PF00069, PF00069-PF07714, PF00130-PF00069, PF07714-PF00069, PF07714-PF07714
P04049	Q13177	known	PF00069-PF00069, PF00069-PF00786, PF00069-PF07714, PF00130-PF00069, PF07714-PF00069, PF07714-PF07714, PF14531-PF14531
P04049	Q13418	known	PF00069-PF00023, PF00069-PF00069, PF00069-PF07714, PF00069-PF12796, PF00069-PF13637, PF00069-PF13857, PF00130-PF00069, PF07714-PF00069, PF07714-PF07714
P04049	Q16543	known	PF00069-PF03234, PF00069-PF08565
P04085	P09619	known	PF00341-PF00047, PF00341-PF07654, PF00341-PF07679, PF00341-PF07686, PF00341-PF13927
P04085	P16234	known	PF00341-PF00047, PF00341-PF07679, PF00341-PF13927
P04141	P32927	known	PF01109-PF00041, PF01109-PF09240
P04150	P41235	known	PF00104-PF00104, PF00104-PF00105, PF00105-PF00104, PF00105-PF00105
P04198	P61244	known	PF00010-PF00010
P04229	P28067	known	PF00969-PF00993, PF00969-PF07654, PF07654-PF00993, PF07654-PF07654
P04233	P28067	known	PF09307-PF00993
P04259	P19012	known	PF00038-PF00038
P04259	Q15323	known	PF00038-PF00038
P04271	P06703	known	PF00036-PF01023, PF01023-PF01023
P04271	P23297	known	PF00036-PF00036, PF00036-PF01023, PF00036-PF13202, PF00036-PF13499, PF01023-PF00036, PF01023-PF01023, PF01023-PF13202, PF13499-PF00036, PF13499-PF13202, PF13499-PF13499
P04271	P25815	known	PF00036-PF01023, PF01023-PF01023
P04271	P26447	known	PF00036-PF01023, PF00036-PF13499, PF01023-PF01023, PF13499-PF13499
P04271	P29034	known	PF00036-PF01023, PF01023-PF01023
P04271	P31949	known	PF00036-PF00036, PF00036-PF01023, PF00036-PF13499, PF01023-PF00036, PF01023-PF01023, PF13499-PF00036, PF13499-PF13405, PF13499-PF13499
P04271	Q15109	known	PF01023-PF08205, PF01023-PF13895, PF13499-PF07686
P04275	P07359	known	PF00092-PF01462, PF00092-PF13855
P04275	Q76LX8	known	PF00092-PF00090
P04350	P19838	known	PF00091-PF00023, PF00091-PF12796, PF00091-PF13637
P04626	P06241	known	PF00069-PF00069, PF00069-PF07714, PF07714-PF00017, PF07714-PF00018, PF07714-PF00069, PF07714-PF07714, PF07714-PF14604
P04626	P07900	known	PF00069-PF00183
P04626	P08238	known	PF00069-PF00183
P04626	P08575	known	PF00069-PF00041, PF01030-PF00041, PF07714-PF00102
P04626	P09769	known	PF00069-PF00069, PF00069-PF07714, PF07714-PF00017, PF07714-PF00018, PF07714-PF00069, PF07714-PF07714, PF07714-PF14604
P04626	P12931	known	PF00069-PF00069, PF00069-PF07714, PF07714-PF00017, PF07714-PF00018, PF07714-PF00069, PF07714-PF07714, PF07714-PF14604
P04626	P16885	known	PF07714-PF00017, PF07714-PF00018, PF07714-PF14604
P04626	P19174	known	PF00069-PF00169, PF07714-PF00017, PF07714-PF00018, PF07714-PF00169, PF07714-PF14604
P04626	P20936	known	PF00069-PF00169, PF07714-PF00017, PF07714-PF00018, PF07714-PF00169
P04626	P21860	known	PF00069-PF00069, PF00069-PF07714, PF00757-PF00757, PF00757-PF01030, PF00757-PF14843, PF01030-PF00757, PF01030-PF01030, PF01030-PF14843, PF07714-PF00069, PF07714-PF07714, PF14843-PF00757, PF14843-PF01030, PF14843-PF14843
P04626	P23458	known	PF00069-PF00069, PF00069-PF07714, PF07714-PF00069, PF07714-PF07714
P04626	P23467	known	PF00069-PF00041, PF01030-PF00041, PF07714-PF00102
P04626	P27986	known	PF07714-PF00017, PF07714-PF00018
P04626	P29353	known	PF07714-PF00017
P04626	P35568	known	PF00069-PF00169, PF07714-PF00169
P04626	P40763	known	PF07714-PF00017
P04626	P42224	known	PF07714-PF00017
P04626	P42566	known	PF00069-PF00036
P04626	P42679	known	PF00069-PF00069, PF00069-PF07714, PF07714-PF00017, PF07714-PF00018, PF07714-PF00069, PF07714-PF07714
P04626	P42684	known	PF00069-PF00069, PF00069-PF07714, PF07714-PF00017, PF07714-PF00018, PF07714-PF00069, PF07714-PF07714, PF07714-PF14604
P04626	P43405	known	PF00069-PF00069, PF00069-PF07714, PF07714-PF00017, PF07714-PF00069, PF07714-PF07714
P04626	P46109	known	PF07714-PF00017, PF07714-PF00018, PF07714-PF14604
P04626	P46940	known	PF07714-PF00307
P04626	P52735	known	PF00069-PF00130, PF00069-PF00169, PF07714-PF00017, PF07714-PF00018, PF07714-PF00169, PF07714-PF00307, PF07714-PF14604
P04626	P60709	known	PF00069-PF00022
P04626	P62993	known	PF07714-PF00017, PF07714-PF00018, PF07714-PF14604
P04626	P98077	known	PF07714-PF00017
P04626	Q05209	known	PF07714-PF00102
P04626	Q05397	known	PF00069-PF00069, PF00069-PF07714, PF07714-PF00069, PF07714-PF00373, PF07714-PF07714
P04626	Q06124	known	PF07714-PF00017, PF07714-PF00102
P04626	Q08881	known	PF00069-PF00069, PF00069-PF00169, PF00069-PF07714, PF07714-PF00017, PF07714-PF00018, PF07714-PF00069, PF07714-PF00169, PF07714-PF07714, PF07714-PF14604
P04626	Q12913	known	PF00069-PF00041, PF01030-PF00041, PF07714-PF00102
P04626	Q13387	known	PF07714-PF00018, PF07714-PF14604
P04626	Q13882	known	PF00069-PF00069, PF00069-PF07714, PF07714-PF00017, PF07714-PF00018, PF07714-PF00069, PF07714-PF07714, PF07714-PF14604
P04626	Q14451	known	PF00069-PF00169, PF07714-PF00017, PF07714-PF00169, PF07714-PF08947
P04626	Q15262	known	PF00069-PF00041, PF00069-PF00782, PF00069-PF07679, PF01030-PF00041, PF07714-PF00102
P04626	Q15303	known	PF00069-PF00069, PF00069-PF07714, PF00757-PF00757, PF00757-PF01030, PF00757-PF14843, PF01030-PF00757, PF01030-PF01030, PF01030-PF14843, PF07714-PF00069, PF07714-PF07714, PF14843-PF00757, PF14843-PF01030, PF14843-PF14843
P04626	Q16543	known	PF00069-PF03234, PF00069-PF08565
P04626	Q16827	known	PF00069-PF00041, PF01030-PF00041, PF07714-PF00102
P04626	Q63HR2	known	PF00069-PF00130, PF07714-PF00017
P04626	Q68CZ2	known	PF07714-PF00017
P04626	Q7KZ85	known	PF00069-PF00575
P04626	Q7Z7G1	known	PF07714-PF00017
P04626	Q92529	known	PF07714-PF00017
P04626	Q92569	known	PF07714-PF00017
P04626	Q92625	known	PF00069-PF00023, PF00069-PF00536, PF00069-PF12796, PF00069-PF13637, PF00069-PF13857, PF01030-PF12796, PF14843-PF12796
P04626	Q99704	known	PF00069-PF00169, PF07714-PF00169
P04626	Q9H6Q3	known	PF07714-PF00017, PF07714-PF00018
P04626	Q9NP31	known	PF07714-PF00017
P04626	Q9NSE2	known	PF07714-PF00017
P04626	Q9UJM3	known	PF07714-PF11555
P04626	Q9UQF2	known	PF07714-PF00018, PF07714-PF14604
P04626	Q9Y490	known	PF07714-PF00373
P04629	P18031	known	PF07714-PF00102
P04629	P19174	known	PF00069-PF00169, PF07714-PF00017, PF07714-PF00018, PF07714-PF00169, PF07714-PF14604
P04629	P22681	known	PF00069-PF00627
P04629	P27986	known	PF07714-PF00017, PF07714-PF00018
P04629	P29353	known	PF07714-PF00017
P04632	P07384	known	PF00036-PF00036, PF00036-PF01067, PF00036-PF13499, PF00036-PF13833, PF13202-PF00036, PF13202-PF13499, PF13202-PF13833, PF13405-PF13499, PF13405-PF13833, PF13499-PF00036, PF13499-PF13405, PF13499-PF13499, PF13499-PF13833, PF13833-PF00036, PF13833-PF01067, PF13833-PF13405, PF13833-PF13499, PF13833-PF13833
P04632	P17655	known	PF00036-PF00036, PF00036-PF01067, PF00036-PF13833, PF13202-PF00036, PF13202-PF13833, PF13405-PF13833, PF13499-PF00036, PF13499-PF13405, PF13499-PF13833, PF13833-PF00036, PF13833-PF01067, PF13833-PF13405, PF13833-PF13833
P04632	P19320	known	PF13405-PF07686, PF13499-PF07686
P04637	P09874	known	PF00870-PF00533
P04637	P10415	known	PF00870-PF00452, PF00870-PF02180
P04637	P16885	known	PF00870-PF00018
P04637	P18887	known	PF00870-PF00533
P04637	P38398	known	PF00870-PF00533
P04637	Q00987	known	PF08563-PF02201
P04637	Q09472	known	PF08563-PF02135, PF08563-PF09030
P04637	Q13625	known	PF00870-PF00018, PF00870-PF00023
P04637	Q8WUF5	known	PF00870-PF00018, PF00870-PF00023
P04637	Q92793	known	PF08563-PF02135, PF08563-PF09030
P04637	Q9H3D4	known	PF00870-PF00870, PF00870-PF07710, PF07710-PF00870, PF07710-PF07710
P04792	Q9UJY1	known	PF00011-PF00011
P04899	P32302	known	PF00503-PF00001
P04899	P48039	known	PF00503-PF00001
P04899	P49286	known	PF00503-PF00001
P04899	Q9Y4H4	known	PF00503-PF02188
P05019	P06213	known	PF00049-PF01030
P05019	P08069	known	PF00049-PF01030
P05067	P08138	known	PF12925-PF00020
P05067	P29353	known	PF10515-PF00640
P05067	Q02410	known	PF10515-PF00640
P05067	Q92529	known	PF10515-PF00640
P05067	Q92870	known	PF10515-PF00640
P05067	Q9UQF2	known	PF10515-PF00640
P05106	P06756	known	PF00362-PF01839, PF00362-PF08441, PF07965-PF08441, PF07974-PF01839, PF07974-PF08441
P05106	P08514	known	PF00362-PF01839, PF00362-PF08441, PF07965-PF08441, PF07974-PF01839, PF07974-PF08441
P05106	P23471	known	PF00362-PF00041
P05106	Q9Y490	known	PF08725-PF00373
P05107	P35241	known	PF08725-PF00373
P05107	Q7Z3S9	known	PF00362-PF07974, PF07965-PF07974
P05107	Q9Y4G6	known	PF08725-PF00373
P05109	P06702	known	PF01023-PF01023
P05109	P19320	known	PF01023-PF13895
P05112	P24394	known	PF00727-PF09238
P05112	P31785	known	PF00727-PF00041, PF00727-PF09240
P05112	P78552	known	PF00727-PF00041, PF00727-PF09240
P05113	P32927	known	PF02025-PF09240
P05113	Q01344	known	PF02025-PF09240
P05129	P18031	known	PF07714-PF00102
P05161	P41226	known	PF00240-PF00899, PF00240-PF09358, PF00240-PF10585, PF11976-PF00899, PF11976-PF10585
P05161	Q9UMW8	known	PF00240-PF00443
P05198	P19525	known	PF00575-PF00069
P05198	P41091	known	PF07541-PF03144
P05230	P11362	known	PF00167-PF00047, PF00167-PF07679, PF00167-PF13927
P05230	P21802	known	PF00167-PF00047, PF00167-PF07679, PF00167-PF13927
P05230	P22607	known	PF00167-PF00047, PF00167-PF07679, PF00167-PF13927
P05230	P98160	known	PF00167-PF00047, PF00167-PF07679, PF00167-PF13927
P05231	P08887	known	PF00489-PF09240
P05386	P05387	known	PF00428-PF00428
P05386	P05388	known	PF00428-PF00428, PF00428-PF00466
P05387	P05388	known	PF00428-PF00428, PF00428-PF00466
P05412	P07197	known	PF00170-PF00038
P05412	P08670	known	PF00170-PF00038
P05412	P15336	known	PF00170-PF00170, PF00170-PF07716, PF03131-PF00170, PF07716-PF00170, PF07716-PF07716
P05412	P15407	known	PF00170-PF00170, PF03131-PF00170, PF07716-PF00170
P05412	P15408	known	PF00170-PF00170, PF00170-PF07716, PF03131-PF00170, PF07716-PF00170, PF07716-PF07716
P05412	P16220	known	PF00170-PF00170, PF00170-PF07716, PF03131-PF00170, PF07716-PF00170, PF07716-PF07716
P05412	P17535	known	PF00170-PF00170, PF00170-PF03131, PF00170-PF07716, PF03131-PF00170, PF03131-PF03131, PF07716-PF00170, PF07716-PF07716
P05412	P17544	known	PF00170-PF00170, PF00170-PF07716, PF03131-PF00170, PF07716-PF00170, PF07716-PF07716
P05412	P17661	known	PF00170-PF00038
P05412	P18846	known	PF00170-PF00170, PF00170-PF07716, PF03131-PF00170, PF07716-PF00170, PF07716-PF07716
P05412	P18847	known	PF00170-PF00170, PF00170-PF03131, PF00170-PF07716, PF03131-PF00170, PF03131-PF03131, PF07716-PF00170, PF07716-PF07716
P05412	P18848	known	PF00170-PF00170, PF00170-PF07716, PF03131-PF00170, PF07716-PF00170, PF07716-PF07716
P05412	P41219	known	PF00170-PF00038
P05412	P53539	known	PF00170-PF00170, PF00170-PF07716, PF03131-PF00170, PF07716-PF00170, PF07716-PF07716
P05412	Q02930	known	PF00170-PF00170, PF00170-PF07716, PF03131-PF00170, PF07716-PF00170, PF07716-PF07716
P05412	Q16352	known	PF00170-PF00038
P05412	Q16520	known	PF00170-PF00170, PF00170-PF03131, PF00170-PF07716, PF03131-PF00170, PF03131-PF03131, PF07716-PF00170, PF07716-PF07716
P05412	Q8WYK2	known	PF00170-PF00170, PF00170-PF03131, PF00170-PF07716, PF03131-PF00170, PF03131-PF03131, PF07716-PF00170, PF07716-PF07716
P05412	Q9NR55	known	PF00170-PF00170, PF00170-PF03131, PF00170-PF07716, PF03131-PF00170, PF03131-PF03131, PF07716-PF00170, PF07716-PF07716
P05455	P67809	known	PF00076-PF00313
P05556	P08648	known	PF00362-PF01839, PF00362-PF08441, PF07965-PF08441, PF07974-PF01839, PF07974-PF08441
P05556	P13612	known	PF00362-PF01839, PF00362-PF08441, PF07965-PF08441, PF07974-PF01839, PF07974-PF08441
P05556	P17301	known	PF00362-PF01839, PF00362-PF08441, PF07965-PF08441, PF07974-PF01839, PF07974-PF08441
P05556	P19320	known	PF00362-PF07686
P05556	P21333	known	PF08725-PF00630
P05556	P32927	known	PF00362-PF00041
P05556	Q9Y490	known	PF08725-PF00373
P05783	P05787	known	PF00038-PF00038
P05787	P19012	known	PF00038-PF00038
P05787	Q15323	known	PF00038-PF00038
P05787	Q6A162	known	PF00038-PF00038
P05813	P26998	known	PF00030-PF00030
P05813	P53674	known	PF00030-PF00030
P06126	P61769	known	PF00129-PF07654, PF07654-PF07654, PF16497-PF07654
P06213	P17706	known	PF07714-PF00102
P06213	P18031	known	PF07714-PF00102
P06213	P19174	known	PF00041-PF00017, PF00069-PF00169, PF07714-PF00017, PF07714-PF00018, PF07714-PF00169, PF07714-PF14604
P06213	P27986	known	PF00041-PF00017, PF07714-PF00017, PF07714-PF00018
P06213	P29353	known	PF00041-PF00017, PF07714-PF00017
P06213	P35568	known	PF00069-PF00169, PF07714-PF00169
P06213	P46109	known	PF00041-PF00017, PF07714-PF00017, PF07714-PF00018, PF07714-PF14604
P06213	Q06124	known	PF00041-PF00017, PF07714-PF00017, PF07714-PF00102
P06213	Q13322	known	PF00041-PF00017, PF00069-PF00169, PF07714-PF00017, PF07714-PF00169, PF07714-PF08947
P06213	Q99490	known	PF00069-PF00023, PF00069-PF00071, PF00069-PF00169, PF00069-PF12796, PF00069-PF13857, PF01030-PF12796, PF07714-PF00169
P06213	Q9NRF2	known	PF00041-PF00017, PF00069-PF00169, PF07714-PF00017, PF07714-PF00169
P06213	Q9Y4H2	known	PF00069-PF00169, PF07714-PF00169
P06239	P08238	known	PF00069-PF00183
P06239	P08575	known	PF00017-PF00041, PF00017-PF00102, PF00069-PF00041, PF07714-PF00102
P06239	P08581	known	PF00017-PF07714, PF00018-PF07714, PF00069-PF00069, PF00069-PF07714, PF07714-PF00069, PF07714-PF07714, PF14604-PF07714
P06239	P0CG48	known	PF00018-PF00240, PF07653-PF00240, PF14604-PF00240
P06239	P10721	known	PF00017-PF07714, PF00018-PF07714, PF00069-PF00069, PF00069-PF07679, PF00069-PF07714, PF07714-PF00069, PF07714-PF07714, PF14604-PF07714
P06239	P15498	known	PF00017-PF00017, PF00017-PF00018, PF00017-PF00130, PF00017-PF07653, PF00018-PF00017, PF00018-PF00018, PF00018-PF00169, PF00018-PF00621, PF00018-PF07653, PF00069-PF00130, PF00069-PF00169, PF07653-PF00017, PF07653-PF00018, PF07653-PF00621, PF07653-PF07653, PF07714-PF00017, PF07714-PF00018, PF07714-PF00169, PF07714-PF00307, PF07714-PF14604, PF14604-PF00621, PF14604-PF14604
P06239	P20749	known	PF00018-PF00023, PF00018-PF12796, PF00069-PF00023, PF00069-PF12796, PF00069-PF13637, PF00069-PF13857, PF14604-PF12796
P06239	P20963	known	PF00017-PF02189
P06239	P22681	known	PF00069-PF00627
P06239	P28482	known	PF00017-PF07714, PF00018-PF07714, PF00069-PF00069, PF00069-PF07714, PF07714-PF00069, PF07714-PF07714, PF14604-PF07714
P06239	P29350	known	PF00017-PF00017, PF00017-PF00102, PF00018-PF00017, PF07653-PF00017, PF07714-PF00017, PF07714-PF00102
P06239	P43403	known	PF00017-PF00017, PF00017-PF07714, PF00018-PF00017, PF00018-PF07714, PF00069-PF00069, PF00069-PF07714, PF07653-PF00017, PF07714-PF00017, PF07714-PF00069, PF07714-PF07714, PF14604-PF07714
P06239	P43405	known	PF00017-PF00017, PF00017-PF07714, PF00018-PF00017, PF00018-PF07714, PF00069-PF00069, PF00069-PF07714, PF07653-PF00017, PF07714-PF00017, PF07714-PF00069, PF07714-PF07714, PF14604-PF07714
P06239	Q04759	known	PF00017-PF00130, PF00017-PF07714, PF00018-PF07714, PF00069-PF00069, PF00069-PF00130, PF00069-PF00433, PF00069-PF07714, PF07714-PF00069, PF07714-PF07714, PF14604-PF07714
P06239	Q12959	known	PF00017-PF00018, PF00017-PF07653, PF00018-PF00018, PF00018-PF00625, PF00018-PF07653, PF07653-PF00018, PF07653-PF00595, PF07653-PF00625, PF07653-PF07653, PF07714-PF00018
P06239	Q13094	known	PF00017-PF00017, PF00018-PF00017, PF07653-PF00017, PF07714-PF00017
P06239	Q13283	known	PF00069-PF00076
P06239	Q13480	known	PF00018-PF00169, PF00069-PF00169, PF07714-PF00169
P06239	Q8TDQ0	known	PF00069-PF07686
P06239	Q9NP31	known	PF00017-PF00017, PF00018-PF00017, PF07653-PF00017, PF07714-PF00017
P06239	Q9Y2R2	known	PF00017-PF00102, PF07714-PF00102
P06241	P06729	known	PF00069-PF07686
P06241	P08238	known	PF00069-PF00183
P06241	P09619	known	PF00017-PF07714, PF00018-PF07714, PF00069-PF00069, PF00069-PF07679, PF00069-PF07686, PF00069-PF07714, PF07714-PF00069, PF07714-PF07714, PF14604-PF07714
P06241	P22681	known	PF00069-PF00627
P06241	P42684	known	PF00017-PF00017, PF00017-PF00018, PF00017-PF07653, PF00017-PF07714, PF00018-PF00017, PF00018-PF00018, PF00018-PF07653, PF00018-PF07714, PF00069-PF00069, PF00069-PF07714, PF07653-PF00017, PF07653-PF00018, PF07653-PF07653, PF07714-PF00017, PF07714-PF00018, PF07714-PF00069, PF07714-PF07714, PF07714-PF14604, PF14604-PF07714, PF14604-PF14604
P06241	P42768	known	PF00069-PF00786
P06241	P56945	known	PF00017-PF00018, PF00017-PF07653, PF00018-PF00018, PF00018-PF07653, PF07653-PF00018, PF07653-PF07653, PF07714-PF00018, PF07714-PF14604, PF14604-PF14604
P06241	Q04759	known	PF00017-PF00130, PF00017-PF07714, PF00018-PF07714, PF00069-PF00069, PF00069-PF00130, PF00069-PF00433, PF00069-PF07714, PF07714-PF00069, PF07714-PF07714, PF14604-PF07714
P06241	Q05655	known	PF00017-PF00130, PF00017-PF07714, PF00018-PF07714, PF00069-PF00069, PF00069-PF00130, PF00069-PF00433, PF00069-PF07714, PF07714-PF00069, PF07714-PF07714, PF14604-PF07714
P06241	Q14289	known	PF00017-PF07714, PF00018-PF07714, PF00069-PF00069, PF00069-PF07714, PF07714-PF00069, PF07714-PF00373, PF07714-PF07714, PF14604-PF07714
P06241	Q8TDQ0	known	PF00069-PF07686
P06241	Q92918	known	PF00017-PF07714, PF00018-PF07714, PF00069-PF00069, PF00069-PF07714, PF07714-PF00069, PF07714-PF07714, PF14604-PF07714
P06241	Q9NWQ8	known	PF00017-PF15347
P06241	Q9NZQ3	known	PF00017-PF00018, PF00017-PF07653, PF00018-PF00018, PF00018-PF07653, PF07653-PF00018, PF07653-PF07653, PF07714-PF00018, PF07714-PF14604, PF14604-PF14604
P06241	Q9ULH1	known	PF00017-PF00018, PF00017-PF07653, PF00018-PF00018, PF00018-PF00169, PF00018-PF07653, PF00018-PF12796, PF00069-PF00169, PF00069-PF12796, PF00069-PF13637, PF00069-PF13857, PF07653-PF00018, PF07653-PF07653, PF07714-PF00018, PF07714-PF00169, PF07714-PF14604, PF14604-PF12796, PF14604-PF14604
P06400	Q01094	known	PF08934-PF16421
P06400	Q14186	known	PF08934-PF08781
P06400	Q14209	known	PF08934-PF16421
P06400	Q16254	known	PF08934-PF16421
P06493	P14635	known	PF00069-PF00134, PF00069-PF02984
P06493	P19320	known	PF00069-PF07679, PF00069-PF07686
P06493	P19525	known	PF00069-PF00069, PF00069-PF07714, PF07714-PF00069, PF07714-PF07714
P06493	P20248	known	PF00069-PF00134, PF00069-PF02984
P06493	P30307	known	PF00069-PF00581
P06493	P33552	known	PF00069-PF01111
P06493	P38936	known	PF00069-PF02234
P06493	P61024	known	PF00069-PF01111
P06493	Q16667	known	PF00069-PF05706, PF07714-PF00102
P06493	Q96GD4	known	PF00069-PF00069, PF00069-PF07714, PF07714-PF00069, PF07714-PF07714
P06493	Q99640	known	PF00069-PF00069, PF00069-PF07714, PF07714-PF00069, PF07714-PF07714
P06576	P24539	known	PF02874-PF05405
P06730	Q13541	known	PF01652-PF05456
P06730	Q13542	known	PF01652-PF05456
P06730	Q9NRA8	known	PF01652-PF10477
P06737	P11216	known	PF00343-PF00343
P06746	P18887	known	PF14791-PF01834
P06748	Q86SE8	known	PF03066-PF03066
P06753	P35579	known	PF00261-PF00063
P06756	P18084	known	PF01839-PF00362, PF01839-PF07974, PF08441-PF00362, PF08441-PF07965, PF08441-PF07974
P06850	P34998	known	PF00473-PF02793
P07237	P30101	known	PF00085-PF00085, PF00085-PF13848, PF00578-PF13905, PF13098-PF13098, PF13848-PF00085, PF13848-PF13848, PF13899-PF13899, PF13905-PF13905
P07237	Q13162	known	PF00085-PF08534, PF00578-PF00578, PF00578-PF10417, PF13905-PF00578
P07315	P43320	known	PF00030-PF00030
P07332	P10721	known	PF00017-PF07714, PF00069-PF00069, PF00069-PF07679, PF00069-PF07714, PF07714-PF00069, PF07714-PF07714
P07332	P15311	known	PF07714-PF00373
P07332	Q13480	known	PF00069-PF00169, PF07714-PF00169
P07339	P19320	known	PF00026-PF07686
P07359	P14770	known	PF01462-PF13855, PF12799-PF13855, PF13855-PF01462, PF13855-PF13855
P07384	P19320	known	PF13405-PF07686, PF13499-PF07686
P07437	P19838	known	PF00091-PF00023, PF00091-PF12796, PF00091-PF13637
P07550	P32121	known	PF00001-PF00339, PF00001-PF02752
P07550	Q96B67	known	PF00001-PF00339, PF00001-PF02752
P07900	P08238	known	PF00183-PF00183, PF00183-PF02518, PF00183-PF13589, PF02518-PF00183, PF02518-PF02518, PF13589-PF00183, PF13589-PF13589
P07900	P21860	known	PF00183-PF00069
P07900	P31948	known	PF00183-PF00515
P07900	P48729	known	PF00183-PF00069
P07900	P50750	known	PF00183-PF00069
P07900	P53041	known	PF00183-PF00515
P07900	Q02790	known	PF00183-PF00515
P07900	Q13131	known	PF00183-PF00069
P07900	Q13451	known	PF00183-PF00515
P07900	Q14318	known	PF00183-PF00515
P07900	Q15185	known	PF02518-PF04969
P07900	Q15785	known	PF00183-PF00515
P07900	Q15831	known	PF00183-PF00069
P07900	Q16543	known	PF00183-PF03234, PF00183-PF08565, PF02518-PF08565
P07900	Q5S007	known	PF00183-PF00069
P07900	Q7L3B6	known	PF00183-PF08565, PF02518-PF08565
P07900	Q8IVD9	known	PF02518-PF04969
P07900	Q8N5M4	known	PF00183-PF00515
P07900	Q9H1R3	known	PF00183-PF00069
P07900	Q9H3U1	known	PF00183-PF00515
P07900	Q9H6T3	known	PF00183-PF00515
P07900	Q9HB71	known	PF02518-PF04969
P07900	Q9UHD1	known	PF00183-PF04968, PF02518-PF04968, PF02518-PF04969
P07900	Q9UNE7	known	PF00183-PF00515, PF00183-PF04564
P07900	Q9UQ88	known	PF00183-PF00069
P07900	Q9Y266	known	PF02518-PF04969
P07900	Q9Y2Z0	known	PF00183-PF00515, PF02518-PF04969
P07910	P09651	known	PF00076-PF00076, PF00076-PF13893, PF13893-PF00076, PF13893-PF13893
P07910	P67809	known	PF00076-PF00313
P07910	P78362	known	PF00076-PF00069
P07910	Q86SE5	known	PF00076-PF00076, PF00076-PF13893, PF13893-PF00076, PF13893-PF13893
P07910	Q96IZ5	known	PF00076-PF00076, PF13893-PF00076
P07910	Q9Y5S9	known	PF00076-PF00076, PF00076-PF13893, PF13893-PF00076, PF13893-PF13893
P07947	P08581	known	PF00017-PF07714, PF00018-PF07714, PF00069-PF00069, PF00069-PF07714, PF07714-PF00069, PF07714-PF07714, PF14604-PF07714
P07947	P09619	known	PF00017-PF07714, PF00018-PF07714, PF00069-PF00069, PF00069-PF07679, PF00069-PF07686, PF00069-PF07714, PF07714-PF00069, PF07714-PF07714, PF14604-PF07714
P07947	P10721	known	PF00017-PF07714, PF00018-PF07714, PF00069-PF00069, PF00069-PF07679, PF00069-PF07714, PF07714-PF00069, PF07714-PF07714, PF14604-PF07714
P07947	P19320	known	PF00069-PF07679, PF00069-PF07686
P07947	Q13480	known	PF00018-PF00169, PF00069-PF00169, PF07714-PF00169
P07948	P08581	known	PF00017-PF07714, PF00018-PF07714, PF00069-PF00069, PF00069-PF07714, PF07714-PF00069, PF07714-PF07714, PF14604-PF07714
P07948	P10721	known	PF00017-PF07714, PF00018-PF07714, PF00069-PF00069, PF00069-PF07679, PF00069-PF07714, PF07714-PF00069, PF07714-PF07714, PF14604-PF07714
P07948	P12931	known	PF00017-PF00017, PF00017-PF00018, PF00017-PF07653, PF00017-PF07714, PF00018-PF00017, PF00018-PF00018, PF00018-PF07653, PF00018-PF07714, PF00069-PF00069, PF00069-PF07714, PF07653-PF00017, PF07653-PF00018, PF07653-PF07653, PF07714-PF00017, PF07714-PF00018, PF07714-PF00069, PF07714-PF07714, PF07714-PF14604, PF14604-PF07714, PF14604-PF14604
P07948	P14317	known	PF00017-PF00018, PF00017-PF07653, PF00018-PF00018, PF00018-PF07653, PF07653-PF00018, PF07653-PF07653, PF07714-PF00018, PF07714-PF14604, PF14604-PF14604
P07948	P20273	known	PF00069-PF07679, PF00069-PF07686
P07948	P27361	known	PF00017-PF07714, PF00018-PF07714, PF00069-PF00069, PF00069-PF07714, PF07714-PF00069, PF07714-PF07714, PF14604-PF07714
P07948	P28482	known	PF00017-PF07714, PF00018-PF07714, PF00069-PF00069, PF00069-PF07714, PF07714-PF00069, PF07714-PF07714, PF14604-PF07714
P07948	P46527	known	PF00069-PF02234
P07948	Q05397	known	PF00017-PF07714, PF00018-PF07714, PF00069-PF00069, PF00069-PF07714, PF07714-PF00069, PF07714-PF00373, PF07714-PF07714, PF14604-PF07714
P07948	Q13480	known	PF00018-PF00169, PF00069-PF00169, PF07714-PF00169
P07948	Q15642	known	PF00017-PF00018, PF00018-PF00018, PF00018-PF00611, PF07653-PF00018, PF07714-PF00018, PF07714-PF14604, PF14604-PF00611, PF14604-PF14604
P07948	Q9NWQ8	known	PF00017-PF15347
P07949	P19174	known	PF00069-PF00169, PF07714-PF00017, PF07714-PF00018, PF07714-PF00169, PF07714-PF14604
P07949	P22681	known	PF00069-PF00627
P07949	P40763	known	PF07714-PF00017
P07951	P35579	known	PF00261-PF00063
P07992	Q92889	known	PF14520-PF02732
P07996	Q15113	known	PF07645-PF00431
P08047	Q13118	known	PF00096-PF00096, PF00096-PF13465, PF13465-PF00096, PF13465-PF13465
P08047	Q8N680	known	PF00096-PF00096, PF00096-PF13465, PF13465-PF00096, PF13465-PF13465, PF13894-PF13894
P08069	P18031	known	PF07714-PF00102
P08069	P27986	known	PF00041-PF00017, PF07714-PF00017, PF07714-PF00018
P08069	P41240	known	PF00041-PF00017, PF00041-PF00069, PF00069-PF00069, PF00069-PF07714, PF07714-PF00017, PF07714-PF00018, PF07714-PF00069, PF07714-PF07714, PF07714-PF14604
P08069	Q01995	known	PF00041-PF00307, PF07714-PF00307
P08069	Q06124	known	PF00041-PF00017, PF07714-PF00017, PF07714-PF00102
P08069	Q13322	known	PF00041-PF00017, PF00069-PF00169, PF07714-PF00017, PF07714-PF00169, PF07714-PF08947
P08069	Q14449	known	PF00041-PF00017, PF00069-PF00169, PF07714-PF00017, PF07714-PF00169, PF07714-PF08947
P08069	Q9NZN5	known	PF00041-PF00595
P08069	Q9Y2W7	known	PF00069-PF00036, PF00069-PF10591, PF00069-PF13405, PF00069-PF13499
P08069	Q9Y4H2	known	PF00069-PF00169, PF07714-PF00169
P08138	P33681	known	PF00020-PF00047, PF00020-PF07686
P08237	P17858	known	PF00365-PF00365
P08238	P09769	known	PF00183-PF00069
P08238	P10398	known	PF00183-PF00069
P08238	P11801	known	PF00183-PF00069
P08238	P11802	known	PF00183-PF00069
P08238	P15056	known	PF00183-PF00069
P08238	P21860	known	PF00183-PF00069
P08238	P22607	known	PF00183-PF00069
P08238	P22694	known	PF00183-PF00069
P08238	P29317	known	PF00183-PF00069
P08238	P29597	known	PF00183-PF00069
P08238	P31152	known	PF00183-PF00069
P08238	P31751	known	PF00183-PF00069
P08238	P31948	known	PF00183-PF00515
P08238	P35916	known	PF00183-PF00069
P08238	P36896	known	PF00183-PF00069
P08238	P41279	known	PF00183-PF00069
P08238	P42679	known	PF00183-PF00069
P08238	P49674	known	PF00183-PF00069
P08238	P49840	known	PF00183-PF00069
P08238	P50750	known	PF00183-PF00069
P08238	P51817	known	PF00183-PF00069
P08238	P53041	known	PF00183-PF00515
P08238	P53671	known	PF00183-PF00069
P08238	P80192	known	PF00183-PF00069
P08238	Q00534	known	PF00183-PF00069
P08238	Q01974	known	PF00183-PF00069
P08238	Q02156	known	PF00183-PF00069
P08238	Q02790	known	PF00183-PF00515
P08238	Q05513	known	PF00183-PF00069
P08238	Q06187	known	PF00183-PF00069
P08238	Q13131	known	PF00183-PF00069
P08238	Q13233	known	PF00183-PF00069
P08238	Q13451	known	PF00183-PF00515
P08238	Q13546	known	PF00183-PF00069
P08238	Q13555	known	PF00183-PF00069
P08238	Q14164	known	PF00183-PF00069
P08238	Q15131	known	PF00183-PF00069
P08238	Q15139	known	PF00183-PF00069
P08238	Q15185	known	PF02518-PF04969
P08238	Q15208	known	PF00183-PF00069
P08238	Q15303	known	PF00183-PF00069
P08238	Q15418	known	PF00183-PF00069
P08238	Q15831	known	PF00183-PF00069
P08238	Q16543	known	PF00183-PF03234, PF00183-PF08565, PF02518-PF08565
P08238	Q16671	known	PF00183-PF00069
P08238	Q16832	known	PF00183-PF00069
P08238	Q5S007	known	PF00183-PF00069
P08238	Q7L3B6	known	PF00183-PF08565, PF02518-PF08565
P08238	Q8IWX7	known	PF00183-PF00515
P08238	Q8TD19	known	PF00183-PF00069
P08238	Q8TF76	known	PF00183-PF00069
P08238	Q96GD4	known	PF00183-PF00069
P08238	Q96Q40	known	PF00183-PF00069
P08238	Q96S53	known	PF00183-PF00069
P08238	Q99558	known	PF00183-PF00069
P08238	Q99759	known	PF00183-PF00069
P08238	Q9BXA6	known	PF00183-PF00069
P08238	Q9UHD1	known	PF00183-PF04968, PF02518-PF04968, PF02518-PF04969
P08238	Q9UHD2	known	PF00183-PF00069
P08238	Q9UM73	known	PF00183-PF00069
P08238	Q9UNE7	known	PF00183-PF00515, PF00183-PF04564
P08238	Q9UPZ9	known	PF00183-PF00069
P08311	Q7Z3S9	known	PF00089-PF00008, PF00089-PF07645
P08567	P12814	known	PF00169-PF11971
P08575	P41240	known	PF00041-PF00017, PF00041-PF00069, PF00102-PF00017, PF00102-PF07714
P08575	Q02763	known	PF00041-PF00041, PF00041-PF00069, PF00102-PF07714
P08579	P09661	known	PF00076-PF14580, PF13893-PF14580
P08579	Q15637	known	PF00076-PF16275
P08581	P09769	known	PF00069-PF00069, PF00069-PF07714, PF07714-PF00017, PF07714-PF00018, PF07714-PF00069, PF07714-PF07714, PF07714-PF14604
P08581	P12931	known	PF00069-PF00069, PF00069-PF07714, PF07714-PF00017, PF07714-PF00018, PF07714-PF00069, PF07714-PF07714, PF07714-PF14604
P08581	P14210	known	PF01403-PF00089
P08581	P16333	known	PF07714-PF00017, PF07714-PF00018, PF07714-PF14604
P08581	P18031	known	PF07714-PF00102
P08581	P19174	known	PF00069-PF00169, PF07714-PF00017, PF07714-PF00018, PF07714-PF00169, PF07714-PF14604
P08581	P20936	known	PF00069-PF00169, PF07714-PF00017, PF07714-PF00018, PF07714-PF00169
P08581	P22681	known	PF00069-PF00627
P08581	P23467	known	PF00069-PF00041, PF07714-PF00102
P08581	P27986	known	PF07714-PF00017, PF07714-PF00018
P08581	P29353	known	PF07714-PF00017
P08581	P35968	known	PF00069-PF00069, PF00069-PF07679, PF00069-PF07686, PF00069-PF07714, PF01403-PF00047, PF01403-PF07686, PF07714-PF00069, PF07714-PF07714
P08581	P42680	known	PF00069-PF00069, PF00069-PF00169, PF00069-PF07714, PF07714-PF00017, PF07714-PF00018, PF07714-PF00069, PF07714-PF00169, PF07714-PF07714, PF07714-PF14604
P08581	P43403	known	PF00069-PF00069, PF00069-PF07714, PF07714-PF00017, PF07714-PF00069, PF07714-PF07714
P08581	P43405	known	PF00069-PF00069, PF00069-PF07714, PF07714-PF00017, PF07714-PF00069, PF07714-PF07714
P08581	P98077	known	PF07714-PF00017
P08581	Q06124	known	PF07714-PF00017, PF07714-PF00102
P08581	Q12913	known	PF00069-PF00041, PF07714-PF00102
P08581	Q15464	known	PF07714-PF00017
P08581	Q63HR2	known	PF00069-PF00130, PF07714-PF00017
P08581	Q68CZ2	known	PF07714-PF00017
P08581	Q6S5L8	known	PF07714-PF00017
P08581	Q8N5H7	known	PF07714-PF00017
P08581	Q92569	known	PF07714-PF00017
P08581	Q96EY1	known	PF00069-PF00226
P08581	Q96IW2	known	PF07714-PF00017
P08581	Q9H6Q3	known	PF07714-PF00017, PF07714-PF00018
P08581	Q9HBL0	known	PF07714-PF00017
P08581	Q9NP31	known	PF07714-PF00017
P08581	Q9UKW4	known	PF00069-PF00130, PF00069-PF00169, PF07714-PF00017, PF07714-PF00018, PF07714-PF00169, PF07714-PF00307, PF07714-PF14604
P08581	Q9ULL4	known	PF01403-PF01403, PF01403-PF01437, PF01403-PF01833, PF01833-PF01403, PF01833-PF01437, PF01833-PF01833
P08581	Q9ULZ2	known	PF00069-PF00169, PF07714-PF00169
P08581	Q9UQQ2	known	PF00069-PF00169, PF07714-PF00017, PF07714-PF00169
P08621	P49760	known	PF00076-PF00069
P08621	P78362	known	PF00076-PF00069
P08621	Q15287	known	PF00076-PF00076, PF00076-PF13893, PF12220-PF00076, PF13893-PF00076, PF13893-PF13893
P08621	Q15637	known	PF00076-PF16275
P08631	P10721	known	PF00017-PF07714, PF00018-PF07714, PF00069-PF00069, PF00069-PF07679, PF00069-PF07714, PF07714-PF00069, PF07714-PF07714, PF14604-PF07714
P08631	P17948	known	PF00017-PF07714, PF00018-PF07714, PF00069-PF00069, PF00069-PF07679, PF00069-PF07686, PF00069-PF07714, PF07714-PF00069, PF07714-PF07714, PF14604-PF07714
P08631	P19174	known	PF00017-PF00017, PF00017-PF00018, PF00017-PF00168, PF00017-PF07653, PF00018-PF00017, PF00018-PF00018, PF00018-PF00169, PF00018-PF07653, PF00069-PF00169, PF07653-PF00017, PF07653-PF00018, PF07653-PF07653, PF07714-PF00017, PF07714-PF00018, PF07714-PF00169, PF07714-PF14604, PF14604-PF14604
P08631	P21860	known	PF00017-PF07714, PF00018-PF07714, PF00069-PF00069, PF00069-PF07714, PF07714-PF00069, PF07714-PF07714, PF14604-PF07714
P08631	P42338	known	PF00017-PF00454, PF00017-PF00613, PF00017-PF00792
P08631	P42768	known	PF00069-PF00786
P08631	Q07889	known	PF00018-PF00169, PF00018-PF00621, PF00069-PF00169, PF07653-PF00621, PF07714-PF00169, PF14604-PF00621
P08631	Q13177	known	PF00017-PF07714, PF00018-PF07714, PF00069-PF00069, PF00069-PF00786, PF00069-PF07714, PF07714-PF00069, PF07714-PF07714, PF14604-PF07714
P08631	Q9HD26	known	PF07653-PF00595
P08631	Q9ULH1	known	PF00017-PF00018, PF00017-PF07653, PF00018-PF00018, PF00018-PF00169, PF00018-PF07653, PF00018-PF12796, PF00069-PF00169, PF00069-PF12796, PF00069-PF13637, PF00069-PF13857, PF07653-PF00018, PF07653-PF07653, PF07714-PF00018, PF07714-PF00169, PF07714-PF14604, PF14604-PF12796, PF14604-PF14604
P08670	P35900	known	PF00038-PF00038
P08709	P13726	known	PF00089-PF01108, PF00594-PF01108, PF14670-PF01108
P08727	P35908	known	PF00038-PF00038
P08754	P19320	known	PF00503-PF07686
P08754	P48039	known	PF00503-PF00001
P08754	P49286	known	PF00503-PF00001
P08754	Q9UGC6	known	PF00503-PF00615
P08754	Q9Y4H4	known	PF00503-PF02188
P08887	P40189	known	PF00047-PF00041, PF00047-PF09240, PF09240-PF00041, PF09240-PF06328, PF09240-PF09240, PF13927-PF00041
P08908	P11362	known	PF00001-PF07686
P08922	P18031	known	PF07714-PF00102
P08922	P29350	known	PF00041-PF00017, PF07714-PF00017, PF07714-PF00102
P09012	P09661	known	PF00076-PF14580, PF13893-PF14580
P09012	P23246	known	PF00076-PF00076, PF00076-PF08075, PF00076-PF13893, PF13893-PF00076, PF13893-PF13893, PF16842-PF00076
P09012	P26368	known	PF00076-PF00076, PF00076-PF13893, PF13893-PF00076, PF13893-PF13893, PF16842-PF00076
P09012	P26599	known	PF00076-PF00076, PF00076-PF13893, PF00076-PF16842, PF13893-PF00076, PF13893-PF13893, PF16842-PF00076
P09012	P38159	known	PF00076-PF00076, PF00076-PF13893, PF13893-PF00076, PF13893-PF13893, PF16842-PF00076
P09012	P98179	known	PF00076-PF00076, PF00076-PF13893, PF13893-PF00076, PF13893-PF13893, PF16842-PF00076
P09012	Q14011	known	PF00076-PF00076, PF00076-PF13893, PF13893-PF00076, PF13893-PF13893, PF16842-PF00076
P09012	Q15287	known	PF00076-PF00076, PF00076-PF13893, PF13893-PF00076, PF13893-PF13893, PF16842-PF00076
P09012	Q15637	known	PF00076-PF16275
P09038	P11362	known	PF00167-PF00047, PF00167-PF07679, PF00167-PF13927
P09038	P21802	known	PF00167-PF00047, PF00167-PF07679, PF00167-PF13927
P09326	Q9BZW8	known	PF07679-PF07679, PF07679-PF07686, PF07679-PF13895, PF07686-PF07679, PF07686-PF07686, PF07686-PF11465, PF13895-PF07679, PF13895-PF13895
P09493	P13805	known	PF00261-PF00992
P09619	P12931	known	PF00069-PF00069, PF00069-PF07714, PF07679-PF00069, PF07686-PF00069, PF07714-PF00017, PF07714-PF00018, PF07714-PF00069, PF07714-PF07714, PF07714-PF14604
P09619	P18031	known	PF07714-PF00102
P09619	P19174	known	PF00069-PF00169, PF07714-PF00017, PF07714-PF00018, PF07714-PF00169, PF07714-PF14604
P09619	P20936	known	PF00069-PF00169, PF07714-PF00017, PF07714-PF00018, PF07714-PF00169
P09619	P27986	known	PF07714-PF00017, PF07714-PF00018
P09619	P60484	known	PF00069-PF00782
P09619	P62993	known	PF07714-PF00017, PF07714-PF00018, PF07714-PF14604
P09619	Q05209	known	PF07714-PF00102
P09619	Q06124	known	PF07714-PF00017, PF07714-PF00102
P09619	Q12913	known	PF00047-PF00041, PF00069-PF00041, PF07679-PF00041, PF07686-PF00041, PF07714-PF00102, PF13927-PF00041
P09619	Q13239	known	PF07714-PF00017, PF07714-PF00018
P09619	Q14451	known	PF00069-PF00169, PF07714-PF00017, PF07714-PF00169, PF07714-PF08947
P09619	Q15654	known	PF07686-PF00412
P09651	P23246	known	PF00076-PF00076, PF00076-PF08075, PF00076-PF13893, PF13893-PF00076, PF13893-PF13893
P09651	P31942	known	PF00076-PF00076, PF13893-PF00076
P09651	P31943	known	PF00076-PF00076, PF00076-PF08080, PF00076-PF13893, PF13893-PF00076, PF13893-PF13893
P09651	P38159	known	PF00076-PF00076, PF00076-PF13893, PF13893-PF00076, PF13893-PF13893
P09651	P43243	known	PF00076-PF00076, PF00076-PF13893, PF13893-PF00076, PF13893-PF13893
P09651	Q09161	known	PF00076-PF09088, PF00076-PF09090
P09661	P19320	known	PF13855-PF00047, PF13855-PF07679, PF13855-PF07686, PF13855-PF13927
P09668	P19320	known	PF00112-PF07686
P09769	P10721	known	PF00017-PF07714, PF00018-PF07714, PF00069-PF00069, PF00069-PF07679, PF00069-PF07714, PF07714-PF00069, PF07714-PF07714, PF14604-PF07714
P09874	P18887	known	PF00533-PF00533, PF00533-PF16589
P09913	P09914	known	PF00515-PF00515, PF00515-PF07719, PF00515-PF13181, PF00515-PF13414, PF00515-PF13424, PF00515-PF13432, PF07719-PF00515, PF07719-PF13181, PF07719-PF13432, PF07719-PF14559, PF13181-PF00515, PF13181-PF07719, PF13181-PF13176, PF13181-PF13181, PF13181-PF13414, PF13181-PF13424, PF13181-PF13428, PF13181-PF13432, PF13414-PF00515, PF13414-PF13181, PF13414-PF13414, PF13414-PF13424, PF13414-PF13432, PF13424-…
P09914	Q5T764	known	PF00515-PF00515, PF00515-PF07719, PF00515-PF13414, PF00515-PF13424, PF07719-PF00515, PF13176-PF13424, PF13181-PF00515, PF13181-PF07719, PF13181-PF13414, PF13181-PF13424, PF13181-PF13428, PF13414-PF00515, PF13414-PF13414, PF13414-PF13424, PF13424-PF00515, PF13424-PF13414, PF13424-PF13424, PF13432-PF00515, PF13432-PF07719, PF13432-PF13414, PF14559-PF07719, PF14559-PF13428
P0CG47	P54727	known	PF00240-PF00240, PF00240-PF00627, PF00240-PF09280, PF11976-PF11976
P0CG47	P55036	known	PF00240-PF02809, PF00240-PF13519
P0CG47	P62993	known	PF00240-PF00018, PF00240-PF07653, PF00240-PF14604
P0CG47	Q5VTR2	known	PF00240-PF13920
P0CG47	Q68DV7	known	PF00240-PF12678, PF00240-PF13639
P0CG47	Q96CV9	known	PF00240-PF16516
P0CG47	Q9HAU4	known	PF00240-PF00632
P0CG47	Q9NZ52	known	PF00240-PF00790, PF00240-PF03127
P0CG47	Q9UJ41	known	PF00240-PF01754
P0CG47	Q9UJY5	known	PF00240-PF00790, PF00240-PF03127
P0CG47	Q9Y3C5	known	PF00240-PF13639, PF00240-PF13920
P0CG48	P35226	known	PF00240-PF13639, PF00240-PF13920
P0CG48	P35227	known	PF00240-PF13920
P0CG48	P54252	known	PF00240-PF02099, PF00240-PF02809
P0CG48	P54727	known	PF00240-PF00240, PF00240-PF00627, PF00240-PF09280, PF11976-PF11976
P0CG48	P55036	known	PF00240-PF02809, PF00240-PF13519
P0CG48	P98170	known	PF00240-PF13920
P0CG48	Q00987	known	PF00240-PF00641, PF00240-PF13920
P0CG48	Q13501	known	PF11976-PF00569
P0CG48	Q14596	known	PF11976-PF00569
P0CG48	Q15843	known	PF00240-PF00240, PF11976-PF11976
P0CG48	Q16186	known	PF00240-PF04683, PF00240-PF16550
P0CG48	Q8N488	known	PF00240-PF00641
P0CG48	Q92783	known	PF00240-PF00018, PF00240-PF00790, PF00240-PF03127, PF00240-PF07653, PF00240-PF14604
P0CG48	Q96B97	known	PF00240-PF00018, PF00240-PF07653, PF00240-PF14604
P0CG48	Q99062	known	PF11976-PF00041
P0CG48	Q9H4L4	known	PF00240-PF02902, PF11976-PF02902
P0CG48	Q9UBN7	known	PF00240-PF02148
P0CG48	Q9UGI0	known	PF00240-PF00641, PF00240-PF02338
P0CG48	Q9ULH1	known	PF00240-PF00018, PF00240-PF07653, PF00240-PF14604
P0CG48	Q9UMX0	known	PF00240-PF00240, PF00240-PF00627, PF11976-PF11976
P0CG48	Q9Y4K3	known	PF00240-PF13639, PF00240-PF13920
P0CG48	Q9Y5X1	known	PF00240-PF00018, PF00240-PF07653, PF00240-PF14604
P0CG48	Q9Y6K9	known	PF00240-PF16516
P0CW20	P41182	known	PF00412-PF00096
P0DJD3	P38159	known	PF00076-PF00076, PF00076-PF13893, PF13893-PF00076, PF13893-PF13893
P0DJD3	P49761	known	PF00076-PF00069
P0DJD3	P79522	known	PF00076-PF00642
P0DJD3	P98179	known	PF00076-PF00076, PF00076-PF13893, PF13893-PF00076, PF13893-PF13893
P0DJD3	Q14011	known	PF00076-PF00076, PF00076-PF13893, PF13893-PF00076, PF13893-PF13893
P10073	Q96IT1	known	PF00096-PF00096, PF00096-PF13465, PF02023-PF02023, PF13465-PF00096, PF13465-PF13465
P10073	Q96JS3	known	PF02023-PF02023
P10074	Q96BR9	known	PF00096-PF00096, PF00096-PF13465, PF00651-PF00651, PF13465-PF00096, PF13465-PF13465
P10114	Q8N4C8	known	PF00071-PF00069
P10145	P25025	known	PF00048-PF00001
P10275	P35222	known	PF00104-PF00514
P10275	Q15596	known	PF00104-PF08832, PF00104-PF16279
P10275	Q9Y6Q9	known	PF00104-PF08832, PF00104-PF16279
P10276	P19793	known	PF00104-PF00104, PF00104-PF00105, PF00105-PF00104, PF00105-PF00105
P10276	P28702	known	PF00104-PF00104, PF00104-PF00105, PF00105-PF00104, PF00105-PF00105
P10276	P48443	known	PF00104-PF00104, PF00104-PF00105, PF00105-PF00104, PF00105-PF00105
P10276	Q15788	known	PF00104-PF08832, PF00104-PF16279
P10276	Q9Y6Q9	known	PF00104-PF08832, PF00104-PF16279
P10398	P15056	known	PF00069-PF00069, PF00069-PF00130, PF00069-PF07714, PF00130-PF00069, PF00130-PF00130, PF02196-PF02196, PF07714-PF00069, PF07714-PF07714, PF14531-PF14531
P10398	P27986	known	PF00130-PF00017, PF00130-PF00620, PF07714-PF00017, PF07714-PF00018
P10398	P36507	known	PF00069-PF00069, PF00069-PF07714, PF00130-PF00069, PF07714-PF00069, PF07714-PF07714
P10398	P62070	known	PF00069-PF00071, PF02196-PF00071
P10398	Q02750	known	PF00069-PF00069, PF00069-PF07714, PF00130-PF00069, PF07714-PF00069, PF07714-PF07714
P10398	Q13451	known	PF00069-PF00254, PF07714-PF00254
P10398	Q16543	known	PF00069-PF03234, PF00069-PF08565
P10398	Q96KB5	known	PF00069-PF00069, PF00069-PF07714, PF00130-PF00069, PF07714-PF00069, PF07714-PF07714
P10415	P55957	known	PF00452-PF06393
P10415	Q07812	known	PF00452-PF00452, PF02180-PF00452
P10415	Q13625	known	PF00452-PF00023, PF00452-PF12796, PF00452-PF13857
P10415	Q13794	known	PF00452-PF15150
P10415	Q14457	known	PF00452-PF15285
P10415	Q16611	known	PF00452-PF00452, PF02180-PF00452
P10415	Q92934	known	PF00452-PF10514
P10415	Q9BXH1	known	PF00452-PF15826
P10415	Q9C000	known	PF00452-PF00619
P10515	P11177	known	PF02817-PF02780
P10523	P32121	known	PF00339-PF00339, PF00339-PF02752, PF02752-PF00339, PF02752-PF02752
P10523	P49407	known	PF00339-PF00339, PF00339-PF02752, PF02752-PF00339, PF02752-PF02752
P10599	P19320	known	PF00085-PF07686
P10599	Q9H3M7	known	PF00085-PF02752
P10600	P36897	known	PF00019-PF01064
P10600	P37173	known	PF00019-PF08917
P10644	P17612	known	PF00027-PF00069, PF02197-PF00069
P10644	P51817	known	PF00027-PF00069, PF02197-PF00069
P10721	P12931	known	PF00069-PF00069, PF00069-PF07714, PF07679-PF00069, PF07714-PF00017, PF07714-PF00018, PF07714-PF00069, PF07714-PF07714, PF07714-PF14604
P10721	P16333	known	PF07714-PF00017, PF07714-PF00018, PF07714-PF14604
P10721	P16885	known	PF07714-PF00017, PF07714-PF00018, PF07714-PF14604
P10721	P19174	known	PF00069-PF00169, PF07714-PF00017, PF07714-PF00018, PF07714-PF00169, PF07714-PF14604
P10721	P20936	known	PF00069-PF00169, PF07714-PF00017, PF07714-PF00018, PF07714-PF00169
P10721	P21583	known	PF00047-PF02404, PF07679-PF02404
P10721	P27986	known	PF07714-PF00017, PF07714-PF00018
P10721	P29353	known	PF07714-PF00017
P10721	P42681	known	PF00069-PF00069, PF00069-PF07714, PF07679-PF00069, PF07714-PF00017, PF07714-PF00018, PF07714-PF00069, PF07714-PF07714, PF07714-PF14604
P10721	P42684	known	PF00069-PF00069, PF00069-PF07714, PF07679-PF00069, PF07714-PF00017, PF07714-PF00018, PF07714-PF00069, PF07714-PF07714, PF07714-PF14604
P10721	P43403	known	PF00069-PF00069, PF00069-PF07714, PF07679-PF00069, PF07714-PF00017, PF07714-PF00069, PF07714-PF07714
P10721	P46108	known	PF07714-PF00017, PF07714-PF00018, PF07714-PF14604
P10721	P51451	known	PF00069-PF00069, PF00069-PF07714, PF07679-PF00069, PF07714-PF00017, PF07714-PF00018, PF07714-PF00069, PF07714-PF07714, PF07714-PF14604
P10721	P62993	known	PF07714-PF00017, PF07714-PF00018, PF07714-PF14604
P10721	P78314	known	PF00069-PF00169, PF07714-PF00017, PF07714-PF00169
P10721	P98077	known	PF07714-PF00017
P10721	Q06124	known	PF07714-PF00017, PF07714-PF00102
P10721	Q13882	known	PF00069-PF00069, PF00069-PF07714, PF07679-PF00069, PF07714-PF00017, PF07714-PF00018, PF07714-PF00069, PF07714-PF07714, PF07714-PF14604
P10721	Q14451	known	PF00069-PF00169, PF07714-PF00017, PF07714-PF00169, PF07714-PF08947
P10721	Q15464	known	PF07714-PF00017
P10721	Q63HR2	known	PF00069-PF00130, PF07714-PF00017
P10721	Q68CZ2	known	PF07714-PF00017
P10721	Q8N5H7	known	PF07714-PF00017
P10721	Q8WV28	known	PF07714-PF00017
P10721	Q92529	known	PF07714-PF00017
P10721	Q92569	known	PF07714-PF00017
P10721	Q92729	known	PF00047-PF00041, PF00047-PF00629, PF00069-PF00041, PF07679-PF00041, PF07714-PF00102, PF13927-PF00041
P10721	Q96JZ2	known	PF07714-PF00017
P10721	Q9H6Q3	known	PF07714-PF00017, PF07714-PF00018
P10721	Q9HBL0	known	PF07714-PF00017
P10721	Q9NP31	known	PF07714-PF00017
P10721	Q9ULZ2	known	PF00069-PF00169, PF07714-PF00169
P10721	Q9UQQ2	known	PF00069-PF00169, PF07714-PF00017, PF07714-PF00169
P10912	P16333	known	PF00041-PF00017
P10912	P23467	known	PF00041-PF00041, PF09067-PF00041
P10912	P26045	known	PF00041-PF00595
P10912	Q12913	known	PF00041-PF00041, PF09067-PF00041
P10912	Q9HD43	known	PF00041-PF00041, PF09067-PF00041
P11021	Q9UBS4	known	PF00012-PF00226
P11142	Q99933	known	PF00012-PF02179
P11142	Q9UL15	known	PF00012-PF02179
P11142	Q9UNE7	known	PF00012-PF12895
P11166	P19320	known	PF00083-PF07686
P11215	Q9H2X3	known	PF00092-PF00059
P11233	P30154	known	PF00025-PF01602, PF00071-PF02985
P11274	P62993	known	PF00168-PF00017, PF00621-PF00018, PF00621-PF07653, PF00621-PF14604
P11274	Q38SD2	known	PF00620-PF00071, PF00621-PF00071
P11309	P40763	known	PF07714-PF00017
P11309	P46527	known	PF00069-PF02234
P11309	P51813	known	PF00069-PF00069, PF00069-PF00169, PF00069-PF07714, PF07714-PF00017, PF07714-PF00069, PF07714-PF00169, PF07714-PF07714
P11362	P19174	known	PF00069-PF00169, PF07714-PF00017, PF07714-PF00018, PF07714-PF00169, PF07714-PF14604
P11362	P23352	known	PF00047-PF00041, PF00069-PF00041, PF07679-PF00041, PF07686-PF00041, PF13927-PF00041
P11362	P27986	known	PF07714-PF00017, PF07714-PF00018
P11362	P35222	known	PF00047-PF00514
P11362	P46108	known	PF07714-PF00017, PF07714-PF00018, PF07714-PF14604
P11362	P98160	known	PF00047-PF00047, PF00047-PF02210, PF00047-PF07679, PF00047-PF07686, PF00047-PF13895, PF00047-PF13927, PF00069-PF07679, PF00069-PF07686, PF07679-PF00047, PF07679-PF07679, PF07679-PF07686, PF07679-PF13895, PF07679-PF13927, PF07686-PF00008, PF07686-PF00047, PF07686-PF00054, PF07686-PF07679, PF07686-PF07686, PF07686-PF13927, PF13895-PF00047, PF13895-PF00054, PF13895-PF07679, PF13895-PF13895, PF13895-…
P11362	Q8IVI9	known	PF07714-PF00018, PF07714-PF14604
P11388	Q9NR30	known	PF01751-PF00270
P11441	P46379	known	PF00240-PF00240
P11441	Q96FW1	known	PF00240-PF02338, PF00240-PF10275
P11441	Q9BUZ4	known	PF00240-PF13445
P11473	P19793	known	PF00104-PF00104, PF00104-PF00105, PF00105-PF00104, PF00105-PF00105
P11532	Q9Y4J8	known	PF00397-PF09068, PF09068-PF09069, PF09069-PF09068
P11717	Q9NZ52	known	PF02157-PF00790
P11717	Q9UJY4	known	PF02157-PF00790
P11717	Q9UJY5	known	PF02157-PF00790
P11802	P24385	known	PF00069-PF00134, PF00069-PF02984
P11802	P30281	known	PF00069-PF00134, PF00069-PF02984
P11802	P38936	known	PF00069-PF02234
P11802	P42771	known	PF00069-PF12796, PF00069-PF13637, PF00069-PF13857, PF01636-PF12796
P11802	P42772	known	PF00069-PF12796, PF00069-PF13637, PF00069-PF13857, PF01636-PF12796
P11802	P42773	known	PF00069-PF00023, PF00069-PF12796, PF00069-PF13637, PF00069-PF13857, PF01636-PF00023, PF01636-PF12796
P11802	P46527	known	PF00069-PF02234
P11802	P55273	known	PF00069-PF12796, PF00069-PF13637, PF00069-PF13857, PF01636-PF12796
P11802	Q14004	known	PF00069-PF00069, PF00069-PF07714, PF07714-PF00069, PF07714-PF07714
P11802	Q16543	known	PF00069-PF03234, PF00069-PF08565
P11802	Q8IZT6	known	PF07714-PF00307
P11802	Q9UJU6	known	PF07714-PF00018, PF07714-PF00241, PF07714-PF14604
P11908	P60891	known	PF00156-PF00156, PF00156-PF13793, PF13793-PF00156, PF13793-PF13793, PF13793-PF14572, PF14572-PF13793, PF14572-PF14572
P11908	Q14558	known	PF00156-PF00156, PF00156-PF13793, PF13793-PF00156, PF13793-PF13793, PF13793-PF14572, PF14572-PF13793, PF14572-PF14572
P11926	Q9UMX2	known	PF00278-PF02100, PF02784-PF02100
P11940	P50616	known	PF00658-PF07145
P11940	Q14106	known	PF00658-PF07145
P11940	Q8IYD1	known	PF00658-PF07145
P11940	Q99700	known	PF00658-PF07145
P11940	Q9BPZ3	known	PF00658-PF07145
P11940	Q9HCJ0	known	PF00076-PF13893, PF00658-PF16608, PF13893-PF13893
P11940	Q9UPQ9	known	PF00076-PF13893, PF00658-PF16608, PF13893-PF13893
P12004	P39748	known	PF00705-PF00752, PF02747-PF00752, PF02747-PF00867
P12318	P43405	known	PF07679-PF00069
P12643	P36894	known	PF00019-PF01064
P12643	Q12841	known	PF00019-PF00050, PF00019-PF07648
P12643	Q13253	known	PF00019-PF05806
P12644	P36894	known	PF00019-PF01064
P12694	P21953	known	PF00676-PF02779, PF00676-PF02780
P12755	P84022	known	PF08782-PF03166
P12755	Q13485	known	PF08782-PF03166
P12755	Q15796	known	PF08782-PF03166
P12757	Q13485	known	PF08782-PF03166
P12757	Q15796	known	PF08782-PF03166
P12814	P12931	known	PF00036-PF00069, PF00307-PF07714, PF13405-PF00069, PF13499-PF00069
P12814	Q8IY33	known	PF00036-PF00307, PF00307-PF00307, PF00435-PF00307, PF08726-PF00307, PF13499-PF00307
P12814	Q8WZ42	known	PF00036-PF00069, PF00307-PF00041, PF00307-PF07714, PF08726-PF09042, PF13405-PF00069, PF13405-PF07686, PF13499-PF00069, PF13499-PF07686
P12814	Q9UQM7	known	PF00036-PF00069, PF00307-PF07714, PF13405-PF00069, PF13499-PF00069
P12829	P19320	known	PF13405-PF07686
P12830	P35222	known	PF01049-PF00514
P12931	P16284	known	PF00069-PF07679
P12931	P18031	known	PF00017-PF00102, PF07714-PF00102
P12931	P18433	known	PF00017-PF00102, PF00069-PF00782, PF07714-PF00102
P12931	P21860	known	PF00017-PF07714, PF00018-PF07714, PF00069-PF00069, PF00069-PF07714, PF07714-PF00069, PF07714-PF07714, PF14604-PF07714
P12931	P22681	known	PF00069-PF00627
P12931	P23743	known	PF00017-PF00130, PF00069-PF00036, PF00069-PF00130, PF00069-PF13405
P12931	P27986	known	PF00017-PF00017, PF00017-PF00018, PF00017-PF16454, PF00018-PF00017, PF00018-PF00018, PF07653-PF00017, PF07653-PF00018, PF07714-PF00017, PF07714-PF00018
P12931	P35968	known	PF00017-PF07714, PF00018-PF07714, PF00069-PF00069, PF00069-PF07679, PF00069-PF07686, PF00069-PF07714, PF07714-PF00069, PF07714-PF07714, PF14604-PF07714
P12931	P40763	known	PF00017-PF00017, PF00017-PF02864, PF00018-PF00017, PF07653-PF00017, PF07714-PF00017
P12931	P42684	known	PF00017-PF00017, PF00017-PF00018, PF00017-PF07653, PF00017-PF07714, PF00018-PF00017, PF00018-PF00018, PF00018-PF07653, PF00018-PF07714, PF00069-PF00069, PF00069-PF07714, PF07653-PF00017, PF07653-PF00018, PF07653-PF07653, PF07714-PF00017, PF07714-PF00018, PF07714-PF00069, PF07714-PF07714, PF07714-PF14604, PF14604-PF07714, PF14604-PF14604
P12931	P55196	known	PF00069-PF00498, PF07653-PF00595
P12931	P56945	known	PF00017-PF00018, PF00017-PF07653, PF00018-PF00018, PF00018-PF07653, PF07653-PF00018, PF07653-PF07653, PF07714-PF00018, PF07714-PF14604, PF14604-PF14604
P12931	Q01973	known	PF00017-PF07714, PF00018-PF07714, PF00069-PF00069, PF00069-PF07679, PF00069-PF07686, PF00069-PF07714, PF07714-PF00069, PF07714-PF07714, PF14604-PF07714
P12931	Q05193	known	PF00018-PF00169, PF00069-PF00169, PF07714-PF00169
P12931	Q05397	known	PF00017-PF07714, PF00018-PF07714, PF00069-PF00069, PF00069-PF07714, PF07714-PF00069, PF07714-PF00373, PF07714-PF07714, PF14604-PF07714
P12931	Q05655	known	PF00017-PF00130, PF00017-PF07714, PF00018-PF07714, PF00069-PF00069, PF00069-PF00130, PF00069-PF00433, PF00069-PF07714, PF07714-PF00069, PF07714-PF07714, PF14604-PF07714
P12931	Q13177	known	PF00017-PF07714, PF00018-PF07714, PF00069-PF00069, PF00069-PF00786, PF00069-PF07714, PF07714-PF00069, PF07714-PF07714, PF14604-PF07714
P12931	Q13480	known	PF00018-PF00169, PF00069-PF00169, PF07714-PF00169
P12931	Q14289	known	PF00017-PF07714, PF00018-PF07714, PF00069-PF00069, PF00069-PF07714, PF07714-PF00069, PF07714-PF00373, PF07714-PF07714, PF14604-PF07714
P12931	Q16825	known	PF00017-PF00102, PF07714-PF00102, PF07714-PF00373
P12931	Q68CZ2	known	PF00017-PF00017, PF00018-PF00017, PF07653-PF00017, PF07714-PF00017
P12931	Q8TBB1	known	PF07653-PF00595
P12931	Q92569	known	PF00017-PF00017, PF00017-PF16454, PF00018-PF00017, PF07653-PF00017, PF07714-PF00017
P12931	Q9H3S7	known	PF00017-PF00102, PF07714-PF00102
P12931	Q9NWQ8	known	PF00017-PF15347
P12931	Q9ULH1	known	PF00017-PF00018, PF00017-PF07653, PF00018-PF00018, PF00018-PF00169, PF00018-PF07653, PF00018-PF12796, PF00069-PF00169, PF00069-PF12796, PF00069-PF13637, PF00069-PF13857, PF07653-PF00018, PF07653-PF07653, PF07714-PF00018, PF07714-PF00169, PF07714-PF14604, PF14604-PF12796, PF14604-PF14604
P12956	P13010	known	PF02037-PF03730, PF02037-PF03731, PF02735-PF02735, PF02735-PF03730, PF02735-PF03731, PF03730-PF02735, PF03730-PF03731, PF03731-PF02735, PF03731-PF03730
P13232	P16871	known	PF01415-PF00041
P13232	P31785	known	PF01415-PF00041
P13498	P14598	known	PF05038-PF00018
P13498	Q8NFA2	known	PF05038-PF00018
P13501	P51681	known	PF00048-PF00001
P13611	P14780	known	PF00059-PF00040
P13612	P26010	known	PF01839-PF00362, PF08441-PF00362
P13639	P19320	known	PF00009-PF07686
P13647	P19012	known	PF00038-PF00038
P13647	Q15323	known	PF00038-PF00038
P13647	Q6A162	known	PF00038-PF00038
P13688	P40199	known	PF00047-PF00047, PF00047-PF07679, PF00047-PF07686, PF00047-PF13895, PF00047-PF13927, PF07679-PF00047, PF07679-PF07679, PF07679-PF07686, PF07679-PF13895, PF07679-PF13927, PF07686-PF00047, PF07686-PF07679, PF07686-PF07686, PF07686-PF13927, PF13895-PF00047, PF13895-PF07679, PF13895-PF13895, PF13895-PF13927, PF13927-PF00047, PF13927-PF07679, PF13927-PF07686, PF13927-PF13895, PF13927-PF13927
P13760	P28067	known	PF00969-PF00993, PF00969-PF07654, PF07654-PF00993, PF07654-PF07654
P13861	P17612	known	PF00027-PF00069, PF02197-PF00069
P14136	P19012	known	PF00038-PF00038
P14317	Q9H788	known	PF00018-PF00017, PF07653-PF00017
P14373	Q99933	known	PF13445-PF00240, PF13920-PF00240
P14373	Q9HC29	known	PF13920-PF00619
P14416	P29274	known	PF00001-PF00001
P14598	P19878	known	PF00018-PF00018, PF00018-PF00564, PF00018-PF07653, PF00787-PF00564, PF07653-PF00018, PF07653-PF07653, PF08944-PF00018, PF14604-PF14604, PF16621-PF00018
P14598	Q15080	known	PF00018-PF00018, PF00018-PF00564, PF00018-PF07653, PF00787-PF00564, PF00787-PF00787, PF07653-PF00018, PF07653-PF07653, PF08944-PF00018, PF14604-PF14604, PF16621-PF00018
P14598	Q8IZP0	known	PF00018-PF00018, PF00018-PF07653, PF07653-PF00018, PF07653-PF07653, PF08944-PF00018, PF14604-PF14604, PF16621-PF00018
P14635	P24941	known	PF00134-PF00069, PF02984-PF00069
P14635	P38936	known	PF00134-PF02234
P14635	P46527	known	PF00134-PF02234
P14635	Q00535	known	PF00134-PF00069, PF02984-PF00069
P14635	Q99640	known	PF00134-PF00069, PF02984-PF00069
P14649	P35579	known	PF00036-PF00063, PF00036-PF02736, PF13405-PF00063, PF13499-PF00063, PF13499-PF02736
P14678	P54105	known	PF01423-PF03517
P14678	P62318	known	PF01423-PF01423
P14770	P40197	known	PF01462-PF13306, PF01462-PF13855, PF13855-PF12799, PF13855-PF13306, PF13855-PF13855
P14866	P67809	known	PF00076-PF00313
P14868	Q13155	known	PF00152-PF16780
P14923	P16284	known	PF00514-PF00047
P14923	P25054	known	PF00514-PF00514, PF00514-PF05923, PF00514-PF05972, PF13646-PF00514
P14923	P35222	known	PF00514-PF00514, PF00514-PF13646, PF13646-PF00514, PF13646-PF13646
P14923	Q9NQB0	known	PF00514-PF08347
P14923	Q9NSA3	known	PF00514-PF06384
P14927	P31930	known	PF02271-PF00675, PF02271-PF05193
P15018	P40189	known	PF01291-PF00041, PF01291-PF09240
P15056	P36507	known	PF00069-PF00069, PF00069-PF07714, PF00130-PF00069, PF07714-PF00069, PF07714-PF07714
P15056	Q02750	known	PF00069-PF00069, PF00069-PF07714, PF00130-PF00069, PF07714-PF00069, PF07714-PF07714
P15056	Q13233	known	PF00069-PF00069, PF00069-PF07714, PF00130-PF00069, PF07714-PF00069, PF07714-PF07714, PF14531-PF14531
P15056	Q15349	known	PF00069-PF00069, PF00069-PF00433, PF00069-PF07714, PF00130-PF00069, PF07714-PF00069, PF07714-PF07714, PF14531-PF14531
P15151	Q7Z3S9	known	PF07686-PF00008, PF07686-PF12947
P15153	P19320	known	PF00071-PF07686
P15153	P52566	known	PF00071-PF02115
P15170	P62495	known	PF00009-PF03463, PF00009-PF03464, PF03143-PF03464, PF03143-PF03465, PF03144-PF03463, PF03144-PF03464
P15311	P35241	known	PF00373-PF00373, PF00373-PF00769, PF00373-PF09379, PF00373-PF09380, PF00769-PF00373, PF00769-PF00769, PF00769-PF09379, PF00769-PF09380, PF09379-PF00373, PF09379-PF00769, PF09379-PF09379, PF09379-PF09380, PF09380-PF00373, PF09380-PF00769, PF09380-PF09379, PF09380-PF09380
P15336	P15408	known	PF00170-PF00170, PF00170-PF07716, PF07716-PF00170, PF07716-PF07716
P15336	P17275	known	PF00170-PF00170, PF00170-PF03131, PF00170-PF07716, PF07716-PF00170, PF07716-PF07716
P15336	P17535	known	PF00170-PF00170, PF00170-PF03131, PF00170-PF07716, PF07716-PF00170, PF07716-PF07716
P15336	P18847	known	PF00170-PF00170, PF00170-PF03131, PF00170-PF07716, PF07716-PF00170, PF07716-PF07716
P15407	P17275	known	PF00170-PF00170, PF00170-PF03131, PF00170-PF07716
P15408	P17275	known	PF00170-PF00170, PF00170-PF03131, PF00170-PF07716, PF07716-PF00170, PF07716-PF07716
P15408	P17535	known	PF00170-PF00170, PF00170-PF03131, PF00170-PF07716, PF07716-PF00170, PF07716-PF07716
P15408	P17544	known	PF00170-PF00170, PF00170-PF07716, PF07716-PF00170, PF07716-PF07716
P15498	P27986	known	PF00017-PF00017, PF00017-PF00018, PF00017-PF16454, PF00018-PF00017, PF00018-PF00018, PF00130-PF00017, PF00130-PF00620, PF00169-PF00018, PF00621-PF00018, PF07653-PF00017, PF07653-PF00018
P15498	P62993	known	PF00017-PF00017, PF00017-PF00018, PF00017-PF07653, PF00018-PF00017, PF00018-PF00018, PF00018-PF07653, PF00130-PF00017, PF00169-PF00018, PF00621-PF00018, PF00621-PF07653, PF00621-PF14604, PF07653-PF00017, PF07653-PF00018, PF07653-PF07653, PF14604-PF14604
P15498	P63000	known	PF00169-PF00025, PF00169-PF00071, PF00621-PF00071
P15498	P78314	known	PF00017-PF00017, PF00018-PF00017, PF00018-PF00169, PF00130-PF00017, PF00130-PF00169, PF00169-PF00169, PF00621-PF00169, PF07653-PF00017, PF11971-PF00169
P15498	Q13094	known	PF00017-PF00017, PF00018-PF00017, PF00130-PF00017, PF07653-PF00017
P15498	Q13480	known	PF00018-PF00169, PF00130-PF00169, PF00169-PF00169, PF00621-PF00169, PF11971-PF00169
P15498	Q8IZP0	known	PF00017-PF00018, PF00017-PF07653, PF00018-PF00018, PF00018-PF07653, PF00169-PF00018, PF00621-PF00018, PF00621-PF07653, PF00621-PF14604, PF07653-PF00018, PF07653-PF07653, PF14604-PF14604
P15498	Q9Y2R2	known	PF00017-PF00102
P15529	P78504	known	PF00084-PF00008
P15531	P22392	known	PF00334-PF00334
P15531	Q13232	known	PF00334-PF00334
P15692	P17948	known	PF00341-PF00047, PF00341-PF07654, PF00341-PF07679, PF00341-PF07686, PF00341-PF13927
P15692	P35968	known	PF00341-PF00047, PF00341-PF07679, PF00341-PF07686, PF00341-PF13927
P15884	P17542	known	PF00010-PF00010
P15884	P25800	known	PF00010-PF00412
P15884	P41134	known	PF00010-PF00010
P15884	P47928	known	PF00010-PF00010
P15884	P50553	known	PF00010-PF00010
P15884	P61296	known	PF00010-PF00010
P15884	P61968	known	PF00010-PF00412
P15884	Q02535	known	PF00010-PF00010
P15884	Q14847	known	PF00010-PF00412
P15884	Q15672	known	PF00010-PF00010
P15884	Q16559	known	PF00010-PF00010
P15884	Q6XD76	known	PF00010-PF00010
P15884	Q8WVJ9	known	PF00010-PF00010
P15884	Q92886	known	PF00010-PF00010
P15884	Q96RJ6	known	PF00010-PF00010
P15884	Q99081	known	PF00010-PF00010
P15884	Q9UHP6	known	PF00010-PF02985
P15923	P17542	known	PF00010-PF00010
P15923	P50553	known	PF00010-PF00010
P15923	Q02535	known	PF00010-PF00010
P15927	P27694	known	PF08784-PF08646
P15927	P35244	known	PF08784-PF08661
P16035	P50281	known	PF00965-PF00045, PF00965-PF00413
P16104	P38398	known	PF00125-PF13923
P16104	P62805	known	PF00125-PF15511, PF16211-PF15511
P16104	Q16695	known	PF00125-PF00125, PF16211-PF00125
P16144	P23229	known	PF00362-PF01839, PF00362-PF08441, PF07965-PF08441, PF07974-PF01839, PF07974-PF08441
P16144	Q15149	known	PF00041-PF00307
P16220	P18846	known	PF00170-PF00170, PF00170-PF07716, PF07716-PF00170, PF07716-PF07716
P16220	Q09472	known	PF02173-PF02172
P16220	Q13469	known	PF00170-PF00554, PF07716-PF00554, PF07716-PF01833, PF07716-PF16179
P16220	Q16649	known	PF00170-PF07716, PF07716-PF07716
P16220	Q92793	known	PF02173-PF02172
P16234	P19174	known	PF00069-PF00169, PF07714-PF00017, PF07714-PF00018, PF07714-PF00169, PF07714-PF14604
P16234	P46108	known	PF07714-PF00017, PF07714-PF00018, PF07714-PF14604
P16234	P46109	known	PF07714-PF00017, PF07714-PF00018, PF07714-PF14604
P16234	Q9NRA1	known	PF00047-PF00341, PF07679-PF00341, PF13927-PF00341
P16284	P35222	known	PF00047-PF00514
P16333	P20936	known	PF00017-PF00017, PF00017-PF00018, PF00017-PF00168, PF00018-PF00017, PF00018-PF00018, PF00018-PF00169, PF07653-PF00017, PF07653-PF00018
P16333	P20963	known	PF00017-PF02189
P16333	P29074	known	PF00017-PF00102, PF07653-PF00595
P16333	P35968	known	PF00017-PF07714, PF00018-PF07714, PF14604-PF07714
P16333	P42684	known	PF00017-PF00017, PF00017-PF00018, PF00017-PF07653, PF00017-PF07714, PF00018-PF00017, PF00018-PF00018, PF00018-PF07653, PF00018-PF07714, PF07653-PF00017, PF07653-PF00018, PF07653-PF07653, PF14604-PF07714, PF14604-PF14604
P16333	Q05193	known	PF00018-PF00169
P16333	Q07889	known	PF00018-PF00169, PF00018-PF00621, PF07653-PF00621, PF14604-PF00621
P16333	Q07890	known	PF00018-PF00169, PF00018-PF00621, PF07653-PF00621, PF14604-PF00621
P16333	Q07912	known	PF00017-PF07714, PF00018-PF07714, PF14604-PF07714, PF14604-PF14604
P16333	Q13094	known	PF00017-PF00017, PF00018-PF00017, PF07653-PF00017
P16333	Q13177	known	PF00017-PF07714, PF00018-PF07714, PF14604-PF07714
P16333	Q13480	known	PF00018-PF00169
P16333	Q13796	known	PF07653-PF00595
P16333	Q15661	known	PF00018-PF00089
P16333	Q15746	known	PF00017-PF00041, PF00017-PF07714, PF00018-PF07714, PF14604-PF07714
P16333	Q6PJG9	known	PF00017-PF00041, PF00018-PF12799
P16333	Q8IZD9	known	PF00018-PF16172
P16333	Q92569	known	PF00017-PF00017, PF00017-PF16454, PF00018-PF00017, PF07653-PF00017
P16333	Q92918	known	PF00017-PF07714, PF00018-PF07714, PF14604-PF07714
P16333	Q96NS5	known	PF00017-PF07525, PF00018-PF00023, PF00018-PF12796, PF14604-PF12796
P16333	Q9BYB0	known	PF00017-PF07653, PF00018-PF00023, PF00018-PF07653, PF00018-PF12796, PF07653-PF00595, PF07653-PF07653, PF14604-PF12796, PF14604-PF14604
P16333	Q9H8V3	known	PF00018-PF00621, PF07653-PF00621, PF14604-PF00621
P16333	Q9ULH1	known	PF00017-PF00018, PF00017-PF07653, PF00018-PF00018, PF00018-PF00169, PF00018-PF07653, PF00018-PF12796, PF07653-PF00018, PF07653-PF07653, PF14604-PF12796, PF14604-PF14604
P16333	Q9UPX8	known	PF00017-PF00018, PF00017-PF07653, PF00018-PF00018, PF00018-PF07653, PF07653-PF00018, PF07653-PF00595, PF07653-PF07653, PF14604-PF14604
P16333	Q9UQ26	known	PF00017-PF00168, PF07653-PF00595
P16333	Q9Y4K4	known	PF00017-PF07714, PF00018-PF07714, PF14604-PF07714
P16410	P33681	known	PF07686-PF00047, PF07686-PF07679, PF07686-PF07686, PF07686-PF08205, PF07686-PF13927
P16410	P42081	known	PF07686-PF07686, PF07686-PF13927
P16591	Q16543	known	PF00069-PF03234, PF00069-PF08565
P16885	P19235	known	PF00017-PF00041
P16885	P27986	known	PF00017-PF00017, PF00017-PF00018, PF00017-PF16454, PF00018-PF00017, PF00018-PF00018, PF00168-PF00017, PF07653-PF00017, PF07653-PF00018
P16885	Q13480	known	PF00018-PF00169
P16885	Q68G74	known	PF00018-PF00412
P16885	Q99645	known	PF00018-PF12799
P16989	P67809	known	PF00313-PF00313
P17020	Q8IZC7	known	PF00096-PF00096, PF00096-PF13465, PF13465-PF00096, PF13465-PF13465, PF13894-PF13894
P17028	P25791	known	PF00096-PF00412
P17028	Q96JS3	known	PF02023-PF02023
P17028	Q9NX65	known	PF00096-PF00096, PF00096-PF13465, PF02023-PF02023, PF13465-PF00096, PF13465-PF13465
P17028	Q9Y5A6	known	PF00096-PF00096, PF00096-PF13465, PF02023-PF02023, PF13465-PF00096, PF13465-PF13465
P17036	Q9UDV6	known	PF00096-PF00096, PF00096-PF13465, PF13465-PF00096, PF13465-PF13465, PF13894-PF13894
P17275	P17544	known	PF00170-PF00170, PF00170-PF07716, PF03131-PF00170, PF07716-PF00170, PF07716-PF07716
P17275	P18847	known	PF00170-PF00170, PF00170-PF03131, PF00170-PF07716, PF03131-PF00170, PF03131-PF03131, PF07716-PF00170, PF07716-PF07716
P17275	P18848	known	PF00170-PF00170, PF00170-PF07716, PF03131-PF00170, PF07716-PF00170, PF07716-PF07716
P17275	Q16520	known	PF00170-PF00170, PF00170-PF03131, PF00170-PF07716, PF03131-PF00170, PF03131-PF03131, PF07716-PF00170, PF07716-PF07716
P17275	Q8N1L9	known	PF00170-PF00170, PF00170-PF07716, PF03131-PF00170, PF07716-PF00170, PF07716-PF07716
P17275	Q8WYK2	known	PF00170-PF00170, PF00170-PF03131, PF00170-PF07716, PF03131-PF00170, PF03131-PF03131, PF07716-PF00170, PF07716-PF07716
P17275	Q9NR55	known	PF00170-PF00170, PF00170-PF03131, PF00170-PF07716, PF03131-PF00170, PF03131-PF03131, PF07716-PF00170, PF07716-PF07716
P17301	P35968	known	PF00092-PF07686
P17535	P17544	known	PF00170-PF00170, PF00170-PF07716, PF03131-PF00170, PF07716-PF00170, PF07716-PF07716
P17535	P18847	known	PF00170-PF00170, PF00170-PF03131, PF00170-PF07716, PF03131-PF00170, PF03131-PF03131, PF07716-PF00170, PF07716-PF07716
P17535	Q16520	known	PF00170-PF00170, PF00170-PF03131, PF00170-PF07716, PF03131-PF00170, PF03131-PF03131, PF07716-PF00170, PF07716-PF07716
P17535	Q8WYK2	known	PF00170-PF00170, PF00170-PF03131, PF00170-PF07716, PF03131-PF00170, PF03131-PF03131, PF07716-PF00170, PF07716-PF07716
P17535	Q9NR55	known	PF00170-PF00170, PF00170-PF03131, PF00170-PF07716, PF03131-PF00170, PF03131-PF03131, PF07716-PF00170, PF07716-PF07716
P17542	Q99081	known	PF00010-PF00010
P17544	P18847	known	PF00170-PF00170, PF00170-PF03131, PF00170-PF07716, PF07716-PF00170, PF07716-PF07716
P17544	Q8WYK2	known	PF00170-PF00170, PF00170-PF03131, PF00170-PF07716, PF07716-PF00170, PF07716-PF07716
P17612	P22694	known	PF00069-PF00069, PF00069-PF07714, PF07714-PF00069, PF07714-PF07714, PF14531-PF14531
P17612	P31321	known	PF00069-PF00027, PF00069-PF02197
P17612	P31323	known	PF00069-PF00027, PF00069-PF02197
P17612	P49841	known	PF00069-PF00069, PF00069-PF07714, PF07714-PF00069, PF07714-PF07714
P17612	Q15691	known	PF07714-PF00307
P17612	Q5S007	known	PF00069-PF00069, PF00069-PF00071, PF00069-PF07714, PF07714-PF00069, PF07714-PF07714
P17676	P18848	known	PF07716-PF00170, PF07716-PF07716
P17676	P49715	known	PF07716-PF07716
P17676	P53567	known	PF07716-PF00170, PF07716-PF07716
P17676	Q04206	known	PF07716-PF00554, PF07716-PF16179
P17676	Q16520	known	PF07716-PF00170, PF07716-PF07716
P17787	P30532	known	PF02931-PF02931, PF02931-PF02932, PF02932-PF02931, PF02932-PF02932
P17844	Q01780	known	PF00270-PF00570, PF00271-PF00570
P17844	Q12873	known	PF00270-PF00271, PF00271-PF00176, PF00271-PF00271, PF00271-PF04851
P17844	Q92841	known	PF00270-PF00270, PF00270-PF00271, PF00271-PF00270, PF00271-PF00271
P17861	P18850	known	PF00170-PF00170, PF00170-PF07716, PF03131-PF00170, PF07716-PF00170, PF07716-PF07716
P17861	Q9NS37	known	PF00170-PF00170, PF03131-PF00170, PF07716-PF00170
P17948	P19174	known	PF00069-PF00169, PF07714-PF00017, PF07714-PF00018, PF07714-PF00169, PF07714-PF14604
P17948	P22681	known	PF00069-PF00627
P17948	P23467	known	PF00047-PF00041, PF00069-PF00041, PF07679-PF00041, PF07686-PF00041, PF07714-PF00102, PF13927-PF00041
P17948	P27986	known	PF07714-PF00017, PF07714-PF00018
P17948	P35222	known	PF00047-PF00514
P17948	P46109	known	PF07714-PF00017, PF07714-PF00018, PF07714-PF14604
P17948	P49763	known	PF00047-PF00341, PF07654-PF00341, PF07679-PF00341, PF07686-PF00341, PF13927-PF00341
P17948	Q05397	known	PF00069-PF00069, PF00069-PF07714, PF07679-PF00069, PF07686-PF00069, PF07714-PF00069, PF07714-PF00373, PF07714-PF07714
P17948	Q06124	known	PF07714-PF00017, PF07714-PF00102
P17948	Q12913	known	PF00047-PF00041, PF00069-PF00041, PF07679-PF00041, PF07686-PF00041, PF07714-PF00102, PF13927-PF00041
P17980	P62195	known	PF00004-PF00004, PF00004-PF07724, PF00004-PF13191, PF07728-PF07728
P17980	P62333	known	PF00004-PF00004, PF00004-PF07724, PF00004-PF13191, PF07728-PF07728
P17987	P48643	known	PF00118-PF00118
P17987	P78371	known	PF00118-PF00118
P17987	Q9NPJ1	known	PF00118-PF00118
P18031	P40763	known	PF00102-PF00017
P18031	P42229	known	PF00102-PF00017
P18031	P62993	known	PF00102-PF00017
P18074	Q6P1K8	known	PF13307-PF04056
P18084	Q7Z6J6	known	PF08725-PF00373
P18084	Q9HD67	known	PF08725-PF00373
P18085	Q9H190	known	PF00071-PF00595
P18433	P62993	known	PF00102-PF00017
P18754	P62826	known	PF00415-PF00071
P18846	Q16649	known	PF00170-PF07716, PF07716-PF07716
P18847	P18848	known	PF00170-PF00170, PF00170-PF07716, PF03131-PF00170, PF07716-PF00170, PF07716-PF07716
P18847	P53567	known	PF00170-PF00170, PF00170-PF07716, PF03131-PF00170, PF07716-PF00170, PF07716-PF07716
P18847	Q9NR55	known	PF00170-PF00170, PF00170-PF03131, PF00170-PF07716, PF03131-PF00170, PF03131-PF03131, PF07716-PF00170, PF07716-PF07716
P18848	P49715	known	PF00170-PF07716, PF07716-PF07716
P18848	P49716	known	PF00170-PF07716, PF07716-PF07716
P18848	P53567	known	PF00170-PF00170, PF00170-PF07716, PF07716-PF00170, PF07716-PF07716
P18848	Q9NS37	known	PF00170-PF00170, PF07716-PF00170
P18850	Q68CJ9	known	PF00170-PF00170, PF00170-PF07716, PF07716-PF00170, PF07716-PF07716
P18859	P24539	known	PF05511-PF05405
P18887	P49916	known	PF16589-PF16759
P19012	P19013	known	PF00038-PF00038
P19012	P35900	known	PF00038-PF00038
P19012	P48668	known	PF00038-PF00038
P19012	Q3SY84	known	PF00038-PF00038
P19012	Q5XKE5	known	PF00038-PF00038
P19012	Q6KB66	known	PF00038-PF00038
P19012	Q86Y46	known	PF00038-PF00038
P19013	Q14525	known	PF00038-PF00038
P19013	Q6A162	known	PF00038-PF00038
P19022	P35222	known	PF01049-PF00514
P19105	P35579	known	PF00036-PF00063, PF00036-PF02736, PF13405-PF00063, PF13499-PF00063, PF13499-PF02736
P19105	Q14164	known	PF00036-PF00069, PF13405-PF00069, PF13499-PF00069
P19174	P21860	known	PF00017-PF07714, PF00018-PF07714, PF00169-PF00069, PF00169-PF07714, PF14604-PF07714
P19174	P30530	known	PF00017-PF00041, PF00017-PF07714, PF00018-PF07714, PF00169-PF00069, PF00169-PF07714, PF14604-PF07714
P19174	P31749	known	PF00017-PF07714, PF00018-PF00169, PF00018-PF07714, PF00169-PF00069, PF00169-PF00169, PF00169-PF07714, PF14604-PF07714
P19174	P42684	known	PF00017-PF00017, PF00017-PF00018, PF00017-PF07653, PF00017-PF07714, PF00018-PF00017, PF00018-PF00018, PF00018-PF07653, PF00018-PF07714, PF00168-PF00017, PF00169-PF00018, PF00169-PF00069, PF00169-PF07714, PF07653-PF00017, PF07653-PF00018, PF07653-PF07653, PF14604-PF07714, PF14604-PF14604
P19174	P43405	known	PF00017-PF00017, PF00017-PF07714, PF00018-PF00017, PF00018-PF07714, PF00168-PF00017, PF00169-PF00069, PF00169-PF07714, PF07653-PF00017, PF14604-PF07714
P19174	P62993	known	PF00017-PF00017, PF00017-PF00018, PF00017-PF07653, PF00018-PF00017, PF00018-PF00018, PF00018-PF07653, PF00168-PF00017, PF00169-PF00018, PF07653-PF00017, PF07653-PF00018, PF07653-PF07653, PF14604-PF14604
P19174	P63000	known	PF00169-PF00025, PF00169-PF00071
P19174	P78314	known	PF00017-PF00017, PF00018-PF00017, PF00018-PF00169, PF00168-PF00017, PF00169-PF00169, PF07653-PF00017
P19174	Q07889	known	PF00018-PF00169, PF00018-PF00621, PF00169-PF00169, PF00169-PF00621, PF07653-PF00621, PF14604-PF00621
P19174	Q07890	known	PF00018-PF00169, PF00018-PF00621, PF00169-PF00169, PF00169-PF00621, PF07653-PF00621, PF14604-PF00621
P19174	Q13094	known	PF00017-PF00017, PF00018-PF00017, PF00168-PF00017, PF07653-PF00017
P19174	Q13480	known	PF00018-PF00169, PF00169-PF00169
P19174	Q92918	known	PF00017-PF07714, PF00018-PF07714, PF00169-PF00069, PF00169-PF07714, PF14604-PF07714
P19174	Q9BYB0	known	PF00017-PF07653, PF00018-PF00023, PF00018-PF07653, PF00018-PF12796, PF07653-PF00595, PF07653-PF07653, PF14604-PF12796, PF14604-PF14604
P19174	Q9ULH1	known	PF00017-PF00018, PF00017-PF07653, PF00018-PF00018, PF00018-PF00169, PF00018-PF07653, PF00018-PF12796, PF00169-PF00018, PF00169-PF00169, PF00169-PF01412, PF00169-PF16746, PF07653-PF00018, PF07653-PF07653, PF14604-PF12796, PF14604-PF14604
P19174	Q9UPX8	known	PF00017-PF00018, PF00017-PF07653, PF00018-PF00018, PF00018-PF07653, PF00169-PF00018, PF07653-PF00018, PF07653-PF00595, PF07653-PF07653, PF14604-PF14604
P19235	P29350	known	PF00041-PF00017
P19235	Q92835	known	PF00041-PF00017
P19320	P28482	known	PF07679-PF00069, PF07686-PF00069
P19320	P30626	known	PF07686-PF13405, PF07686-PF13499
P19320	P31151	known	PF13895-PF01023
P19320	P36404	known	PF07686-PF00071, PF07686-PF00503
P19320	P42356	known	PF07686-PF00613
P19320	P43405	known	PF07679-PF00069, PF07686-PF00069
P19320	P48729	known	PF07679-PF00069, PF07686-PF00069
P19320	P49411	known	PF07686-PF00009
P19320	P51148	known	PF07686-PF00071
P19320	P52292	known	PF00047-PF00514
P19320	P53621	known	PF07686-PF00400
P19320	P53992	known	PF07686-PF00626
P19320	P55196	known	PF07686-PF00595
P19320	P60660	known	PF07686-PF13405, PF07686-PF13499
P19320	P61026	known	PF07686-PF00071
P19320	P61224	known	PF07686-PF00071
P19320	P61225	known	PF07686-PF00009, PF07686-PF00071
P19320	P62826	known	PF07686-PF00071
P19320	P63000	known	PF07686-PF00071
P19320	P63010	known	PF00047-PF00514
P19320	P63244	known	PF07686-PF00400
P19320	P84085	known	PF07686-PF00071, PF07686-PF00503
P19320	P99999	known	PF07686-PF00034
P19320	Q12770	known	PF07686-PF00400
P19320	Q13347	known	PF07686-PF00400
P19320	Q14160	known	PF00047-PF13855, PF07679-PF13855, PF07686-PF00595, PF07686-PF13180, PF07686-PF13855, PF13927-PF13855
P19320	Q14974	known	PF00047-PF00514
P19320	Q15029	known	PF07686-PF00009
P19320	Q15286	known	PF07686-PF00009, PF07686-PF00071
P19320	Q15942	known	PF07686-PF00412
P19320	Q6P2E9	known	PF07686-PF00400
P19320	Q6P2Q9	known	PF07686-PF01398
P19320	Q7KZF4	known	PF07686-PF00565, PF07686-PF00567
P19320	Q8IWZ3	known	PF07686-PF00023, PF07686-PF12796
P19320	Q8NI36	known	PF07686-PF00400
P19320	Q92614	known	PF07686-PF00595
P19320	Q92688	known	PF00047-PF13855, PF07679-PF13855, PF07686-PF13855, PF13927-PF13855
[truncated: 16,725 more rows]
